# Supplementary material for: Identification of characteristic genes and construction of regulatory network in gallbladder carcinoma
Source: BMC Med Genomics. 2023 Oct 11;16:240. doi: 10.1186/s12920-023-01663-z (PMC10566037; doi:10.1186/s12920-023-01663-z)
Supplement: Supplementary file 2 — Additional file 2: Table S1. Total differentially expressed miRNAs in GBC and normal tissues. [file 12920_2023_1663_MOESM2_ESM.xlsx]

## Sheet: Sheet1
Table S1. Total differentially expressed miRNAs in GBC and normal tissues
Gene	logFC	AveExpr	t	P.Value	adj.P.Val	B
hsa-miR-4430	2.98606	11.5772	13.6333	5.04e-18	1.12e-15	30.8604
hsa-miR-642a-3p	2.68463	13.8124	5.42241	1.95e-06	1.04e-05	4.37819
hsa-miR-3676-5p	2.64616	15.134	8.41345	5.78e-11	1.05e-09	14.7021
hsa-miR-4465	2.55326	11.2293	6.17386	1.42e-07	9.93e-07	6.95646
hsa-miR-642b-3p	2.48802	11.4093	6.05513	2.15e-07	1.44e-06	6.54581
hsa-miR-4443	2.47689	12.2422	7.8862	3.55e-10	5.23e-09	12.8973
hsa-miR-4733-5p	2.4494	8.19042	13.4632	8.11e-18	1.47e-15	30.3894
hsa-miR-4653-3p	2.44761	11.9118	10.9436	1.43e-14	6.52e-13	22.9664
hsa-miR-4428	2.31209	11.7114	10.8298	2.04e-14	8.91e-13	22.6112
hsa-miR-4497	2.23553	11.434	12.5597	1.08e-16	9.4e-15	27.8239
hsa-miR-6087	2.171	14.675	10.0119	2.79e-13	8.74e-12	20.0109
hsa-miR-6132	2.15827	10.7048	6.43648	5.65e-08	4.36e-07	7.86741
hsa-miR-3195	2.15041	11.6768	5.67022	8.25e-07	4.69e-06	5.22206
hsa-miR-1185-1-3p	2.14656	9.32406	10.248	1.3e-13	4.35e-12	20.7702
hsa-miR-3925-5p	2.13505	7.89472	7.64438	8.21e-10	1.08e-08	12.0631
hsa-miR-4417	2.12868	9.41209	8.1738	1.31e-10	2.09e-09	13.8844
hsa-miR-3610	2.12259	8.33298	9.18166	4.3e-12	9.91e-11	17.2879
hsa-miR-197-5p	2.1157	12.9376	9.36944	2.3e-12	5.56e-11	17.9107
hsa-miR-3648	2.06367	8.96983	9.40835	2.02e-12	4.94e-11	18.0392
hsa-miR-4463	2.04777	9.82445	7.18738	4.05e-09	4.21e-08	10.4789
hsa-miR-1224-5p	2.04131	10.5689	13.1469	1.98e-17	2.49e-15	29.5033
hsa-miR-4530	2.03976	13.7239	11.7842	1.08e-15	7.73e-14	25.536
hsa-miR-188-5p	2.03493	10.9948	5.70558	7.29e-07	4.25e-06	5.3431
hsa-miR-4462	2.03125	9.34299	13.1604	1.91e-17	2.49e-15	29.5415
hsa-miR-762	2.03099	11.4972	10.7366	2.74e-14	1.15e-12	22.3192
hsa-miR-3656	2.02067	11.837	8.51437	4.09e-11	7.75e-10	15.045
hsa-miR-4507	1.93211	11.861	10.3004	1.1e-13	3.87e-12	20.9378
hsa-miR-1471	1.93044	9.81267	6.73501	1.98e-08	1.75e-07	8.90545
hsa-miR-3197	1.90569	7.35488	10.7762	2.42e-14	1.03e-12	22.4437
hsa-miR-1181	1.90078	9.14002	11.1746	6.97e-15	3.68e-13	23.6819
hsa-miR-4505	1.88556	11.7911	11.8711	8.3e-16	6.4e-14	25.7965
hsa-miR-4745-5p	1.88002	9.37463	9.64683	9.19e-13	2.52e-11	18.8234
hsa-miR-4632-5p	1.8508	9.03934	11.8719	8.28e-16	6.4e-14	25.7987
hsa-miR-4746-3p	1.84424	9.24721	11.4529	2.96e-15	1.65e-13	24.5344
hsa-miR-520b	1.83589	7.21827	4.72547	2.08e-05	8.98e-05	2.05867
hsa-miR-1185-2-3p	1.81927	7.9462	7.49778	1.37e-09	1.67e-08	11.5559
hsa-miR-10b-3p	1.81904	7.57444	9.86265	4.53e-13	1.36e-11	19.5274
hsa-miR-4788	1.80252	10.3688	6.96416	8.86e-09	8.43e-08	9.70276
hsa-miR-617	1.80214	7.50198	7.7397	5.9e-10	8.27e-09	12.3924
hsa-miR-4672	1.79553	10.7902	6.21255	1.24e-07	8.82e-07	7.09048
hsa-miR-1587	1.76911	10.2163	10.3443	9.54e-14	3.54e-12	21.0781
hsa-miR-1307-5p	1.76206	7.81455	7.45392	1.6e-09	1.92e-08	11.4039
hsa-miR-4499	1.72553	10.4229	7.46619	1.53e-09	1.85e-08	11.4464
hsa-miR-3692-5p	1.72466	7.83981	7.9322	3.03e-10	4.53e-09	13.0556
hsa-miR-4758-5p	1.72275	9.57229	4.10805	0.000156705	0.000541982	0.101914
hsa-miR-4651	1.72147	9.51923	7.22627	3.54e-09	3.83e-08	10.614
hsa-miR-4689	1.6857	8.90415	5.11762	5.54e-06	2.66e-05	3.35248
hsa-miR-638	1.66997	12.6077	11.5559	2.16e-15	1.36e-13	24.8473
hsa-miR-4721	1.66908	11.9328	7.33869	2.39e-09	2.64e-08	11.0043
hsa-miR-4478	1.66186	10.6915	7.40108	1.92e-09	2.18e-08	11.2207
hsa-miR-2861	1.65981	12.6194	9.93131	3.62e-13	1.12e-11	19.7501
hsa-miR-1225-5p	1.65892	12.7634	8.31379	8.13e-11	1.38e-09	14.3626
hsa-miR-6076	1.64651	9.63908	12.4409	1.53e-16	1.28e-14	27.4785
hsa-miR-1234-5p	1.64028	13.2334	7.43755	1.69e-09	2e-08	11.3472
hsa-miR-3665	1.63285	12.1371	9.47361	1.63e-12	4.08e-11	18.2545
hsa-miR-3940-5p	1.62786	9.63664	7.67879	7.29e-10	9.78e-09	12.182
hsa-miR-1227-5p	1.62386	10.59	9.28336	3.06e-12	7.22e-11	17.6257
hsa-miR-4459	1.62284	16.1959	4.89935	1.16e-05	5.22e-05	2.62828
hsa-miR-6068	1.61875	11.847	10.0324	2.61e-13	8.31e-12	20.0771
hsa-miR-1273c	1.618	8.51509	4.88701	1.21e-05	5.43e-05	2.58763
hsa-miR-4322	1.59711	7.95331	7.65582	7.89e-10	1.04e-08	12.1027
hsa-miR-4695-5p	1.59372	9.21533	8.37499	6.59e-11	1.16e-09	14.5712
hsa-miR-4792	1.589	6.99577	8.84675	1.32e-11	2.74e-10	16.1677
hsa-miR-135a-3p	1.57637	9.94574	4.64326	2.74e-05	0.000113259	1.79187
hsa-miR-1287	1.56446	7.81389	8.77022	1.72e-11	3.51e-10	15.9102
hsa-miR-371b-5p	1.56213	10.6471	7.68774	7.06e-10	9.57e-09	12.213
hsa-miR-4453	1.54076	6.35995	4.98637	8.65e-06	3.97e-05	2.91585
hsa-miR-125a-3p	1.53717	10.1354	6.34418	7.82e-08	5.74e-07	7.54692
hsa-miR-4787-5p	1.53458	10.64	9.66042	8.79e-13	2.47e-11	18.8679
hsa-miR-5195-3p	1.53427	8.5601	5.96045	3e-07	1.93e-06	6.21903
hsa-miR-937-5p	1.50353	10.1634	8.23202	1.08e-10	1.77e-09	14.0835
hsa-miR-520e	1.4914	6.69488	4.46306	4.97e-05	0.000194204	1.21333
hsa-miR-718	1.49068	7.98787	7.03655	6.87e-09	6.82e-08	9.95457
hsa-miR-3162-5p	1.48974	12.6992	10.6163	4.01e-14	1.64e-12	21.9407
hsa-miR-6125	1.485	13.5897	8.4718	4.73e-11	8.87e-10	14.9005
hsa-miR-4665-5p	1.47812	7.939	6.01225	2.5e-07	1.65e-06	6.39773
hsa-miR-6088	1.47594	12.4616	7.40594	1.89e-09	2.16e-08	11.2376
hsa-miR-4270	1.47581	10.8701	5.27397	3.24e-06	1.63e-05	3.87677
hsa-miR-671-5p	1.4744	9.41887	6.20679	1.27e-07	8.94e-07	7.07051
hsa-miR-5001-5p	1.47429	10.4691	8.26371	9.65e-11	1.61e-09	14.1917
hsa-miR-4498	1.47313	7.04243	4.55536	3.66e-05	0.000146432	1.50856
hsa-miR-936	1.45048	7.39552	8.30323	8.43e-11	1.42e-09	14.3266
hsa-miR-3620-5p	1.44959	8.27656	5.10588	5.76e-06	2.76e-05	3.3133
hsa-miR-99b-3p	1.43955	7.39103	8.97918	8.48e-12	1.85e-10	16.612
hsa-miR-5787	1.43089	13.607	3.45206	0.00117991	0.00345532	-1.82831
hsa-miR-630	1.42621	10.6842	2.98316	0.0044963	0.0113597	-3.08389
hsa-miR-5703	1.42599	10.0876	3.09709	0.00327876	0.00860889	-2.78976
hsa-miR-1268a	1.42484	11.3064	7.34358	2.35e-09	2.61e-08	11.0213
hsa-miR-345-5p	1.42154	7.87411	6.99762	7.88e-09	7.69e-08	9.81917
hsa-miR-4257	1.41707	8.94961	8.37884	6.5e-11	1.16e-09	14.5843
hsa-miR-4673	1.41273	7.45479	9.30219	2.88e-12	6.87e-11	17.6881
hsa-miR-371a-5p	1.40698	8.76241	7.39974	1.93e-09	2.18e-08	11.2161
hsa-miR-4481	1.40623	8.34324	4.70814	2.21e-05	9.38e-05	2.00229
hsa-miR-572	1.40034	9.17861	8.56313	3.47e-11	6.82e-10	15.2104
hsa-miR-3137	1.39645	9.39339	7.40642	1.88e-09	2.16e-08	11.2393
hsa-miR-4687-3p	1.39597	12.0224	5.95037	3.11e-07	1.99e-06	6.18427
hsa-miR-4486	1.39573	8.57841	8.42772	5.5e-11	1.02e-09	14.7507
hsa-miR-6724-5p	1.39424	10.9475	8.40381	5.97e-11	1.08e-09	14.6693
hsa-miR-4739	1.38098	10.7117	5.20687	4.08e-06	2.01e-05	3.65123
hsa-miR-4488	1.37781	7.3546	6.67966	2.41e-08	2.07e-07	8.71287
hsa-miR-4763-3p	1.37617	11.6718	6.55374	3.74e-08	3.03e-07	8.27492
hsa-miR-6126	1.37616	9.75333	10.5109	5.61e-14	2.25e-12	21.6074
hsa-miR-3131	1.37457	7.51236	3.35307	0.00157771	0.00445133	-2.10295
hsa-miR-370	1.36645	8.29429	4.67168	2.49e-05	0.00010368	1.88392
hsa-miR-4476	1.36295	7.96926	6.1888	1.35e-07	9.45e-07	7.0082
hsa-miR-4538	1.35945	8.34186	7.57504	1.05e-09	1.34e-08	11.8233
hsa-miR-550b-2-5p	1.35502	6.88258	9.16989	4.47e-12	1.02e-10	17.2487
hsa-miR-4281	1.35114	13.1301	5.48964	1.54e-06	8.34e-06	4.60634
hsa-miR-4659a-3p	1.33661	7.83025	4.96255	9.38e-06	4.27e-05	2.83696
hsa-miR-6075	1.33429	7.9711	10.1098	2.03e-13	6.68e-12	20.3266
hsa-miR-198	1.32984	7.69159	5.47264	1.64e-06	8.82e-06	4.54858
hsa-miR-4433-3p	1.32809	9.02156	4.69467	2.31e-05	9.75e-05	1.9585
hsa-miR-4466	1.32391	11.4557	6.50767	4.4e-08	3.5e-07	8.11477
hsa-miR-6511b-5p	1.31543	7.10577	8.228	1.09e-10	1.78e-09	14.0697
hsa-miR-513c-5p	1.31251	8.48035	7.03224	6.98e-09	6.89e-08	9.93956
hsa-miR-3180-3p	1.3112	6.61108	4.66566	2.54e-05	0.000105342	1.86441
hsa-miR-3158-5p	1.31043	6.76891	3.90857	0.000294128	0.000970428	-0.503625
hsa-miR-1469	1.30984	7.16565	6.56935	3.54e-08	2.92e-07	8.32919
hsa-miR-4271	1.30328	9.49253	8.04126	2.08e-10	3.15e-09	13.4302
hsa-miR-4508	1.30132	6.66911	8.69028	2.25e-11	4.56e-10	15.6405
hsa-miR-1915-3p	1.29483	12.2361	6.60558	3.12e-08	2.6e-07	8.45521
hsa-miR-150-3p	1.29237	9.28532	6.6504	2.67e-08	2.25e-07	8.61108
hsa-miR-4647	1.28431	8.23452	5.67124	8.22e-07	4.69e-06	5.22556
hsa-miR-3194-5p	1.28135	8.35501	6.44375	5.51e-08	4.28e-07	7.89263
hsa-miR-3188	1.27862	8.77029	5.5658	1.18e-06	6.53e-06	4.86552
hsa-miR-4534	1.2785	9.46505	5.19385	4.27e-06	2.09e-05	3.60757
hsa-miR-513b	1.27432	9.0874	6.25027	1.09e-07	7.84e-07	7.22118
hsa-miR-6510-5p	1.26489	10.1593	3.4024	0.00136577	0.00394774	-1.9667
hsa-miR-5006-5p	1.25912	11.2113	6.53785	3.96e-08	3.19e-07	8.2197
hsa-miR-602	1.2512	7.27777	9.6316	9.66e-13	2.55e-11	18.7736
hsa-miR-4327	1.24747	9.41986	5.35844	2.43e-06	1.24e-05	4.16167
hsa-miR-557	1.24465	7.94836	5.64389	9.04e-07	5.11e-06	5.13206
hsa-miR-2392	1.24277	9.38307	4.55424	3.68e-05	0.000146683	1.50496
hsa-miR-5696	1.23536	7.36321	2.53382	0.0146438	0.0319645	-4.16714
hsa-miR-5195-5p	1.23228	6.67229	9.51589	1.42e-12	3.59e-11	18.3937
hsa-miR-601	1.22961	7.89679	4.25912	9.65e-05	0.000352612	0.569903
hsa-miR-4707-5p	1.21755	7.27469	6.29415	9.32e-08	6.8e-07	7.37333
hsa-miR-5196-5p	1.21666	7.56975	7.67786	7.31e-10	9.78e-09	12.1788
hsa-miR-3682-3p	1.21462	7.96946	8.31989	7.96e-11	1.37e-09	14.3834
hsa-miR-1236-5p	1.21303	8.92523	6.42221	5.94e-08	4.52e-07	7.81782
hsa-miR-4697-5p	1.20994	9.29867	2.69121	0.0098034	0.0224197	-3.80233
hsa-miR-5088	1.20879	7.72835	5.98752	2.73e-07	1.78e-06	6.31239
hsa-miR-4734	1.20556	8.02073	6.02545	2.39e-07	1.58e-06	6.44331
hsa-miR-1268b	1.20301	11.2522	5.77409	5.75e-07	3.44e-06	5.57795
hsa-miR-3679-5p	1.20221	10.7545	7.17285	4.26e-09	4.4e-08	10.4284
hsa-miR-663a	1.19722	9.20954	4.76294	1.84e-05	8.01e-05	2.18081
hsa-miR-3654	1.18339	7.69607	6.14922	1.55e-07	1.07e-06	6.87119
hsa-miR-4522	1.18331	7.40917	3.165	0.00270825	0.00727275	-2.61097
hsa-miR-4741	1.1827	11.7536	4.58431	3.33e-05	0.000134127	1.60165
hsa-miR-3937	1.16301	7.65993	5.44441	1.8e-06	9.67e-06	4.45277
hsa-miR-4690-5p	1.16294	8.61477	7.08071	5.89e-09	5.96e-08	10.1081
hsa-miR-4487	1.16001	8.29486	4.3193	7.94e-05	0.000293384	0.758413
hsa-miR-422a	1.15491	6.62228	6.34213	7.87e-08	5.76e-07	7.53979
hsa-miR-6129	1.15093	7.38215	6.0795	1.98e-07	1.34e-06	6.63004
hsa-miR-877-5p	1.14129	6.76205	7.94113	2.93e-10	4.42e-09	13.0863
hsa-miR-134	1.13486	9.2799	4.69353	2.32e-05	9.76e-05	1.9548
hsa-miR-575	1.12784	11.069	4.68164	2.41e-05	0.000101136	1.91622
hsa-miR-3663-3p	1.12235	9.21285	5.2935	3.03e-06	1.54e-05	3.94253
hsa-miR-4515	1.12009	9.54552	7.05701	6.4e-09	6.45e-08	10.0257
hsa-miR-4299	1.11684	11.4569	2.61647	0.0118817	0.0265123	-3.97761
hsa-miR-516a-5p	1.1053	6.42257	5.41864	1.97e-06	1.05e-05	4.3654
hsa-miR-494	1.10026	16.3746	4.48739	4.58e-05	0.000179986	1.29091
hsa-miR-1233-1-5p	1.0977	8.69458	7.56672	1.08e-09	1.37e-08	11.7945
hsa-miR-4532	1.08755	9.03156	4.74813	1.93e-05	8.36e-05	2.13248
hsa-miR-3652	1.08665	9.3908	5.32038	2.76e-06	1.41e-05	4.03316
hsa-miR-4314	1.07742	7.52364	8.53404	3.83e-11	7.31e-10	15.1118
hsa-miR-3666	1.0703	6.55061	7.84437	4.1e-10	5.92e-09	12.7532
hsa-miR-4656	1.04888	8.95127	8.06812	1.89e-10	2.9e-09	13.5224
hsa-miR-4535	1.04878	7.7174	7.74836	5.72e-10	8.08e-09	12.4222
hsa-miR-298	1.04846	6.62918	4.78984	1.68e-05	7.35e-05	2.26871
hsa-miR-4269	1.04208	6.90901	4.1352	0.000143698	0.000501009	0.18545
hsa-miR-4496	1.03787	8.38846	3.79666	0.000416372	0.00133853	-0.836633
hsa-miR-6084	1.0274	6.27723	6.67147	2.48e-08	2.11e-07	8.68439
hsa-miR-4738-3p	1.02389	7.8255	5.57588	1.14e-06	6.32e-06	4.8999
hsa-miR-614	1.02272	5.87961	6.06937	2.05e-07	1.38e-06	6.59501
hsa-miR-4669	1.02134	10.2546	5.69981	7.44e-07	4.31e-06	5.32333
hsa-miR-513a-5p	1.01837	9.72786	3.40792	0.00134382	0.0038899	-1.95139
hsa-miR-887	1.01658	6.91005	5.61897	9.85e-07	5.52e-06	5.04692
hsa-miR-338-5p	1.01567	6.71115	8.91101	1.07e-11	2.25e-10	16.3836
hsa-miR-1249	1.01519	8.65368	5.14267	5.08e-06	2.46e-05	3.43621
hsa-miR-1275	1.01012	10.9516	3.03127	0.00393809	0.0100763	-2.96061
hsa-miR-1273e	1.00422	8.07878	3.67305	0.000608109	0.0018942	-1.19842
hsa-miR-135a-5p	-1.0048	5.09919	-7.50249	1.35e-09	1.66e-08	11.5722
hsa-miR-95	-1.04138	5.58345	-3.55297	0.00087384	0.00263598	-1.54348
hsa-miR-652-3p	-1.05671	5.48101	-5.56342	1.19e-06	6.57e-06	4.85742
hsa-miR-543	-1.07864	5.00722	-14.0875	1.44e-18	5.92e-16	32.1003
hsa-miR-455-5p	-1.09226	5.75342	-4.36692	6.8e-05	0.000256479	0.908402
hsa-miR-574-3p	-1.10238	8.29825	-5.38248	2.23e-06	1.16e-05	4.24299
hsa-miR-154-3p	-1.1052	5.09702	-11.0036	1.19e-14	5.58e-13	23.1529
hsa-miR-144-5p	-1.11494	4.86047	-11.4076	3.4e-15	1.84e-13	24.3964
hsa-miR-493-5p	-1.12016	5.20024	-9.69116	7.94e-13	2.28e-11	18.9685
hsa-miR-146a-5p	-1.122	6.92142	-2.56705	0.0134699	0.0296604	-4.0915
hsa-miR-17-3p	-1.12377	5.79578	-4.83173	1.46e-05	6.44e-05	2.40592
hsa-miR-224-3p	-1.13025	5.17174	-8.10072	1.69e-10	2.61e-09	13.6341
hsa-miR-376b-3p	-1.13096	5.05383	-9.89014	4.14e-13	1.26e-11	19.6166
hsa-miR-93-5p	-1.14611	7.87941	-2.58023	0.0130283	0.0288146	-4.06128
hsa-miR-181c-5p	-1.14714	5.91149	-5.13324	5.25e-06	2.53e-05	3.40468
hsa-miR-151a-3p	-1.15696	7.08719	-5.07357	6.43e-06	3.05e-05	3.20559
hsa-miR-374c-5p	-1.17143	5.42866	-8.20753	1.17e-10	1.89e-09	13.9998
hsa-miR-320b	-1.17436	8.94291	-9.05832	6.5e-12	1.45e-10	16.8767
hsa-miR-369-5p	-1.19956	5.14425	-13.395	9.82e-18	1.52e-15	30.1994
hsa-miR-484	-1.21765	6.33273	-8.58947	3.17e-11	6.36e-10	15.2996
hsa-miR-664a-3p	-1.21964	6.07606	-7.75387	5.61e-10	7.99e-09	12.4413
hsa-miR-455-3p	-1.22592	5.87237	-4.81683	1.53e-05	6.74e-05	2.35707
hsa-miR-664b-3p	-1.24946	6.70108	-6.39644	6.51e-08	4.89e-07	7.72832
hsa-miR-34a-3p	-1.25805	5.26874	-7.73592	5.98e-10	8.29e-09	12.3793
hsa-miR-5701	-1.26619	5.52352	-7.20534	3.8e-09	4e-08	10.5413
hsa-miR-193b-3p	-1.2678	6.5865	-4.88471	1.22e-05	5.45e-05	2.58005
hsa-miR-32-5p	-1.28342	5.24206	-7.42823	1.74e-09	2.05e-08	11.3149
hsa-miR-128	-1.29187	6.12912	-5.70354	7.34e-07	4.27e-06	5.33611
hsa-miR-363-3p	-1.29903	5.6347	-4.40345	6.04e-05	0.000231129	1.02393
hsa-miR-22-5p	-1.30477	5.60291	-6.56915	3.55e-08	2.92e-07	8.32851
hsa-miR-192-3p	-1.31094	5.61015	-4.58779	3.29e-05	0.000132859	1.61285
hsa-miR-4291	-1.34116	7.34845	-4.37654	6.59e-05	0.000249969	0.938789
hsa-miR-148b-3p	-1.37616	6.00681	-5.29263	3.04e-06	1.54e-05	3.93959
hsa-miR-30d-5p	-1.42101	8.76473	-5.49642	1.51e-06	8.19e-06	4.62938
hsa-miR-214-5p	-1.42236	5.70811	-7.20854	3.76e-09	4e-08	10.5524
hsa-miR-92a-3p	-1.42547	8.97574	-4.3893	6.32e-05	0.000240683	0.979143
hsa-miR-25-3p	-1.43661	8.60473	-3.45881	0.0011566	0.00340195	-1.80941
hsa-miR-409-3p	-1.43918	6.12229	-8.15983	1.38e-10	2.18e-09	13.8366
hsa-miR-320e	-1.44396	8.41741	-8.42256	5.6e-11	1.03e-09	14.7331
hsa-miR-301a-3p	-1.45947	5.6275	-5.80262	5.2e-07	3.17e-06	5.67589
hsa-miR-410	-1.4597	5.25029	-12.7736	5.79e-17	5.53e-15	28.4409
hsa-miR-4284	-1.46501	10.7223	-2.82438	0.00690789	0.0165558	-3.48113
hsa-miR-382-5p	-1.46968	5.78755	-9.79649	5.62e-13	1.66e-11	19.3121
hsa-miR-4324	-1.47074	6.14968	-8.58608	3.21e-11	6.37e-10	15.2881
hsa-miR-3653	-1.47142	8.21469	-5.1551	4.87e-06	2.37e-05	3.47776
hsa-miR-335-5p	-1.50524	5.82951	-5.78516	5.53e-07	3.35e-06	5.61594
hsa-miR-337-3p	-1.51589	5.31936	-11.8301	9.39e-16	6.98e-14	25.6738
hsa-miR-185-5p	-1.5181	6.47302	-6.56034	3.66e-08	2.98e-07	8.29788
hsa-miR-152	-1.52302	6.16967	-6.53098	4.06e-08	3.25e-07	8.19581
hsa-miR-379-5p	-1.53582	5.40448	-13.4353	8.77e-18	1.47e-15	30.3117
hsa-miR-532-3p	-1.55558	5.77049	-6.99377	7.98e-09	7.74e-08	9.80578
hsa-miR-10a-5p	-1.55573	8.71833	-3.12073	0.0030685	0.00812059	-2.72783
hsa-miR-186-5p	-1.5591	6.86288	-7.20768	3.77e-09	4e-08	10.5494
hsa-miR-654-3p	-1.56203	5.654	-11.5279	2.35e-15	1.38e-13	24.7625
hsa-miR-320d	-1.5623	8.76668	-7.73501	5.99e-10	8.29e-09	12.3762
hsa-miR-27a-3p	-1.58099	10.2963	-3.79268	0.000421509	0.00135071	-0.848366
hsa-miR-106b-5p	-1.587	8.45033	-3.20336	0.00242875	0.00661965	-2.50887
hsa-miR-1260b	-1.59182	9.3342	-4.21605	0.00011088	0.000398613	0.435688
hsa-miR-340-5p	-1.6067	6.00099	-6.8012	1.57e-08	1.41e-07	9.13575
hsa-miR-362-3p	-1.61353	5.68654	-6.62769	2.89e-08	2.42e-07	8.5321
hsa-miR-210	-1.64108	7.57018	-4.08668	0.000167738	0.000577157	0.0363484
hsa-miR-490-3p	-1.64114	5.46244	-13.9737	1.97e-18	5.92e-16	31.7921
hsa-miR-532-5p	-1.64978	6.28243	-5.73874	6.5e-07	3.86e-06	5.4567
hsa-miR-3607-3p	-1.65066	6.33352	-6.36444	7.28e-08	5.41e-07	7.61721
hsa-miR-4770	-1.67089	5.1847	-14.0483	1.6e-18	5.92e-16	31.9944
hsa-miR-154-5p	-1.69506	5.70375	-11.5209	2.4e-15	1.38e-13	24.7411
hsa-miR-132-3p	-1.71356	6.23426	-6.49364	4.62e-08	3.67e-07	8.06602
hsa-miR-1260a	-1.71562	9.8657	-4.0195	0.000207556	0.000700938	-0.168702
hsa-miR-411-5p	-1.72207	5.10177	-13.3417	1.14e-17	1.64e-15	30.0504
hsa-miR-99b-5p	-1.74033	7.52822	-6.99687	7.9e-09	7.69e-08	9.81656
hsa-miR-200b-3p	-1.74044	10.26	-2.7181	0.00914129	0.0211009	-3.73838
hsa-miR-425-5p	-1.75707	6.84196	-5.2206	3.89e-06	1.94e-05	3.69731
hsa-miR-151b	-1.79118	7.14258	-6.23412	1.15e-07	8.27e-07	7.16521
hsa-miR-424-5p	-1.8375	6.89681	-4.61783	2.98e-05	0.000121984	1.70969
hsa-miR-146b-5p	-1.83974	7.15734	-5.30696	2.9e-06	1.47e-05	3.98789
hsa-miR-324-5p	-1.8467	6.47744	-7.20672	3.79e-09	4e-08	10.5461
hsa-miR-30e-3p	-1.86468	5.97653	-7.32233	2.53e-09	2.78e-08	10.9475
hsa-miR-361-3p	-1.86488	6.20237	-7.19828	3.9e-09	4.07e-08	10.5168
hsa-miR-15b-5p	-1.88155	8.42487	-3.63388	0.000684863	0.00212012	-1.31169
hsa-miR-299-5p	-1.88758	5.46358	-13.034	2.74e-17	2.98e-15	29.1839
hsa-miR-224-5p	-1.90807	6.18659	-5.19323	4.28e-06	2.09e-05	3.60548
hsa-miR-133a	-1.92637	5.99595	-11.0006	1.2e-14	5.58e-13	23.1435
hsa-miR-136-3p	-1.92868	5.23137	-13.0231	2.82e-17	2.98e-15	29.1531
hsa-miR-361-5p	-1.9397	6.95052	-6.67258	2.47e-08	2.11e-07	8.68824
hsa-miR-17-5p	-1.95261	7.78138	-4.1927	0.000119526	0.000427395	0.363182
hsa-miR-200c-3p	-1.99716	9.53403	-3.41903	0.00130062	0.00378123	-1.92049
hsa-miR-20b-5p	-2.0089	7.24136	-4.82149	1.51e-05	6.65e-05	2.37235
hsa-miR-142-5p	-2.01976	6.90282	-5.77838	5.66e-07	3.41e-06	5.59268
hsa-miR-148a-3p	-2.02864	8.22524	-3.78198	0.000435647	0.00139196	-0.879921
hsa-miR-98-5p	-2.05243	6.58215	-5.82533	4.81e-07	2.98e-06	5.7539
hsa-miR-23a-3p	-2.07212	10.925	-4.43765	5.4e-05	0.000208644	1.13247
hsa-miR-660-5p	-2.08852	6.40406	-6.62148	2.95e-08	2.47e-07	8.51049
hsa-miR-337-5p	-2.1223	5.45444	-13.4793	7.75e-18	1.47e-15	30.4342
hsa-miR-30e-5p	-2.12592	8.40893	-5.97182	2.88e-07	1.87e-06	6.25823
hsa-miR-331-3p	-2.15581	7.77224	-6.22039	1.21e-07	8.65e-07	7.11761
hsa-miR-487b	-2.16159	6.10619	-11.0356	1.07e-14	5.25e-13	23.2522
hsa-miR-28-5p	-2.1819	6.29392	-7.4376	1.69e-09	2e-08	11.3473
hsa-miR-30a-3p	-2.19313	6.22793	-7.52269	1.25e-09	1.57e-08	11.6421
hsa-miR-381-3p	-2.19406	6.08283	-13.7785	3.37e-18	8.45e-16	31.2596
hsa-miR-338-3p	-2.20674	6.6842	-4.19449	0.000118841	0.000425704	0.368731
hsa-miR-103a-3p	-2.21272	9.22417	-4.33231	7.61e-05	0.000282279	0.799337
hsa-miR-29c-5p	-2.21299	6.36469	-9.64322	9.3e-13	2.52e-11	18.8116
hsa-miR-15a-5p	-2.22648	7.95835	-4.50916	4.27e-05	0.000168533	1.36046
hsa-miR-142-3p	-2.25715	8.93577	-4.60884	3.07e-05	0.00012542	1.68069
hsa-let-7b-5p	-2.26257	12.2524	-4.79444	1.65e-05	7.25e-05	2.28376
hsa-miR-140-3p	-2.2691	7.19176	-6.97181	8.62e-09	8.28e-08	9.72938
hsa-miR-342-3p	-2.27505	8.11375	-6.91585	1.05e-08	9.75e-08	9.53467
hsa-miR-223-3p	-2.29978	8.43224	-6.21059	1.25e-07	8.85e-07	7.08368
hsa-miR-200a-3p	-2.31263	9.36953	-3.49286	0.00104552	0.00309795	-1.71373
hsa-miR-125a-5p	-2.31762	8.36291	-7.21433	3.69e-09	3.98e-08	10.5725
hsa-miR-136-5p	-2.32493	5.99656	-11.5551	2.16e-15	1.36e-13	24.8451
hsa-miR-20a-5p	-2.33982	8.6326	-4.37693	6.58e-05	0.000249969	0.940018
hsa-miR-140-5p	-2.35487	6.59615	-7.05479	6.45e-09	6.47e-08	10.018
hsa-miR-374b-5p	-2.35713	7.06496	-6.81402	1.5e-08	1.35e-07	9.18037
hsa-miR-218-5p	-2.36222	6.15548	-8.12728	1.54e-10	2.4e-09	13.7251
hsa-let-7i-5p	-2.36483	10.3091	-4.34956	7.2e-05	0.000269372	0.853644
hsa-miR-214-3p	-2.38052	7.19501	-5.73021	6.69e-07	3.94e-06	5.42746
hsa-miR-107	-2.38864	8.77802	-4.63435	2.82e-05	0.000116424	1.76305
hsa-miR-24-3p	-2.39542	10.0054	-4.35177	7.15e-05	0.000267935	0.860633
hsa-miR-151a-5p	-2.40976	7.63568	-5.8199	4.9e-07	3.02e-06	5.73525
hsa-miR-126-5p	-2.4216	6.31461	-10.3067	1.08e-13	3.86e-12	20.958
hsa-miR-16-5p	-2.43325	10.6118	-4.53866	3.87e-05	0.000153816	1.45497
hsa-miR-19a-3p	-2.44408	7.54989	-5.59887	1.06e-06	5.89e-06	4.97833
hsa-miR-22-3p	-2.44443	9.66194	-5.77756	5.68e-07	3.41e-06	5.58983
hsa-miR-34b-5p	-2.44476	6.88652	-5.73949	6.48e-07	3.86e-06	5.45926
hsa-let-7e-5p	-2.47758	8.63321	-4.78705	1.69e-05	7.4e-05	2.25958
hsa-miR-30a-5p	-2.49261	9.36693	-5.63773	9.23e-07	5.19e-06	5.11099
hsa-miR-34a-5p	-2.50472	9.48389	-4.70382	2.24e-05	9.49e-05	1.98823
hsa-miR-495-3p	-2.51119	5.54634	-15.7326	1.89e-20	1.9e-17	36.3777
hsa-miR-204-5p	-2.51193	5.47975	-13.9555	2.07e-18	5.92e-16	31.7429
hsa-miR-193a-3p	-2.51891	7.27618	-7.42798	1.75e-09	2.05e-08	11.314
hsa-miR-10b-5p	-2.56539	7.42755	-6.9228	1.02e-08	9.56e-08	9.55886
hsa-miR-374a-5p	-2.59763	7.70396	-6.42046	5.98e-08	4.53e-07	7.81174
hsa-miR-29a-3p	-2.60989	10.5218	-4.90095	1.15e-05	5.21e-05	2.63355
hsa-miR-143-5p	-2.6111	6.38781	-11.1494	7.53e-15	3.87e-13	23.6042
hsa-miR-127-3p	-2.64284	6.85287	-9.24663	3.46e-12	8.07e-11	17.5038
hsa-miR-377-3p	-2.65937	6.03901	-10.8458	1.94e-14	8.66e-13	22.6613
hsa-miR-215	-2.67047	8.93212	-3.80638	0.000404056	0.00130311	-0.807905
hsa-miR-27b-3p	-2.67668	9.9279	-5.05	6.97e-06	3.27e-05	3.12712
hsa-miR-19b-3p	-2.70386	9.20579	-5.21634	3.95e-06	1.95e-05	3.68302
hsa-let-7d-5p	-2.718	8.72258	-5.13591	5.2e-06	2.51e-05	3.41359
hsa-miR-199a-5p	-2.77977	9.65779	-4.9055	1.14e-05	5.14e-05	2.64854
hsa-miR-101-3p	-2.80487	7.65382	-6.16885	1.45e-07	1.01e-06	6.93913
hsa-miR-26a-5p	-2.80833	10.7183	-4.66821	2.52e-05	0.000104668	1.87267
hsa-miR-192-5p	-2.8105	9.46944	-3.64407	0.000664048	0.00205886	-1.28229
hsa-miR-30c-5p	-2.83464	7.95772	-6.48745	4.73e-08	3.73e-07	8.04449
hsa-miR-150-5p	-2.85061	7.711	-6.04392	2.24e-07	1.49e-06	6.50709
hsa-miR-199a-3p	-2.87162	10.5961	-4.29233	8.67e-05	0.000318437	0.673791
hsa-miR-365a-3p	-2.87492	7.96805	-10.2506	1.29e-13	4.35e-12	20.7784
hsa-miR-30b-5p	-2.87788	8.82827	-5.25363	3.48e-06	1.75e-05	3.80831
hsa-miR-122-5p	-2.88675	5.57917	-5.00598	8.09e-06	3.73e-05	2.98089
hsa-miR-199b-5p	-2.90777	7.87612	-5.95766	3.03e-07	1.95e-06	6.20941
hsa-miR-194-5p	-2.92828	9.41809	-3.63154	0.000689728	0.0021245	-1.31843
hsa-let-7f-5p	-3.01455	11.2555	-4.23816	0.000103256	0.000373883	0.504522
hsa-let-7a-5p	-3.02648	11.8338	-4.12783	0.000147122	0.0005106	0.162745
hsa-miR-23b-3p	-3.02946	10.1162	-5.37024	2.33e-06	1.21e-05	4.20157
hsa-miR-376a-3p	-3.03797	6.97246	-9.02041	7.38e-12	1.63e-10	16.75
hsa-miR-130a-3p	-3.05026	8.51071	-5.89864	3.72e-07	2.35e-06	6.00606
hsa-miR-145-3p	-3.05979	6.31743	-11.6751	1.5e-15	1.04e-13	25.2078
hsa-let-7g-5p	-3.10102	9.85346	-5.09905	5.9e-06	2.82e-05	3.29052
hsa-miR-376c-3p	-3.11267	6.84991	-9.606	1.05e-12	2.74e-11	18.6896
hsa-miR-29b-3p	-3.13908	9.56249	-5.73799	6.52e-07	3.86e-06	5.45412
hsa-let-7c	-3.15291	10.4729	-5.21874	3.92e-06	1.94e-05	3.69107
hsa-miR-26b-5p	-3.17955	9.38703	-5.3943	2.14e-06	1.12e-05	4.28296
hsa-miR-497-5p	-3.26797	7.80089	-6.8942	1.13e-08	1.05e-07	9.45937
hsa-miR-126-3p	-3.31887	9.53568	-6.71443	2.13e-08	1.86e-07	8.83385
hsa-miR-100-5p	-3.57854	9.24368	-6.99946	7.83e-09	7.69e-08	9.82557
hsa-miR-29c-3p	-3.57948	10.2052	-5.83115	4.71e-07	2.93e-06	5.77389
hsa-miR-551b-3p	-3.57968	5.55061	-14.9104	1.59e-19	1.06e-16	34.2811
hsa-miR-133b	-3.6035	6.45955	-12.9715	3.27e-17	3.28e-15	29.0065
hsa-miR-144-3p	-3.65017	6.06306	-12.7371	6.43e-17	5.86e-15	28.3361
hsa-miR-195-5p	-3.66827	8.52087	-6.52529	4.14e-08	3.31e-07	8.17602
hsa-miR-125b-5p	-3.73914	11.2553	-6.88508	1.17e-08	1.07e-07	9.42763
hsa-miR-143-3p	-3.90182	7.96698	-8.33304	7.61e-11	1.33e-09	14.4283
hsa-miR-99a-5p	-4.24388	8.79279	-7.72076	6.3e-10	8.6e-09	12.327
hsa-miR-1	-4.47204	6.15701	-11.5199	2.41e-15	1.38e-13	24.7381
hsa-miR-145-5p	-4.4888	10.7866	-8.37398	6.61e-11	1.16e-09	14.5678
hsa-miR-451a	-5.48238	9.30798	-8.94163	9.62e-12	2.05e-10	16.4863
