# Supplementary material for: Identification of characteristic genes and construction of regulatory network in gallbladder carcinoma
Source: BMC Med Genomics. 2023 Oct 11;16:240. doi: 10.1186/s12920-023-01663-z (PMC10566037; doi:10.1186/s12920-023-01663-z)
Supplement: Supplementary file 3 — Additional file 3: Table S2. The 131 GBC-related DE-miRNAs. [file 12920_2023_1663_MOESM3_ESM.xlsx]

## Sheet: Sheet1
Table S2. The 131 GBC-related DE-miRNAs
Survival related genes	Tumor related genes	GBC-related DE-miRNAs
hsa-let-7a-3p	hsa-let-7a-3p	hsa-let-7a-5p
hsa-let-7a-5p	hsa-let-7a-5p	hsa-let-7b-5p
hsa-let-7b-5p	hsa-let-7b-5p	hsa-let-7c
hsa-let-7c	hsa-let-7c	hsa-let-7d-5p
hsa-let-7d-5p	hsa-let-7d-5p	hsa-let-7e-5p
hsa-let-7e-5p	hsa-let-7e-5p	hsa-let-7f-5p
hsa-let-7f-5p	hsa-let-7f-5p	hsa-let-7g-5p
hsa-let-7g-5p	hsa-let-7g-5p	hsa-let-7i-5p
hsa-let-7i-5p	hsa-let-7i-5p	hsa-miR-1
hsa-miR-1	hsa-miR-1	hsa-miR-100-5p
hsa-miR-100-3p	hsa-miR-100-3p	hsa-miR-101-3p
hsa-miR-100-5p	hsa-miR-100-5p	hsa-miR-103a-3p
hsa-miR-101-3p	hsa-miR-101-3p	hsa-miR-106b-5p
hsa-miR-101-5p	hsa-miR-101-5p	hsa-miR-107
hsa-miR-103a-3p	hsa-miR-103a-3p	hsa-miR-10b-5p
hsa-miR-106b-5p	hsa-miR-106b-5p	hsa-miR-125a-5p
hsa-miR-107	hsa-miR-107	hsa-miR-125b-5p
hsa-miR-10b-5p	hsa-miR-10b-5p	hsa-miR-126-3p
hsa-miR-1185-5p	hsa-miR-1185-5p	hsa-miR-126-5p
hsa-miR-125a-5p	hsa-miR-125a-5p	hsa-miR-128
hsa-miR-125b-5p	hsa-miR-125b-5p	hsa-miR-130a-3p
hsa-miR-126-3p	hsa-miR-126-3p	hsa-miR-132-3p
hsa-miR-126-5p	hsa-miR-126-5p	hsa-miR-135a-5p
hsa-miR-128	hsa-miR-128	hsa-miR-136-3p
hsa-miR-130a-3p	hsa-miR-130a-3p	hsa-miR-136-5p
hsa-miR-132-3p	hsa-miR-132-3p	hsa-miR-140-3p
hsa-miR-135a-5p	hsa-miR-135a-5p	hsa-miR-140-5p
hsa-miR-136-3p	hsa-miR-136-3p	hsa-miR-143-3p
hsa-miR-136-5p	hsa-miR-136-5p	hsa-miR-143-5p
hsa-miR-140-3p	hsa-miR-140-3p	hsa-miR-145-3p
hsa-miR-140-5p	hsa-miR-140-5p	hsa-miR-145-5p
hsa-miR-143-3p	hsa-miR-142-3p	hsa-miR-148a-3p
hsa-miR-143-5p	hsa-miR-142-5p	hsa-miR-148b-3p
hsa-miR-145-3p	hsa-miR-143-3p	hsa-miR-150-5p
hsa-miR-145-5p	hsa-miR-143-5p	hsa-miR-151a-5p
hsa-miR-148a-3p	hsa-miR-145-3p	hsa-miR-151b
hsa-miR-148b-3p	hsa-miR-145-5p	hsa-miR-152
hsa-miR-150-5p	hsa-miR-148a-3p	hsa-miR-154-3p
hsa-miR-151a-5p	hsa-miR-148b-3p	hsa-miR-154-5p
hsa-miR-151b	hsa-miR-150-5p	hsa-miR-15a-5p
hsa-miR-152	hsa-miR-151a-5p	hsa-miR-15b-5p
hsa-miR-154-3p	hsa-miR-151b	hsa-miR-16-5p
hsa-miR-154-5p	hsa-miR-152	hsa-miR-17-3p
hsa-miR-15a-5p	hsa-miR-154-3p	hsa-miR-17-5p
hsa-miR-15b-5p	hsa-miR-154-5p	hsa-miR-181c-5p
hsa-miR-16-2-3p	hsa-miR-15a-5p	hsa-miR-185-5p
hsa-miR-16-5p	hsa-miR-15b-5p	hsa-miR-192-3p
hsa-miR-17-3p	hsa-miR-16-2-3p	hsa-miR-193a-3p
hsa-miR-17-5p	hsa-miR-16-5p	hsa-miR-195-5p
hsa-miR-181c-5p	hsa-miR-17-3p	hsa-miR-199a-3p
hsa-miR-185-5p	hsa-miR-17-5p	hsa-miR-199a-5p
hsa-miR-191-5p	hsa-miR-181c-5p	hsa-miR-199b-5p
hsa-miR-192-3p	hsa-miR-185-5p	hsa-miR-19a-3p
hsa-miR-193a-3p	hsa-miR-18a-5p	hsa-miR-19b-3p
hsa-miR-195-5p	hsa-miR-191-5p	hsa-miR-204-5p
hsa-miR-199a-3p	hsa-miR-192-3p	hsa-miR-20a-5p
hsa-miR-199a-5p	hsa-miR-193a-3p	hsa-miR-20b-5p
hsa-miR-199b-5p	hsa-miR-195-5p	hsa-miR-214-3p
hsa-miR-19a-3p	hsa-miR-199a-3p	hsa-miR-214-5p
hsa-miR-19b-3p	hsa-miR-199a-5p	hsa-miR-215
hsa-miR-204-5p	hsa-miR-199b-5p	hsa-miR-218-5p
hsa-miR-20a-3p	hsa-miR-19a-3p	hsa-miR-22-3p
hsa-miR-20a-5p	hsa-miR-19b-3p	hsa-miR-22-5p
hsa-miR-20b-5p	hsa-miR-204-5p	hsa-miR-224-3p
hsa-miR-214-3p	hsa-miR-20a-3p	hsa-miR-23a-3p
hsa-miR-214-5p	hsa-miR-20a-5p	hsa-miR-23b-3p
hsa-miR-215	hsa-miR-20b-5p	hsa-miR-24-3p
hsa-miR-218-5p	hsa-miR-214-3p	hsa-miR-26a-5p
hsa-miR-219-5p	hsa-miR-214-5p	hsa-miR-26b-5p
hsa-miR-22-3p	hsa-miR-215	hsa-miR-27b-3p
hsa-miR-22-5p	hsa-miR-218-5p	hsa-miR-28-5p
hsa-miR-221-5p	hsa-miR-219-5p	hsa-miR-299-5p
hsa-miR-224-3p	hsa-miR-22-3p	hsa-miR-29a-3p
hsa-miR-23a-3p	hsa-miR-22-5p	hsa-miR-29b-3p
hsa-miR-23b-3p	hsa-miR-221-5p	hsa-miR-29c-3p
hsa-miR-23b-5p	hsa-miR-224-3p	hsa-miR-301a-3p
hsa-miR-24-1-5p	hsa-miR-224-5p	hsa-miR-30a-3p
hsa-miR-24-3p	hsa-miR-23a-3p	hsa-miR-30b-5p
hsa-miR-26a-5p	hsa-miR-23b-3p	hsa-miR-30c-5p
hsa-miR-26b-5p	hsa-miR-23b-5p	hsa-miR-30e-3p
hsa-miR-27b-3p	hsa-miR-24-1-5p	hsa-miR-32-5p
hsa-miR-28-5p	hsa-miR-24-3p	hsa-miR-320b
hsa-miR-299-5p	hsa-miR-26a-5p	hsa-miR-320e
hsa-miR-29a-3p	hsa-miR-26b-5p	hsa-miR-324-5p
hsa-miR-29a-5p	hsa-miR-27b-3p	hsa-miR-331-3p
hsa-miR-29b-2-5p	hsa-miR-28-5p	hsa-miR-335-5p
hsa-miR-29b-3p	hsa-miR-299-5p	hsa-miR-337-3p
hsa-miR-29c-3p	hsa-miR-29a-3p	hsa-miR-337-5p
hsa-miR-301a-3p	hsa-miR-29a-5p	hsa-miR-340-5p
hsa-miR-30a-3p	hsa-miR-29b-1-5p	hsa-miR-342-3p
hsa-miR-30b-5p	hsa-miR-29b-2-5p	hsa-miR-34a-3p
hsa-miR-30c-5p	hsa-miR-29b-3p	hsa-miR-34a-5p
hsa-miR-30e-3p	hsa-miR-29c-3p	hsa-miR-34b-5p
hsa-miR-32-5p	hsa-miR-301a-3p	hsa-miR-361-3p
hsa-miR-320b	hsa-miR-30a-3p	hsa-miR-361-5p
hsa-miR-320e	hsa-miR-30b-5p	hsa-miR-362-3p
hsa-miR-323a-3p	hsa-miR-30c-5p	hsa-miR-365a-3p
hsa-miR-324-5p	hsa-miR-30e-3p	hsa-miR-369-5p
hsa-miR-329	hsa-miR-32-5p	hsa-miR-374a-5p
hsa-miR-331-3p	hsa-miR-320b	hsa-miR-374b-5p
hsa-miR-335-5p	hsa-miR-320e	hsa-miR-374c-5p
hsa-miR-337-3p	hsa-miR-323a-3p	hsa-miR-376a-3p
hsa-miR-337-5p	hsa-miR-324-5p	hsa-miR-376b-3p
hsa-miR-33a-5p	hsa-miR-329	hsa-miR-376c-3p
hsa-miR-340-3p	hsa-miR-331-3p	hsa-miR-377-3p
hsa-miR-340-5p	hsa-miR-335-5p	hsa-miR-379-5p
hsa-miR-342-3p	hsa-miR-337-3p	hsa-miR-381-3p
hsa-miR-342-5p	hsa-miR-337-5p	hsa-miR-410
hsa-miR-34a-3p	hsa-miR-33a-5p	hsa-miR-411-5p
hsa-miR-34a-5p	hsa-miR-340-3p	hsa-miR-425-5p
hsa-miR-34b-5p	hsa-miR-340-5p	hsa-miR-4324
hsa-miR-361-3p	hsa-miR-342-3p	hsa-miR-455-3p
hsa-miR-361-5p	hsa-miR-342-5p	hsa-miR-455-5p
hsa-miR-362-3p	hsa-miR-34a-3p	hsa-miR-4770
hsa-miR-362-5p	hsa-miR-34a-5p	hsa-miR-487b
hsa-miR-365a-3p	hsa-miR-34b-5p	hsa-miR-493-5p
hsa-miR-369-5p	hsa-miR-361-3p	hsa-miR-495-3p
hsa-miR-374a-5p	hsa-miR-361-5p	hsa-miR-497-5p
hsa-miR-374b-3p	hsa-miR-362-3p	hsa-miR-532-3p
hsa-miR-374b-5p	hsa-miR-362-5p	hsa-miR-532-5p
hsa-miR-374c-5p	hsa-miR-365a-3p	hsa-miR-543
hsa-miR-376a-3p	hsa-miR-369-5p	hsa-miR-551b-3p
hsa-miR-376a-5p	hsa-miR-374a-5p	hsa-miR-5701
hsa-miR-376b-3p	hsa-miR-374b-3p	hsa-miR-652-3p
hsa-miR-376c-3p	hsa-miR-374b-5p	hsa-miR-654-3p
hsa-miR-377-3p	hsa-miR-374c-5p	hsa-miR-660-5p
hsa-miR-378a-5p	hsa-miR-376a-3p	hsa-miR-664a-3p
hsa-miR-379-5p	hsa-miR-376a-5p	hsa-miR-664b-3p
hsa-miR-381-3p	hsa-miR-376b-3p	hsa-miR-95
hsa-miR-409-5p	hsa-miR-376c-3p	hsa-miR-98-5p
hsa-miR-410	hsa-miR-377-3p	hsa-miR-99a-5p
hsa-miR-411-5p	hsa-miR-378a-5p
hsa-miR-425-5p	hsa-miR-379-5p
hsa-miR-4317	hsa-miR-381-3p
hsa-miR-4324	hsa-miR-409-5p
hsa-miR-4328	hsa-miR-410
hsa-miR-454-3p	hsa-miR-411-5p
hsa-miR-455-3p	hsa-miR-424-5p
hsa-miR-455-5p	hsa-miR-425-5p
hsa-miR-4770	hsa-miR-4317
hsa-miR-487a	hsa-miR-4324
hsa-miR-487b	hsa-miR-4328
hsa-miR-493-5p	hsa-miR-454-3p
hsa-miR-495-3p	hsa-miR-455-3p
hsa-miR-497-5p	hsa-miR-455-5p
hsa-miR-499a-5p	hsa-miR-4770
hsa-miR-500a-3p	hsa-miR-487a
hsa-miR-502-3p	hsa-miR-487b
hsa-miR-502-5p	hsa-miR-493-5p
hsa-miR-505-3p	hsa-miR-495-3p
hsa-miR-505-5p	hsa-miR-497-5p
hsa-miR-532-3p	hsa-miR-499a-5p
hsa-miR-532-5p	hsa-miR-500a-3p
hsa-miR-539-5p	hsa-miR-502-3p
hsa-miR-543	hsa-miR-502-5p
hsa-miR-551b-3p	hsa-miR-505-3p
hsa-miR-5701	hsa-miR-505-5p
hsa-miR-652-3p	hsa-miR-532-3p
hsa-miR-654-3p	hsa-miR-532-5p
hsa-miR-656	hsa-miR-539-5p
hsa-miR-660-5p	hsa-miR-543
hsa-miR-664a-3p	hsa-miR-551b-3p
hsa-miR-664b-3p	hsa-miR-5701
hsa-miR-7-1-3p	hsa-miR-652-3p
hsa-miR-744-5p	hsa-miR-654-3p
hsa-miR-95	hsa-miR-656
hsa-miR-98-5p	hsa-miR-660-5p
hsa-miR-99a-3p	hsa-miR-664a-3p
hsa-miR-99a-5p	hsa-miR-664b-3p
	hsa-miR-7-1-3p
	hsa-miR-744-5p
	hsa-miR-95
	hsa-miR-98-5p
	hsa-miR-99a-3p
	hsa-miR-99a-5p
