# Supplementary material for: Identification of characteristic genes and construction of regulatory network in gallbladder carcinoma
Source: BMC Med Genomics. 2023 Oct 11;16:240. doi: 10.1186/s12920-023-01663-z (PMC10566037; doi:10.1186/s12920-023-01663-z)
Supplement: Supplementary file 4 — Additional file 4: Table S3.The miRNA enrichment analysis results of dysregulated miRNAs. [file 12920_2023_1663_MOESM4_ESM.xlsx]

## Sheet: miEAA - miRNA Enrichment and An
Table S3.The miRNA enrichment analysis results of dysregulated miRNAs
Category	Subcategory	Enrichment	P-value	P-adjusted	Q-value	Expected	Observed	miRNAs/precursors
Annotations derived over miRTarBase (Gene Ontology)	positive regulation of response to DNA damage stimulus GO2001022	over-represented	2.92e-26	2.92e-26	4.06e-22	17.5714	66	hsa-let-7a-5p; hsa-let-7b-5p; hsa-let-7d-5p; hsa-let-7e-5p; hsa-let-7f-5p; hsa-let-7g-5p; hsa-let-7i-5p; hsa-miR-101-3p; hsa-miR-106b-5p; hsa-miR-107; hsa-miR-10b-5p; hsa-miR-125a-5p; hsa-miR-125b-5p; hsa-miR-126-5p; hsa-miR-130a-3p; hsa-miR-132-3p; hsa-miR-135a-5p; hsa-miR-140-5p; hsa-miR-145-5p; hsa-miR-148a-3p; hsa-miR-148b-3p; hsa-miR-151a-5p; hsa-miR-154-5p; hsa-miR-15a-5p; hsa-miR-15b-5p; h…
Annotations derived over miRTarBase (Gene Ontology)	neuron apoptotic process GO0051402	over-represented	2.92e-25	2.92e-25	2.03e-21	16.4672	63	hsa-let-7a-5p; hsa-let-7b-5p; hsa-let-7d-5p; hsa-let-7e-5p; hsa-let-7f-5p; hsa-let-7g-5p; hsa-let-7i-5p; hsa-miR-101-3p; hsa-miR-103a-3p; hsa-miR-106b-5p; hsa-miR-107; hsa-miR-125a-5p; hsa-miR-125b-5p; hsa-miR-126-3p; hsa-miR-132-3p; hsa-miR-135a-5p; hsa-miR-136-5p; hsa-miR-143-3p; hsa-miR-143-5p; hsa-miR-145-5p; hsa-miR-148a-3p; hsa-miR-154-5p; hsa-miR-15a-5p; hsa-miR-15b-5p; hsa-miR-16-5p; hsa-…
Annotations derived over miRTarBase (Gene Ontology)	U1 snRNA binding GO0030619	over-represented	1.53e-23	1.53e-23	5.47e-20	5.32904	37	hsa-let-7a-5p; hsa-let-7b-5p; hsa-let-7d-5p; hsa-let-7e-5p; hsa-let-7f-5p; hsa-let-7g-5p; hsa-let-7i-5p; hsa-miR-106b-5p; hsa-miR-10b-5p; hsa-miR-125a-5p; hsa-miR-140-5p; hsa-miR-15a-5p; hsa-miR-15b-5p; hsa-miR-16-5p; hsa-miR-17-5p; hsa-miR-193a-3p; hsa-miR-195-5p; hsa-miR-20a-5p; hsa-miR-20b-5p; hsa-miR-218-5p; hsa-miR-23b-3p; hsa-miR-24-3p; hsa-miR-26b-5p; hsa-miR-27b-3p; hsa-miR-324-5p; hsa-mi…
Annotations derived over miRTarBase (Gene Ontology)	positive regulation of histone H3-K4 methylation GO0051571	over-represented	1.57e-23	1.57e-23	5.47e-20	14.7389	58	hsa-let-7b-5p; hsa-let-7d-5p; hsa-miR-100-5p; hsa-miR-101-3p; hsa-miR-103a-3p; hsa-miR-106b-5p; hsa-miR-107; hsa-miR-10b-5p; hsa-miR-125a-5p; hsa-miR-125b-5p; hsa-miR-126-3p; hsa-miR-130a-3p; hsa-miR-140-5p; hsa-miR-145-5p; hsa-miR-148a-3p; hsa-miR-148b-3p; hsa-miR-150-5p; hsa-miR-154-5p; hsa-miR-15a-5p; hsa-miR-16-5p; hsa-miR-17-5p; hsa-miR-185-5p; hsa-miR-193a-3p; hsa-miR-195-5p; hsa-miR-199a-3…
Annotations derived over miRTarBase (Gene Ontology)	I-SMAD binding GO0070411	over-represented	4.17e-23	4.17e-23	1.16e-19	14.4508	57	hsa-let-7b-5p; hsa-let-7d-5p; hsa-let-7f-5p; hsa-let-7g-5p; hsa-miR-100-5p; hsa-miR-101-3p; hsa-miR-103a-3p; hsa-miR-106b-5p; hsa-miR-125a-5p; hsa-miR-125b-5p; hsa-miR-130a-3p; hsa-miR-132-3p; hsa-miR-140-5p; hsa-miR-145-5p; hsa-miR-148a-3p; hsa-miR-154-5p; hsa-miR-15a-5p; hsa-miR-15b-5p; hsa-miR-16-5p; hsa-miR-17-5p; hsa-miR-181c-5p; hsa-miR-185-5p; hsa-miR-192-3p; hsa-miR-195-5p; hsa-miR-199a-5…
Annotations derived over miRTarBase (Gene Ontology)	positive regulation of endothelial cell proliferation GO0001938	over-represented	6.93e-23	6.93e-23	1.61e-19	43.7845	96	hsa-let-7a-5p; hsa-let-7b-5p; hsa-let-7d-5p; hsa-let-7e-5p; hsa-let-7f-5p; hsa-let-7g-5p; hsa-let-7i-5p; hsa-miR-100-5p; hsa-miR-101-3p; hsa-miR-103a-3p; hsa-miR-106b-5p; hsa-miR-107; hsa-miR-10b-5p; hsa-miR-125a-5p; hsa-miR-125b-5p; hsa-miR-126-3p; hsa-miR-126-5p; hsa-miR-130a-3p; hsa-miR-132-3p; hsa-miR-135a-5p; hsa-miR-140-5p; hsa-miR-143-3p; hsa-miR-143-5p; hsa-miR-145-5p; hsa-miR-148a-3p; hs…
Annotations derived over miRTarBase (Gene Ontology)	negative regulation of mitochondrial depolarization GO0051902	over-represented	1.19e-22	1.19e-22	2.37e-19	6.33724	39	hsa-let-7a-5p; hsa-let-7b-5p; hsa-let-7d-5p; hsa-let-7e-5p; hsa-let-7f-5p; hsa-let-7g-5p; hsa-let-7i-5p; hsa-miR-103a-3p; hsa-miR-106b-5p; hsa-miR-125a-5p; hsa-miR-125b-5p; hsa-miR-126-3p; hsa-miR-135a-5p; hsa-miR-136-5p; hsa-miR-143-3p; hsa-miR-148a-3p; hsa-miR-154-5p; hsa-miR-15a-5p; hsa-miR-15b-5p; hsa-miR-16-5p; hsa-miR-17-5p; hsa-miR-181c-5p; hsa-miR-195-5p; hsa-miR-204-5p; hsa-miR-20a-5p; h…
Annotations derived over miRTarBase (Gene Ontology)	SMAD protein complex assembly GO0007183	over-represented	2.4e-22	2.4e-22	3.96e-19	12.7705	53	hsa-let-7g-5p; hsa-miR-103a-3p; hsa-miR-106b-5p; hsa-miR-125a-5p; hsa-miR-125b-5p; hsa-miR-130a-3p; hsa-miR-132-3p; hsa-miR-143-3p; hsa-miR-145-3p; hsa-miR-145-5p; hsa-miR-148a-3p; hsa-miR-151a-5p; hsa-miR-151b; hsa-miR-154-5p; hsa-miR-15a-5p; hsa-miR-15b-5p; hsa-miR-16-5p; hsa-miR-17-5p; hsa-miR-181c-5p; hsa-miR-185-5p; hsa-miR-192-3p; hsa-miR-195-5p; hsa-miR-199a-5p; hsa-miR-19a-3p; hsa-miR-19b…
Annotations derived over miRTarBase (Gene Ontology)	artery morphogenesis GO0048844	over-represented	2.56e-22	2.56e-22	3.96e-19	15.507	58	hsa-let-7b-5p; hsa-let-7d-5p; hsa-let-7e-5p; hsa-let-7f-5p; hsa-let-7g-5p; hsa-miR-100-5p; hsa-miR-101-3p; hsa-miR-103a-3p; hsa-miR-106b-5p; hsa-miR-107; hsa-miR-10b-5p; hsa-miR-125a-5p; hsa-miR-126-3p; hsa-miR-126-5p; hsa-miR-130a-3p; hsa-miR-140-5p; hsa-miR-145-3p; hsa-miR-145-5p; hsa-miR-148a-3p; hsa-miR-150-5p; hsa-miR-15a-5p; hsa-miR-15b-5p; hsa-miR-16-5p; hsa-miR-17-5p; hsa-miR-181c-5p; hsa…
Annotations derived over miRTarBase (Gene Ontology)	coronary artery morphogenesis GO0060982	over-represented	4.12e-22	4.12e-22	5.74e-19	9.93794	47	hsa-let-7b-5p; hsa-let-7d-5p; hsa-let-7f-5p; hsa-let-7g-5p; hsa-miR-101-3p; hsa-miR-106b-5p; hsa-miR-107; hsa-miR-10b-5p; hsa-miR-125a-5p; hsa-miR-126-3p; hsa-miR-126-5p; hsa-miR-130a-3p; hsa-miR-140-5p; hsa-miR-145-5p; hsa-miR-150-5p; hsa-miR-15a-5p; hsa-miR-15b-5p; hsa-miR-16-5p; hsa-miR-17-5p; hsa-miR-181c-5p; hsa-miR-185-5p; hsa-miR-195-5p; hsa-miR-199a-3p; hsa-miR-199a-5p; hsa-miR-204-5p; hs…
Annotations derived over miRTarBase (Gene Ontology)	positive regulation of DNA biosynthetic process GO2000573	over-represented	8.22e-22	8.22e-22	1.03e-18	15.8431	58	hsa-let-7a-5p; hsa-let-7b-5p; hsa-let-7d-5p; hsa-let-7e-5p; hsa-let-7f-5p; hsa-let-7g-5p; hsa-let-7i-5p; hsa-miR-101-3p; hsa-miR-103a-3p; hsa-miR-106b-5p; hsa-miR-107; hsa-miR-125a-5p; hsa-miR-126-5p; hsa-miR-130a-3p; hsa-miR-132-3p; hsa-miR-135a-5p; hsa-miR-140-5p; hsa-miR-143-3p; hsa-miR-145-5p; hsa-miR-148a-3p; hsa-miR-151a-5p; hsa-miR-15a-5p; hsa-miR-15b-5p; hsa-miR-16-5p; hsa-miR-17-5p; hsa-…
Annotations derived over miRTarBase (Gene Ontology)	cerebral cortex development GO0021987	over-represented	8.85e-22	8.85e-22	1.03e-18	18.2436	62	hsa-let-7b-5p; hsa-let-7d-5p; hsa-let-7e-5p; hsa-miR-100-5p; hsa-miR-101-3p; hsa-miR-106b-5p; hsa-miR-107; hsa-miR-10b-5p; hsa-miR-125a-5p; hsa-miR-125b-5p; hsa-miR-126-3p; hsa-miR-130a-3p; hsa-miR-132-3p; hsa-miR-135a-5p; hsa-miR-136-5p; hsa-miR-140-3p; hsa-miR-143-3p; hsa-miR-145-3p; hsa-miR-145-5p; hsa-miR-148a-3p; hsa-miR-148b-3p; hsa-miR-15a-5p; hsa-miR-15b-5p; hsa-miR-16-5p; hsa-miR-17-5p; …
Annotations derived over miRTarBase (Gene Ontology)	peptidyl-lysine deacetylation GO0034983	over-represented	9.61e-22	9.61e-22	1.03e-18	3.88876	31	hsa-miR-103a-3p; hsa-miR-125a-5p; hsa-miR-126-3p; hsa-miR-132-3p; hsa-miR-140-5p; hsa-miR-148b-3p; hsa-miR-15a-5p; hsa-miR-15b-5p; hsa-miR-16-5p; hsa-miR-17-5p; hsa-miR-181c-5p; hsa-miR-195-5p; hsa-miR-199a-5p; hsa-miR-199b-5p; hsa-miR-19a-3p; hsa-miR-19b-3p; hsa-miR-204-5p; hsa-miR-22-3p; hsa-miR-23b-3p; hsa-miR-26b-5p; hsa-miR-29b-3p; hsa-miR-29c-3p; hsa-miR-30c-5p; hsa-miR-331-3p; hsa-miR-335-…
Annotations derived over miRTarBase (Gene Ontology)	channel activity GO0015267	over-represented	1.41e-21	1.41e-21	1.4e-18	4.89696	34	hsa-let-7a-5p; hsa-miR-103a-3p; hsa-miR-125a-5p; hsa-miR-125b-5p; hsa-miR-126-3p; hsa-miR-135a-5p; hsa-miR-136-5p; hsa-miR-143-3p; hsa-miR-148a-3p; hsa-miR-148b-3p; hsa-miR-15a-5p; hsa-miR-15b-5p; hsa-miR-16-5p; hsa-miR-17-3p; hsa-miR-17-5p; hsa-miR-181c-5p; hsa-miR-185-5p; hsa-miR-195-5p; hsa-miR-204-5p; hsa-miR-20a-5p; hsa-miR-214-3p; hsa-miR-23b-3p; hsa-miR-26b-5p; hsa-miR-29a-3p; hsa-miR-29b-…
Annotations derived over miRTarBase (Gene Ontology)	positive regulation of mesenchymal cell proliferation GO0002053	over-represented	2.87e-21	2.87e-21	2.65e-18	16.8033	59	hsa-let-7a-5p; hsa-let-7b-5p; hsa-let-7d-5p; hsa-let-7e-5p; hsa-let-7f-5p; hsa-let-7g-5p; hsa-let-7i-5p; hsa-miR-101-3p; hsa-miR-106b-5p; hsa-miR-107; hsa-miR-125a-5p; hsa-miR-125b-5p; hsa-miR-126-3p; hsa-miR-126-5p; hsa-miR-130a-3p; hsa-miR-135a-5p; hsa-miR-136-5p; hsa-miR-140-5p; hsa-miR-145-5p; hsa-miR-148a-3p; hsa-miR-150-5p; hsa-miR-151a-5p; hsa-miR-15a-5p; hsa-miR-15b-5p; hsa-miR-16-5p; hsa…
Annotations derived over miRTarBase (Gene Ontology)	tube formation GO0035148	over-represented	3.05e-21	3.05e-21	2.65e-18	13.9707	54	hsa-let-7a-5p; hsa-let-7b-5p; hsa-let-7d-5p; hsa-miR-101-3p; hsa-miR-103a-3p; hsa-miR-106b-5p; hsa-miR-107; hsa-miR-10b-5p; hsa-miR-125a-5p; hsa-miR-126-3p; hsa-miR-126-5p; hsa-miR-130a-3p; hsa-miR-140-5p; hsa-miR-145-5p; hsa-miR-148a-3p; hsa-miR-148b-3p; hsa-miR-150-5p; hsa-miR-15a-5p; hsa-miR-15b-5p; hsa-miR-16-5p; hsa-miR-17-3p; hsa-miR-17-5p; hsa-miR-185-5p; hsa-miR-195-5p; hsa-miR-199a-3p; h…
Annotations derived over miRTarBase (Gene Ontology)	dendritic spine morphogenesis GO0060997	over-represented	3.35e-21	3.35e-21	2.74e-18	18.6756	62	hsa-let-7a-5p; hsa-let-7b-5p; hsa-let-7d-5p; hsa-let-7e-5p; hsa-let-7f-5p; hsa-let-7g-5p; hsa-let-7i-5p; hsa-miR-101-3p; hsa-miR-103a-3p; hsa-miR-106b-5p; hsa-miR-107; hsa-miR-10b-5p; hsa-miR-130a-3p; hsa-miR-132-3p; hsa-miR-135a-5p; hsa-miR-140-3p; hsa-miR-143-5p; hsa-miR-148a-3p; hsa-miR-148b-3p; hsa-miR-150-5p; hsa-miR-17-3p; hsa-miR-17-5p; hsa-miR-181c-5p; hsa-miR-185-5p; hsa-miR-193a-3p; hsa…
Annotations derived over miRTarBase (Gene Ontology)	positive regulation of cell adhesion GO0045785	over-represented	4.67e-21	4.67e-21	3.61e-18	33.2225	82	hsa-let-7a-5p; hsa-let-7b-5p; hsa-let-7d-5p; hsa-let-7e-5p; hsa-let-7f-5p; hsa-let-7g-5p; hsa-let-7i-5p; hsa-miR-100-5p; hsa-miR-101-3p; hsa-miR-103a-3p; hsa-miR-106b-5p; hsa-miR-107; hsa-miR-10b-5p; hsa-miR-125a-5p; hsa-miR-125b-5p; hsa-miR-126-3p; hsa-miR-126-5p; hsa-miR-130a-3p; hsa-miR-140-5p; hsa-miR-143-3p; hsa-miR-145-3p; hsa-miR-145-5p; hsa-miR-150-5p; hsa-miR-15a-5p; hsa-miR-15b-5p; hsa-…
Annotations derived over miRTarBase (Gene Ontology)	negative regulation of extrinsic apoptotic signaling pathway in absence of ligand GO2001240	over-represented	5.24e-21	5.24e-21	3.84e-18	28.5176	76	hsa-let-7a-5p; hsa-let-7b-5p; hsa-let-7g-5p; hsa-miR-100-5p; hsa-miR-101-3p; hsa-miR-103a-3p; hsa-miR-106b-5p; hsa-miR-10b-5p; hsa-miR-125a-5p; hsa-miR-125b-5p; hsa-miR-126-3p; hsa-miR-130a-3p; hsa-miR-132-3p; hsa-miR-135a-5p; hsa-miR-136-5p; hsa-miR-140-3p; hsa-miR-143-3p; hsa-miR-148a-3p; hsa-miR-148b-3p; hsa-miR-15a-5p; hsa-miR-15b-5p; hsa-miR-16-5p; hsa-miR-17-5p; hsa-miR-181c-5p; hsa-miR-185…
Annotations derived over miRTarBase (Gene Ontology)	channel inhibitor activity GO0016248	over-represented	6.83e-21	6.83e-21	4.52e-18	3.21663	28	hsa-let-7a-5p; hsa-miR-103a-3p; hsa-miR-125a-5p; hsa-miR-125b-5p; hsa-miR-126-3p; hsa-miR-135a-5p; hsa-miR-136-5p; hsa-miR-143-3p; hsa-miR-148a-3p; hsa-miR-15a-5p; hsa-miR-15b-5p; hsa-miR-16-5p; hsa-miR-17-5p; hsa-miR-181c-5p; hsa-miR-195-5p; hsa-miR-204-5p; hsa-miR-20a-5p; hsa-miR-29a-3p; hsa-miR-29b-3p; hsa-miR-29c-3p; hsa-miR-30b-5p; hsa-miR-34a-3p; hsa-miR-34a-5p; hsa-miR-34b-5p; hsa-miR-365a…
Annotations derived over miRTarBase (Gene Ontology)	negative regulation of cellular pH reduction GO0032848	over-represented	6.83e-21	6.83e-21	4.52e-18	3.21663	28	hsa-let-7a-5p; hsa-miR-103a-3p; hsa-miR-125a-5p; hsa-miR-125b-5p; hsa-miR-126-3p; hsa-miR-135a-5p; hsa-miR-136-5p; hsa-miR-143-3p; hsa-miR-148a-3p; hsa-miR-15a-5p; hsa-miR-15b-5p; hsa-miR-16-5p; hsa-miR-17-5p; hsa-miR-181c-5p; hsa-miR-195-5p; hsa-miR-204-5p; hsa-miR-20a-5p; hsa-miR-29a-3p; hsa-miR-29b-3p; hsa-miR-29c-3p; hsa-miR-30b-5p; hsa-miR-34a-3p; hsa-miR-34a-5p; hsa-miR-34b-5p; hsa-miR-365a…
Annotations derived over miRTarBase (Gene Ontology)	R-SMAD binding GO0070412	over-represented	7.55e-21	7.55e-21	4.77e-18	23.5726	69	hsa-let-7g-5p; hsa-miR-101-3p; hsa-miR-106b-5p; hsa-miR-10b-5p; hsa-miR-125a-5p; hsa-miR-125b-5p; hsa-miR-130a-3p; hsa-miR-132-3p; hsa-miR-140-5p; hsa-miR-143-3p; hsa-miR-145-3p; hsa-miR-145-5p; hsa-miR-148a-3p; hsa-miR-150-5p; hsa-miR-154-3p; hsa-miR-154-5p; hsa-miR-15a-5p; hsa-miR-15b-5p; hsa-miR-16-5p; hsa-miR-17-5p; hsa-miR-192-3p; hsa-miR-195-5p; hsa-miR-199a-5p; hsa-miR-19a-3p; hsa-miR-19b-…
Annotations derived over miRTarBase (Gene Ontology)	positive regulation of phosphatidylinositol 3-kinase activity GO0043552	over-represented	9.16e-21	9.16e-21	5.54e-18	19.0117	62	hsa-let-7a-5p; hsa-let-7b-5p; hsa-let-7d-5p; hsa-let-7e-5p; hsa-let-7f-5p; hsa-let-7g-5p; hsa-let-7i-5p; hsa-miR-100-5p; hsa-miR-101-3p; hsa-miR-103a-3p; hsa-miR-106b-5p; hsa-miR-107; hsa-miR-126-3p; hsa-miR-130a-3p; hsa-miR-132-3p; hsa-miR-135a-5p; hsa-miR-140-5p; hsa-miR-143-3p; hsa-miR-145-5p; hsa-miR-148a-3p; hsa-miR-148b-3p; hsa-miR-150-5p; hsa-miR-15a-5p; hsa-miR-15b-5p; hsa-miR-16-5p; hsa-…
Annotations derived over miRTarBase (Gene Ontology)	negative regulation of histone H3-K9 methylation GO0051573	over-represented	1.11e-20	1.11e-20	6.42e-18	3.55269	29	hsa-miR-100-5p; hsa-miR-10b-5p; hsa-miR-126-3p; hsa-miR-140-5p; hsa-miR-148a-3p; hsa-miR-148b-3p; hsa-miR-15a-5p; hsa-miR-16-5p; hsa-miR-17-5p; hsa-miR-185-5p; hsa-miR-19a-3p; hsa-miR-19b-3p; hsa-miR-20a-5p; hsa-miR-20b-5p; hsa-miR-218-5p; hsa-miR-23b-3p; hsa-miR-24-3p; hsa-miR-26a-5p; hsa-miR-26b-5p; hsa-miR-29a-3p; hsa-miR-29b-3p; hsa-miR-29c-3p; hsa-miR-30b-5p; hsa-miR-30c-5p; hsa-miR-335-5p; …
Annotations derived over miRTarBase (Gene Ontology)	cellular response to cadmium ion GO0071276	over-represented	1.53e-20	1.53e-20	8.52e-18	27.4614	74	hsa-let-7a-5p; hsa-let-7b-5p; hsa-let-7d-5p; hsa-let-7e-5p; hsa-let-7f-5p; hsa-let-7g-5p; hsa-let-7i-5p; hsa-miR-100-5p; hsa-miR-101-3p; hsa-miR-103a-3p; hsa-miR-106b-5p; hsa-miR-107; hsa-miR-10b-5p; hsa-miR-125a-5p; hsa-miR-125b-5p; hsa-miR-126-3p; hsa-miR-126-5p; hsa-miR-130a-3p; hsa-miR-132-3p; hsa-miR-135a-5p; hsa-miR-140-3p; hsa-miR-143-3p; hsa-miR-143-5p; hsa-miR-145-5p; hsa-miR-148b-3p; hs…
Annotations derived over miRTarBase (Gene Ontology)	secondary palate development GO0062009	over-represented	2.15e-20	2.15e-20	1.15e-17	18.0515	60	hsa-let-7a-5p; hsa-let-7b-5p; hsa-let-7d-5p; hsa-let-7e-5p; hsa-let-7f-5p; hsa-let-7g-5p; hsa-let-7i-5p; hsa-miR-101-3p; hsa-miR-103a-3p; hsa-miR-106b-5p; hsa-miR-107; hsa-miR-125a-5p; hsa-miR-125b-5p; hsa-miR-130a-3p; hsa-miR-132-3p; hsa-miR-136-3p; hsa-miR-145-5p; hsa-miR-148a-3p; hsa-miR-154-3p; hsa-miR-154-5p; hsa-miR-15a-5p; hsa-miR-15b-5p; hsa-miR-16-5p; hsa-miR-17-5p; hsa-miR-181c-5p; hsa-…
Annotations derived over miRTarBase (Gene Ontology)	positive regulation of protein localization to plasma membrane GO1903078	over-represented	2.8e-20	2.8e-20	1.44e-17	37.4953	86	hsa-let-7a-5p; hsa-let-7b-5p; hsa-let-7d-5p; hsa-let-7e-5p; hsa-let-7f-5p; hsa-let-7g-5p; hsa-let-7i-5p; hsa-miR-100-5p; hsa-miR-101-3p; hsa-miR-103a-3p; hsa-miR-106b-5p; hsa-miR-107; hsa-miR-10b-5p; hsa-miR-125a-5p; hsa-miR-125b-5p; hsa-miR-126-3p; hsa-miR-130a-3p; hsa-miR-132-3p; hsa-miR-135a-5p; hsa-miR-136-3p; hsa-miR-143-3p; hsa-miR-143-5p; hsa-miR-145-5p; hsa-miR-150-5p; hsa-miR-151a-5p; hs…
Annotations derived over miRTarBase (Gene Ontology)	positive regulation of neuroblast proliferation GO0002052	over-represented	3.46e-20	3.46e-20	1.69e-17	10.9461	47	hsa-let-7a-5p; hsa-let-7b-5p; hsa-let-7d-5p; hsa-let-7e-5p; hsa-let-7f-5p; hsa-let-7g-5p; hsa-let-7i-5p; hsa-miR-101-3p; hsa-miR-106b-5p; hsa-miR-107; hsa-miR-125a-5p; hsa-miR-126-3p; hsa-miR-126-5p; hsa-miR-136-5p; hsa-miR-140-5p; hsa-miR-145-5p; hsa-miR-150-5p; hsa-miR-15a-5p; hsa-miR-15b-5p; hsa-miR-16-5p; hsa-miR-17-5p; hsa-miR-185-5p; hsa-miR-195-5p; hsa-miR-199a-3p; hsa-miR-199a-5p; hsa-miR…
Annotations derived over miRTarBase (Gene Ontology)	chromosome organization GO0051276	over-represented	3.63e-20	3.63e-20	1.69e-17	8.59368	42	hsa-let-7a-5p; hsa-let-7b-5p; hsa-let-7d-5p; hsa-let-7e-5p; hsa-let-7f-5p; hsa-let-7g-5p; hsa-let-7i-5p; hsa-miR-106b-5p; hsa-miR-125a-5p; hsa-miR-126-5p; hsa-miR-130a-3p; hsa-miR-132-3p; hsa-miR-135a-5p; hsa-miR-140-3p; hsa-miR-145-3p; hsa-miR-145-5p; hsa-miR-148a-3p; hsa-miR-151a-5p; hsa-miR-16-5p; hsa-miR-17-5p; hsa-miR-181c-5p; hsa-miR-185-5p; hsa-miR-19a-3p; hsa-miR-20a-5p; hsa-miR-23a-3p; h…
Annotations derived over miRTarBase (Gene Ontology)	B cell proliferation GO0042100	over-represented	3.65e-20	3.65e-20	1.69e-17	10.466	46	hsa-let-7a-5p; hsa-let-7b-5p; hsa-let-7d-5p; hsa-let-7e-5p; hsa-let-7f-5p; hsa-let-7g-5p; hsa-let-7i-5p; hsa-miR-103a-3p; hsa-miR-125a-5p; hsa-miR-125b-5p; hsa-miR-126-3p; hsa-miR-132-3p; hsa-miR-135a-5p; hsa-miR-136-5p; hsa-miR-143-3p; hsa-miR-145-5p; hsa-miR-148a-3p; hsa-miR-15a-5p; hsa-miR-15b-5p; hsa-miR-16-5p; hsa-miR-17-5p; hsa-miR-181c-5p; hsa-miR-195-5p; hsa-miR-19a-3p; hsa-miR-204-5p; hs…
Annotations derived over miRTarBase (Gene Ontology)	SMAD protein complex GO0071141	over-represented	4.39e-20	4.39e-20	1.97e-17	18.9157	61	hsa-let-7a-5p; hsa-let-7b-5p; hsa-let-7d-5p; hsa-let-7e-5p; hsa-let-7f-5p; hsa-let-7g-5p; hsa-let-7i-5p; hsa-miR-106b-5p; hsa-miR-107; hsa-miR-125a-5p; hsa-miR-125b-5p; hsa-miR-130a-3p; hsa-miR-132-3p; hsa-miR-135a-5p; hsa-miR-143-3p; hsa-miR-145-3p; hsa-miR-145-5p; hsa-miR-148a-3p; hsa-miR-154-5p; hsa-miR-15a-5p; hsa-miR-15b-5p; hsa-miR-16-5p; hsa-miR-17-3p; hsa-miR-17-5p; hsa-miR-181c-5p; hsa-m…
Annotations derived over miRTarBase (Gene Ontology)	outflow tract morphogenesis GO0003151	over-represented	6.93e-20	6.93e-20	3.01e-17	32.0222	79	hsa-let-7a-5p; hsa-let-7b-5p; hsa-let-7d-5p; hsa-let-7e-5p; hsa-let-7f-5p; hsa-let-7g-5p; hsa-let-7i-5p; hsa-miR-100-5p; hsa-miR-101-3p; hsa-miR-103a-3p; hsa-miR-106b-5p; hsa-miR-107; hsa-miR-10b-5p; hsa-miR-125a-5p; hsa-miR-126-3p; hsa-miR-126-5p; hsa-miR-130a-3p; hsa-miR-135a-5p; hsa-miR-136-3p; hsa-miR-136-5p; hsa-miR-140-5p; hsa-miR-143-5p; hsa-miR-145-5p; hsa-miR-148b-3p; hsa-miR-150-5p; hsa…
Annotations derived over miRTarBase (Gene Ontology)	positive regulation of tyrosine phosphorylation of STAT protein GO0042531	over-represented	7.68e-20	7.68e-20	3.24e-17	32.0703	79	hsa-let-7a-5p; hsa-let-7b-5p; hsa-let-7d-5p; hsa-let-7e-5p; hsa-let-7f-5p; hsa-let-7g-5p; hsa-let-7i-5p; hsa-miR-100-5p; hsa-miR-101-3p; hsa-miR-106b-5p; hsa-miR-107; hsa-miR-125a-5p; hsa-miR-125b-5p; hsa-miR-126-3p; hsa-miR-126-5p; hsa-miR-130a-3p; hsa-miR-135a-5p; hsa-miR-136-5p; hsa-miR-140-5p; hsa-miR-143-3p; hsa-miR-143-5p; hsa-miR-145-5p; hsa-miR-148a-3p; hsa-miR-148b-3p; hsa-miR-150-5p; hs…
Annotations derived over miRTarBase (Gene Ontology)	response to gamma radiation GO0010332	over-represented	1.18e-19	1.18e-19	4.83e-17	18.6276	60	hsa-let-7a-5p; hsa-let-7b-5p; hsa-let-7d-5p; hsa-let-7e-5p; hsa-let-7f-5p; hsa-let-7g-5p; hsa-let-7i-5p; hsa-miR-101-3p; hsa-miR-106b-5p; hsa-miR-10b-5p; hsa-miR-125a-5p; hsa-miR-125b-5p; hsa-miR-126-5p; hsa-miR-130a-3p; hsa-miR-132-3p; hsa-miR-135a-5p; hsa-miR-145-5p; hsa-miR-148a-3p; hsa-miR-148b-3p; hsa-miR-150-5p; hsa-miR-151a-5p; hsa-miR-154-3p; hsa-miR-15a-5p; hsa-miR-15b-5p; hsa-miR-16-5p;…
Annotations derived over miRTarBase (Gene Ontology)	regulation of transmembrane transporter activity GO0022898	over-represented	1.28e-19	1.28e-19	5.11e-17	9.79391	44	hsa-let-7a-5p; hsa-let-7b-5p; hsa-miR-100-5p; hsa-miR-101-3p; hsa-miR-103a-3p; hsa-miR-125a-5p; hsa-miR-125b-5p; hsa-miR-126-3p; hsa-miR-135a-5p; hsa-miR-136-5p; hsa-miR-143-3p; hsa-miR-145-5p; hsa-miR-148a-3p; hsa-miR-15a-5p; hsa-miR-15b-5p; hsa-miR-16-5p; hsa-miR-17-5p; hsa-miR-181c-5p; hsa-miR-192-3p; hsa-miR-195-5p; hsa-miR-19a-3p; hsa-miR-19b-3p; hsa-miR-204-5p; hsa-miR-20a-5p; hsa-miR-214-3…
Annotations derived over miRTarBase (Gene Ontology)	positive regulation of receptor biosynthetic process GO0010870	over-represented	1.54e-19	1.54e-19	5.95e-17	9.36183	43	hsa-let-7a-5p; hsa-let-7b-5p; hsa-let-7d-5p; hsa-let-7e-5p; hsa-let-7f-5p; hsa-let-7g-5p; hsa-let-7i-5p; hsa-miR-101-3p; hsa-miR-106b-5p; hsa-miR-107; hsa-miR-125a-5p; hsa-miR-125b-5p; hsa-miR-130a-3p; hsa-miR-135a-5p; hsa-miR-145-5p; hsa-miR-15a-5p; hsa-miR-15b-5p; hsa-miR-16-5p; hsa-miR-17-5p; hsa-miR-195-5p; hsa-miR-199a-5p; hsa-miR-199b-5p; hsa-miR-19a-3p; hsa-miR-19b-3p; hsa-miR-204-5p; hsa-…
Annotations derived over miRTarBase (Gene Ontology)	regulation of somatic stem cell population maintenance GO1904672	over-represented	1.62e-19	1.62e-19	6.1e-17	5.95316	35	hsa-let-7a-5p; hsa-let-7b-5p; hsa-let-7d-5p; hsa-let-7e-5p; hsa-let-7f-5p; hsa-let-7g-5p; hsa-let-7i-5p; hsa-miR-106b-5p; hsa-miR-125a-5p; hsa-miR-126-5p; hsa-miR-130a-3p; hsa-miR-135a-5p; hsa-miR-145-5p; hsa-miR-148a-3p; hsa-miR-151a-5p; hsa-miR-16-5p; hsa-miR-17-5p; hsa-miR-185-5p; hsa-miR-19a-3p; hsa-miR-20a-5p; hsa-miR-218-5p; hsa-miR-23a-3p; hsa-miR-24-3p; hsa-miR-29a-3p; hsa-miR-29b-3p; hsa…
Annotations derived over miRTarBase (Gene Ontology)	negative regulation of stress-activated MAPK cascade GO0032873	over-represented	1.95e-19	1.95e-19	7.01e-17	9.88993	44	hsa-let-7a-5p; hsa-let-7b-5p; hsa-let-7d-5p; hsa-let-7e-5p; hsa-let-7f-5p; hsa-let-7g-5p; hsa-let-7i-5p; hsa-miR-106b-5p; hsa-miR-107; hsa-miR-125a-5p; hsa-miR-126-5p; hsa-miR-130a-3p; hsa-miR-132-3p; hsa-miR-135a-5p; hsa-miR-145-5p; hsa-miR-148a-3p; hsa-miR-151a-5p; hsa-miR-15a-5p; hsa-miR-15b-5p; hsa-miR-16-5p; hsa-miR-17-5p; hsa-miR-185-5p; hsa-miR-19a-3p; hsa-miR-204-5p; hsa-miR-20a-5p; hsa-m…
Annotations derived over miRTarBase (Gene Ontology)	negative regulation of fat cell differentiation GO0045599	over-represented	1.96e-19	1.96e-19	7.01e-17	28.5656	74	hsa-let-7a-5p; hsa-let-7b-5p; hsa-let-7e-5p; hsa-let-7f-5p; hsa-miR-101-3p; hsa-miR-103a-3p; hsa-miR-106b-5p; hsa-miR-107; hsa-miR-10b-5p; hsa-miR-125b-5p; hsa-miR-126-3p; hsa-miR-130a-3p; hsa-miR-132-3p; hsa-miR-135a-5p; hsa-miR-136-5p; hsa-miR-143-3p; hsa-miR-145-3p; hsa-miR-145-5p; hsa-miR-148a-3p; hsa-miR-148b-3p; hsa-miR-151a-5p; hsa-miR-151b; hsa-miR-154-3p; hsa-miR-154-5p; hsa-miR-15a-5p; …
Annotations derived over miRTarBase (Gene Ontology)	positive regulation of phosphatidylinositol 3-kinase signaling GO0014068	over-represented	2.15e-19	2.15e-19	7.48e-17	47.0972	95	hsa-let-7a-5p; hsa-let-7b-5p; hsa-let-7d-5p; hsa-let-7e-5p; hsa-let-7f-5p; hsa-let-7g-5p; hsa-let-7i-5p; hsa-miR-100-5p; hsa-miR-101-3p; hsa-miR-103a-3p; hsa-miR-106b-5p; hsa-miR-107; hsa-miR-10b-5p; hsa-miR-125a-5p; hsa-miR-125b-5p; hsa-miR-126-3p; hsa-miR-130a-3p; hsa-miR-132-3p; hsa-miR-135a-5p; hsa-miR-136-5p; hsa-miR-140-5p; hsa-miR-143-3p; hsa-miR-143-5p; hsa-miR-145-3p; hsa-miR-145-5p; hsa…
Pathways (KEGG)	Inflammatory bowel disease IBD	over-represented	2.92e-19	2.92e-19	9.52e-17	31.8925	78	hsa-let-7a-5p; hsa-let-7b-5p; hsa-let-7d-5p; hsa-let-7e-5p; hsa-let-7f-5p; hsa-let-7g-5p; hsa-let-7i-5p; hsa-miR-101-3p; hsa-miR-103a-3p; hsa-miR-106b-5p; hsa-miR-107; hsa-miR-10b-5p; hsa-miR-125a-5p; hsa-miR-125b-5p; hsa-miR-130a-3p; hsa-miR-132-3p; hsa-miR-135a-5p; hsa-miR-136-5p; hsa-miR-140-5p; hsa-miR-143-3p; hsa-miR-145-3p; hsa-miR-145-5p; hsa-miR-148a-3p; hsa-miR-148b-3p; hsa-miR-150-5p; h…
Annotations derived over miRTarBase (Gene Ontology)	activin receptor signaling pathway GO0032924	over-represented	6.53e-19	6.53e-19	2.22e-16	19.8759	61	hsa-let-7a-5p; hsa-let-7b-5p; hsa-let-7d-5p; hsa-let-7f-5p; hsa-let-7g-5p; hsa-miR-101-3p; hsa-miR-103a-3p; hsa-miR-106b-5p; hsa-miR-107; hsa-miR-10b-5p; hsa-miR-125a-5p; hsa-miR-126-3p; hsa-miR-130a-3p; hsa-miR-132-3p; hsa-miR-140-3p; hsa-miR-140-5p; hsa-miR-143-3p; hsa-miR-145-3p; hsa-miR-145-5p; hsa-miR-148a-3p; hsa-miR-148b-3p; hsa-miR-15a-5p; hsa-miR-15b-5p; hsa-miR-16-5p; hsa-miR-17-5p; hsa…
Annotations derived over miRTarBase (Gene Ontology)	fibroblast apoptotic process GO0044346	over-represented	7.07e-19	7.07e-19	2.29e-16	5.80913	34	hsa-let-7a-5p; hsa-let-7b-5p; hsa-let-7d-5p; hsa-let-7e-5p; hsa-let-7f-5p; hsa-let-7g-5p; hsa-let-7i-5p; hsa-miR-106b-5p; hsa-miR-125a-5p; hsa-miR-126-5p; hsa-miR-130a-3p; hsa-miR-135a-5p; hsa-miR-145-5p; hsa-miR-148a-3p; hsa-miR-151a-5p; hsa-miR-16-5p; hsa-miR-17-5p; hsa-miR-185-5p; hsa-miR-19a-3p; hsa-miR-20a-5p; hsa-miR-23a-3p; hsa-miR-24-3p; hsa-miR-29a-3p; hsa-miR-29b-3p; hsa-miR-30a-3p; hsa…
Annotations derived over miRTarBase (Gene Ontology)	positive regulation of metanephric cap mesenchymal cell proliferation GO0090096	over-represented	7.07e-19	7.07e-19	2.29e-16	5.80913	34	hsa-let-7a-5p; hsa-let-7b-5p; hsa-let-7d-5p; hsa-let-7e-5p; hsa-let-7f-5p; hsa-let-7g-5p; hsa-let-7i-5p; hsa-miR-106b-5p; hsa-miR-125a-5p; hsa-miR-126-5p; hsa-miR-130a-3p; hsa-miR-135a-5p; hsa-miR-145-5p; hsa-miR-148a-3p; hsa-miR-151a-5p; hsa-miR-16-5p; hsa-miR-17-5p; hsa-miR-185-5p; hsa-miR-19a-3p; hsa-miR-20a-5p; hsa-miR-23a-3p; hsa-miR-24-3p; hsa-miR-29a-3p; hsa-miR-29b-3p; hsa-miR-30a-3p; hsa…
Annotations derived over miRTarBase (Gene Ontology)	negative regulation of adherens junction organization GO1903392	over-represented	9.05e-19	9.05e-19	2.86e-16	7.92155	39	hsa-let-7a-5p; hsa-let-7b-5p; hsa-let-7d-5p; hsa-let-7e-5p; hsa-let-7f-5p; hsa-let-7g-5p; hsa-let-7i-5p; hsa-miR-101-3p; hsa-miR-106b-5p; hsa-miR-107; hsa-miR-125a-5p; hsa-miR-126-3p; hsa-miR-126-5p; hsa-miR-140-5p; hsa-miR-145-5p; hsa-miR-150-5p; hsa-miR-15a-5p; hsa-miR-15b-5p; hsa-miR-16-5p; hsa-miR-17-5p; hsa-miR-185-5p; hsa-miR-195-5p; hsa-miR-199a-3p; hsa-miR-199a-5p; hsa-miR-20a-5p; hsa-miR…
Annotations derived over miRTarBase (Gene Ontology)	cAMP response element binding GO0035497	over-represented	1.13e-18	1.13e-18	3.49e-16	16.3232	55	hsa-let-7a-5p; hsa-let-7b-5p; hsa-let-7d-5p; hsa-let-7e-5p; hsa-let-7f-5p; hsa-let-7g-5p; hsa-let-7i-5p; hsa-miR-101-3p; hsa-miR-103a-3p; hsa-miR-106b-5p; hsa-miR-107; hsa-miR-10b-5p; hsa-miR-125b-5p; hsa-miR-145-5p; hsa-miR-150-5p; hsa-miR-154-5p; hsa-miR-15a-5p; hsa-miR-16-5p; hsa-miR-17-3p; hsa-miR-17-5p; hsa-miR-181c-5p; hsa-miR-185-5p; hsa-miR-19a-3p; hsa-miR-19b-3p; hsa-miR-204-5p; hsa-miR-…
Annotations derived over miRTarBase (Gene Ontology)	mesenchymal cell differentiation GO0048762	over-represented	1.18e-18	1.18e-18	3.58e-16	10.322	44	hsa-let-7a-5p; hsa-let-7b-5p; hsa-let-7d-5p; hsa-let-7e-5p; hsa-let-7f-5p; hsa-let-7g-5p; hsa-let-7i-5p; hsa-miR-101-3p; hsa-miR-106b-5p; hsa-miR-107; hsa-miR-125b-5p; hsa-miR-130a-3p; hsa-miR-140-5p; hsa-miR-145-5p; hsa-miR-154-5p; hsa-miR-15a-5p; hsa-miR-16-5p; hsa-miR-17-3p; hsa-miR-17-5p; hsa-miR-181c-5p; hsa-miR-185-5p; hsa-miR-199a-5p; hsa-miR-204-5p; hsa-miR-20a-5p; hsa-miR-20b-5p; hsa-miR…
Annotations derived over miRTarBase (Gene Ontology)	epithelial to mesenchymal transition GO0001837	over-represented	1.52e-18	1.52e-18	4.49e-16	37.7834	84	hsa-let-7a-5p; hsa-let-7b-5p; hsa-let-7d-5p; hsa-let-7e-5p; hsa-let-7f-5p; hsa-let-7g-5p; hsa-let-7i-5p; hsa-miR-101-3p; hsa-miR-103a-3p; hsa-miR-106b-5p; hsa-miR-107; hsa-miR-10b-5p; hsa-miR-125b-5p; hsa-miR-130a-3p; hsa-miR-136-3p; hsa-miR-136-5p; hsa-miR-140-5p; hsa-miR-143-5p; hsa-miR-145-5p; hsa-miR-148a-3p; hsa-miR-148b-3p; hsa-miR-154-3p; hsa-miR-154-5p; hsa-miR-15a-5p; hsa-miR-15b-5p; hsa…
Annotations derived over miRTarBase (Gene Ontology)	ventricular septum morphogenesis GO0060412	over-represented	1.55e-18	1.55e-18	4.49e-16	32.6944	78	hsa-let-7a-5p; hsa-let-7b-5p; hsa-let-7d-5p; hsa-let-7e-5p; hsa-let-7f-5p; hsa-let-7g-5p; hsa-let-7i-5p; hsa-miR-100-5p; hsa-miR-101-3p; hsa-miR-103a-3p; hsa-miR-106b-5p; hsa-miR-107; hsa-miR-10b-5p; hsa-miR-125a-5p; hsa-miR-125b-5p; hsa-miR-130a-3p; hsa-miR-132-3p; hsa-miR-135a-5p; hsa-miR-136-3p; hsa-miR-140-5p; hsa-miR-143-5p; hsa-miR-145-5p; hsa-miR-148a-3p; hsa-miR-148b-3p; hsa-miR-151a-5p; …
Annotations derived over miRTarBase (Gene Ontology)	platelet-derived growth factor receptor binding GO0005161	over-represented	1.64e-18	1.64e-18	4.66e-16	18.2916	58	hsa-let-7a-5p; hsa-let-7b-5p; hsa-let-7d-5p; hsa-let-7e-5p; hsa-let-7f-5p; hsa-let-7g-5p; hsa-let-7i-5p; hsa-miR-101-3p; hsa-miR-103a-3p; hsa-miR-106b-5p; hsa-miR-107; hsa-miR-125a-5p; hsa-miR-126-3p; hsa-miR-126-5p; hsa-miR-130a-3p; hsa-miR-140-5p; hsa-miR-143-3p; hsa-miR-145-5p; hsa-miR-148a-3p; hsa-miR-148b-3p; hsa-miR-150-5p; hsa-miR-15a-5p; hsa-miR-15b-5p; hsa-miR-16-5p; hsa-miR-17-3p; hsa-m…
Annotations derived over miRTarBase (Gene Ontology)	fatty acid homeostasis GO0055089	over-represented	1.8e-18	1.8e-18	4.98e-16	8.97775	41	hsa-let-7b-5p; hsa-let-7e-5p; hsa-miR-101-3p; hsa-miR-126-3p; hsa-miR-130a-3p; hsa-miR-132-3p; hsa-miR-148b-3p; hsa-miR-154-3p; hsa-miR-15a-5p; hsa-miR-15b-5p; hsa-miR-16-5p; hsa-miR-181c-5p; hsa-miR-195-5p; hsa-miR-199a-3p; hsa-miR-199a-5p; hsa-miR-199b-5p; hsa-miR-19a-3p; hsa-miR-19b-3p; hsa-miR-204-5p; hsa-miR-214-3p; hsa-miR-218-5p; hsa-miR-22-3p; hsa-miR-23a-3p; hsa-miR-23b-3p; hsa-miR-24-3p…
Annotations derived over miRTarBase (Gene Ontology)	negative regulation of anoikis GO2000811	over-represented	1.84e-18	1.84e-18	4.98e-16	17.0913	56	hsa-let-7a-5p; hsa-let-7e-5p; hsa-miR-101-3p; hsa-miR-103a-3p; hsa-miR-106b-5p; hsa-miR-107; hsa-miR-10b-5p; hsa-miR-125a-5p; hsa-miR-125b-5p; hsa-miR-126-3p; hsa-miR-135a-5p; hsa-miR-136-5p; hsa-miR-143-3p; hsa-miR-148a-3p; hsa-miR-148b-3p; hsa-miR-15a-5p; hsa-miR-15b-5p; hsa-miR-16-5p; hsa-miR-17-3p; hsa-miR-17-5p; hsa-miR-181c-5p; hsa-miR-193a-3p; hsa-miR-195-5p; hsa-miR-199a-5p; hsa-miR-19a-3…
Annotations derived over miRTarBase (Gene Ontology)	cardiac vascular smooth muscle cell development GO0060948	over-represented	1.9e-18	1.9e-18	4.98e-16	7.63349	38	hsa-miR-101-3p; hsa-miR-106b-5p; hsa-miR-107; hsa-miR-10b-5p; hsa-miR-125a-5p; hsa-miR-126-3p; hsa-miR-126-5p; hsa-miR-140-5p; hsa-miR-145-5p; hsa-miR-150-5p; hsa-miR-15a-5p; hsa-miR-15b-5p; hsa-miR-16-5p; hsa-miR-17-5p; hsa-miR-185-5p; hsa-miR-195-5p; hsa-miR-199a-3p; hsa-miR-199a-5p; hsa-miR-204-5p; hsa-miR-20a-5p; hsa-miR-20b-5p; hsa-miR-23b-3p; hsa-miR-24-3p; hsa-miR-27b-3p; hsa-miR-29a-3p; h…
Annotations derived over miRTarBase (Gene Ontology)	coronary vein morphogenesis GO0003169	over-represented	1.9e-18	1.9e-18	4.98e-16	7.63349	38	hsa-miR-101-3p; hsa-miR-106b-5p; hsa-miR-107; hsa-miR-10b-5p; hsa-miR-125a-5p; hsa-miR-126-3p; hsa-miR-126-5p; hsa-miR-140-5p; hsa-miR-145-5p; hsa-miR-150-5p; hsa-miR-15a-5p; hsa-miR-15b-5p; hsa-miR-16-5p; hsa-miR-17-5p; hsa-miR-185-5p; hsa-miR-195-5p; hsa-miR-199a-3p; hsa-miR-199a-5p; hsa-miR-204-5p; hsa-miR-20a-5p; hsa-miR-20b-5p; hsa-miR-23b-3p; hsa-miR-24-3p; hsa-miR-27b-3p; hsa-miR-29a-3p; h…
Annotations derived over miRTarBase (Gene Ontology)	pore complex GO0046930	over-represented	2.06e-18	2.06e-18	5.31e-16	8.54567	40	hsa-let-7a-5p; hsa-miR-103a-3p; hsa-miR-106b-5p; hsa-miR-10b-5p; hsa-miR-125a-5p; hsa-miR-125b-5p; hsa-miR-126-3p; hsa-miR-130a-3p; hsa-miR-135a-5p; hsa-miR-136-5p; hsa-miR-143-3p; hsa-miR-148a-3p; hsa-miR-148b-3p; hsa-miR-15a-5p; hsa-miR-15b-5p; hsa-miR-16-5p; hsa-miR-17-5p; hsa-miR-181c-5p; hsa-miR-195-5p; hsa-miR-19b-3p; hsa-miR-204-5p; hsa-miR-20a-5p; hsa-miR-20b-5p; hsa-miR-214-3p; hsa-miR-2…
Annotations derived over miRTarBase (Gene Ontology)	U2 snRNA binding GO0030620	over-represented	2.21e-18	2.21e-18	5.58e-16	4.17681	29	hsa-let-7a-5p; hsa-let-7b-5p; hsa-let-7d-5p; hsa-let-7e-5p; hsa-let-7f-5p; hsa-let-7g-5p; hsa-let-7i-5p; hsa-miR-106b-5p; hsa-miR-10b-5p; hsa-miR-125a-5p; hsa-miR-140-5p; hsa-miR-15b-5p; hsa-miR-16-5p; hsa-miR-17-5p; hsa-miR-20a-5p; hsa-miR-20b-5p; hsa-miR-218-5p; hsa-miR-27b-3p; hsa-miR-324-5p; hsa-miR-335-5p; hsa-miR-337-3p; hsa-miR-34a-5p; hsa-miR-361-5p; hsa-miR-374a-5p; hsa-miR-374b-5p; hsa-…
Annotations derived over miRTarBase (Gene Ontology)	insulin-like growth factor receptor binding GO0005159	over-represented	2.25e-18	2.25e-18	5.58e-16	19.6838	60	hsa-let-7a-5p; hsa-let-7b-5p; hsa-let-7d-5p; hsa-let-7e-5p; hsa-let-7f-5p; hsa-let-7g-5p; hsa-let-7i-5p; hsa-miR-100-5p; hsa-miR-103a-3p; hsa-miR-106b-5p; hsa-miR-107; hsa-miR-125b-5p; hsa-miR-126-3p; hsa-miR-136-5p; hsa-miR-143-3p; hsa-miR-145-5p; hsa-miR-148a-3p; hsa-miR-15a-5p; hsa-miR-15b-5p; hsa-miR-16-5p; hsa-miR-17-5p; hsa-miR-192-3p; hsa-miR-195-5p; hsa-miR-199a-3p; hsa-miR-19a-3p; hsa-mi…
Annotations derived over miRTarBase (Gene Ontology)	branching involved in ureteric bud morphogenesis GO0001658	over-represented	2.39e-18	2.39e-18	5.83e-16	25.9251	69	hsa-let-7a-5p; hsa-let-7b-5p; hsa-let-7d-5p; hsa-let-7e-5p; hsa-let-7f-5p; hsa-let-7g-5p; hsa-let-7i-5p; hsa-miR-101-3p; hsa-miR-103a-3p; hsa-miR-106b-5p; hsa-miR-107; hsa-miR-10b-5p; hsa-miR-125a-5p; hsa-miR-125b-5p; hsa-miR-126-5p; hsa-miR-130a-3p; hsa-miR-132-3p; hsa-miR-135a-5p; hsa-miR-140-3p; hsa-miR-140-5p; hsa-miR-145-5p; hsa-miR-148a-3p; hsa-miR-148b-3p; hsa-miR-151a-5p; hsa-miR-15a-5p; …
Annotations derived over miRTarBase (Gene Ontology)	positive regulation of neurogenesis GO0050769	over-represented	2.43e-18	2.43e-18	5.84e-16	12.5785	48	hsa-let-7a-5p; hsa-let-7b-5p; hsa-let-7d-5p; hsa-let-7e-5p; hsa-let-7f-5p; hsa-let-7g-5p; hsa-let-7i-5p; hsa-miR-101-3p; hsa-miR-103a-3p; hsa-miR-106b-5p; hsa-miR-107; hsa-miR-10b-5p; hsa-miR-125a-5p; hsa-miR-125b-5p; hsa-miR-132-3p; hsa-miR-136-3p; hsa-miR-145-5p; hsa-miR-148b-3p; hsa-miR-151a-5p; hsa-miR-151b; hsa-miR-15a-5p; hsa-miR-15b-5p; hsa-miR-16-5p; hsa-miR-17-5p; hsa-miR-20a-5p; hsa-miR…
Pathways (KEGG)	VEGF signaling pathway	over-represented	2.65e-18	2.65e-18	3.24e-16	51.711	98	hsa-let-7a-5p; hsa-let-7b-5p; hsa-let-7d-5p; hsa-let-7e-5p; hsa-let-7f-5p; hsa-let-7g-5p; hsa-let-7i-5p; hsa-miR-100-5p; hsa-miR-101-3p; hsa-miR-103a-3p; hsa-miR-106b-5p; hsa-miR-107; hsa-miR-10b-5p; hsa-miR-125a-5p; hsa-miR-125b-5p; hsa-miR-126-3p; hsa-miR-126-5p; hsa-miR-130a-3p; hsa-miR-132-3p; hsa-miR-135a-5p; hsa-miR-136-5p; hsa-miR-140-5p; hsa-miR-143-3p; hsa-miR-143-5p; hsa-miR-145-5p; hsa…
Annotations derived over miRTarBase (Gene Ontology)	microtubule-based process GO0007017	over-represented	2.65e-18	2.65e-18	6.26e-16	23.8126	66	hsa-let-7a-5p; hsa-let-7b-5p; hsa-let-7d-5p; hsa-let-7e-5p; hsa-let-7f-5p; hsa-let-7g-5p; hsa-let-7i-5p; hsa-miR-100-5p; hsa-miR-101-3p; hsa-miR-103a-3p; hsa-miR-106b-5p; hsa-miR-107; hsa-miR-10b-5p; hsa-miR-125b-5p; hsa-miR-132-3p; hsa-miR-136-5p; hsa-miR-140-3p; hsa-miR-143-3p; hsa-miR-143-5p; hsa-miR-145-5p; hsa-miR-148b-3p; hsa-miR-150-5p; hsa-miR-15a-5p; hsa-miR-15b-5p; hsa-miR-16-5p; hsa-mi…
Pathways (KEGG)	Th17 cell differentiation	over-represented	2.98e-18	2.98e-18	3.24e-16	66.142	110	hsa-let-7a-5p; hsa-let-7b-5p; hsa-let-7d-5p; hsa-let-7e-5p; hsa-let-7f-5p; hsa-let-7g-5p; hsa-let-7i-5p; hsa-miR-100-5p; hsa-miR-101-3p; hsa-miR-103a-3p; hsa-miR-106b-5p; hsa-miR-107; hsa-miR-10b-5p; hsa-miR-125a-5p; hsa-miR-125b-5p; hsa-miR-126-3p; hsa-miR-126-5p; hsa-miR-130a-3p; hsa-miR-132-3p; hsa-miR-135a-5p; hsa-miR-136-5p; hsa-miR-140-3p; hsa-miR-140-5p; hsa-miR-143-3p; hsa-miR-143-5p; hsa…
Annotations derived over miRTarBase (Gene Ontology)	histone H3 deacetylation GO0070932	over-represented	3.21e-18	3.21e-18	7.45e-16	17.2834	56	hsa-let-7a-5p; hsa-let-7b-5p; hsa-let-7d-5p; hsa-let-7e-5p; hsa-let-7f-5p; hsa-let-7g-5p; hsa-let-7i-5p; hsa-miR-103a-3p; hsa-miR-106b-5p; hsa-miR-107; hsa-miR-125a-5p; hsa-miR-125b-5p; hsa-miR-126-3p; hsa-miR-126-5p; hsa-miR-132-3p; hsa-miR-136-5p; hsa-miR-140-5p; hsa-miR-145-5p; hsa-miR-15a-5p; hsa-miR-15b-5p; hsa-miR-16-5p; hsa-miR-17-5p; hsa-miR-181c-5p; hsa-miR-195-5p; hsa-miR-199a-5p; hsa-m…
Annotations derived over miRTarBase (Gene Ontology)	positive regulation of intrinsic apoptotic signaling pathway GO2001244	over-represented	3.72e-18	3.72e-18	8.48e-16	32.3103	77	hsa-let-7a-5p; hsa-let-7b-5p; hsa-let-7d-5p; hsa-let-7e-5p; hsa-let-7f-5p; hsa-let-7g-5p; hsa-let-7i-5p; hsa-miR-100-5p; hsa-miR-101-3p; hsa-miR-103a-3p; hsa-miR-106b-5p; hsa-miR-107; hsa-miR-10b-5p; hsa-miR-125a-5p; hsa-miR-125b-5p; hsa-miR-126-3p; hsa-miR-132-3p; hsa-miR-135a-5p; hsa-miR-136-5p; hsa-miR-140-5p; hsa-miR-143-3p; hsa-miR-148a-3p; hsa-miR-148b-3p; hsa-miR-150-5p; hsa-miR-151a-5p; h…
Annotations derived over miRTarBase (Gene Ontology)	MH2 domain binding GO0035500	over-represented	3.8e-18	3.8e-18	8.54e-16	6.91335	36	hsa-let-7a-5p; hsa-let-7b-5p; hsa-let-7d-5p; hsa-let-7e-5p; hsa-let-7f-5p; hsa-let-7g-5p; hsa-let-7i-5p; hsa-miR-106b-5p; hsa-miR-107; hsa-miR-125b-5p; hsa-miR-145-5p; hsa-miR-154-5p; hsa-miR-15a-5p; hsa-miR-15b-5p; hsa-miR-16-5p; hsa-miR-17-3p; hsa-miR-17-5p; hsa-miR-181c-5p; hsa-miR-185-5p; hsa-miR-204-5p; hsa-miR-20a-5p; hsa-miR-20b-5p; hsa-miR-23a-3p; hsa-miR-23b-3p; hsa-miR-24-3p; hsa-miR-26…
Annotations derived over miRTarBase (Gene Ontology)	chondrocyte differentiation GO0002062	over-represented	4.26e-18	4.26e-18	9.42e-16	24.7248	67	hsa-let-7a-5p; hsa-let-7b-5p; hsa-let-7d-5p; hsa-let-7e-5p; hsa-let-7f-5p; hsa-let-7g-5p; hsa-let-7i-5p; hsa-miR-100-5p; hsa-miR-101-3p; hsa-miR-103a-3p; hsa-miR-106b-5p; hsa-miR-107; hsa-miR-125b-5p; hsa-miR-130a-3p; hsa-miR-135a-5p; hsa-miR-136-5p; hsa-miR-140-5p; hsa-miR-145-5p; hsa-miR-148a-3p; hsa-miR-148b-3p; hsa-miR-154-5p; hsa-miR-15a-5p; hsa-miR-15b-5p; hsa-miR-16-5p; hsa-miR-17-3p; hsa-…
Annotations derived over miRTarBase (Gene Ontology)	positive regulation of MHC class II biosynthetic process GO0045348	over-represented	4.55e-18	4.55e-18	9.89e-16	4.27283	29	hsa-miR-101-3p; hsa-miR-125a-5p; hsa-miR-125b-5p; hsa-miR-126-3p; hsa-miR-132-3p; hsa-miR-135a-5p; hsa-miR-15a-5p; hsa-miR-15b-5p; hsa-miR-16-5p; hsa-miR-181c-5p; hsa-miR-195-5p; hsa-miR-199a-5p; hsa-miR-199b-5p; hsa-miR-204-5p; hsa-miR-214-3p; hsa-miR-22-3p; hsa-miR-23b-3p; hsa-miR-24-3p; hsa-miR-26b-5p; hsa-miR-29b-3p; hsa-miR-29c-3p; hsa-miR-30a-3p; hsa-miR-331-3p; hsa-miR-335-5p; hsa-miR-340-…
Annotations derived over miRTarBase (Gene Ontology)	peptidyl-threonine phosphorylation GO0018107	over-represented	4.79e-18	4.79e-18	1.01e-15	58.8595	104	hsa-let-7a-5p; hsa-let-7b-5p; hsa-let-7d-5p; hsa-let-7e-5p; hsa-let-7f-5p; hsa-let-7g-5p; hsa-let-7i-5p; hsa-miR-100-5p; hsa-miR-101-3p; hsa-miR-103a-3p; hsa-miR-106b-5p; hsa-miR-107; hsa-miR-10b-5p; hsa-miR-125a-5p; hsa-miR-125b-5p; hsa-miR-126-3p; hsa-miR-126-5p; hsa-miR-130a-3p; hsa-miR-132-3p; hsa-miR-135a-5p; hsa-miR-136-5p; hsa-miR-140-3p; hsa-miR-140-5p; hsa-miR-143-3p; hsa-miR-143-5p; hsa…
Annotations derived over miRTarBase (Gene Ontology)	fibroblast growth factor binding GO0017134	over-represented	4.83e-18	4.83e-18	1.01e-15	19.9719	60	hsa-let-7a-5p; hsa-let-7b-5p; hsa-let-7d-5p; hsa-let-7e-5p; hsa-let-7f-5p; hsa-let-7g-5p; hsa-let-7i-5p; hsa-miR-100-5p; hsa-miR-103a-3p; hsa-miR-106b-5p; hsa-miR-107; hsa-miR-10b-5p; hsa-miR-125a-5p; hsa-miR-125b-5p; hsa-miR-132-3p; hsa-miR-140-3p; hsa-miR-140-5p; hsa-miR-143-3p; hsa-miR-143-5p; hsa-miR-15a-5p; hsa-miR-15b-5p; hsa-miR-16-5p; hsa-miR-17-3p; hsa-miR-17-5p; hsa-miR-185-5p; hsa-miR-…
Annotations derived over miRTarBase (Gene Ontology)	locomotory behavior GO0007626	over-represented	4.86e-18	4.86e-18	1.01e-15	17.4274	56	hsa-let-7a-5p; hsa-let-7b-5p; hsa-let-7d-5p; hsa-let-7e-5p; hsa-let-7f-5p; hsa-let-7g-5p; hsa-let-7i-5p; hsa-miR-101-3p; hsa-miR-103a-3p; hsa-miR-106b-5p; hsa-miR-10b-5p; hsa-miR-130a-3p; hsa-miR-148b-3p; hsa-miR-15a-5p; hsa-miR-15b-5p; hsa-miR-16-5p; hsa-miR-17-3p; hsa-miR-17-5p; hsa-miR-181c-5p; hsa-miR-193a-3p; hsa-miR-195-5p; hsa-miR-19a-3p; hsa-miR-19b-3p; hsa-miR-20a-5p; hsa-miR-20b-5p; hsa…
Annotations derived over miRTarBase (Gene Ontology)	vascular endothelial growth factor receptor 2 binding GO0043184	over-represented	4.95e-18	4.95e-18	1.01e-15	12.2424	47	hsa-let-7a-5p; hsa-let-7b-5p; hsa-miR-101-3p; hsa-miR-106b-5p; hsa-miR-107; hsa-miR-125a-5p; hsa-miR-125b-5p; hsa-miR-126-3p; hsa-miR-126-5p; hsa-miR-140-5p; hsa-miR-145-5p; hsa-miR-148a-3p; hsa-miR-148b-3p; hsa-miR-150-5p; hsa-miR-15a-5p; hsa-miR-15b-5p; hsa-miR-16-5p; hsa-miR-17-3p; hsa-miR-17-5p; hsa-miR-185-5p; hsa-miR-195-5p; hsa-miR-199a-3p; hsa-miR-199a-5p; hsa-miR-204-5p; hsa-miR-20a-5p; …
Annotations derived over miRTarBase (Gene Ontology)	fibronectin binding GO0001968	over-represented	5.33e-18	5.33e-18	1.08e-15	24.8208	67	hsa-let-7a-5p; hsa-let-7b-5p; hsa-let-7d-5p; hsa-let-7e-5p; hsa-let-7f-5p; hsa-let-7g-5p; hsa-let-7i-5p; hsa-miR-101-3p; hsa-miR-106b-5p; hsa-miR-107; hsa-miR-125a-5p; hsa-miR-126-3p; hsa-miR-126-5p; hsa-miR-130a-3p; hsa-miR-132-3p; hsa-miR-135a-5p; hsa-miR-140-3p; hsa-miR-140-5p; hsa-miR-143-3p; hsa-miR-145-5p; hsa-miR-148a-3p; hsa-miR-148b-3p; hsa-miR-150-5p; hsa-miR-15a-5p; hsa-miR-15b-5p; hsa…
Annotations derived over miRTarBase (Gene Ontology)	Golgi to plasma membrane protein transport GO0043001	over-represented	6.31e-18	6.31e-18	1.23e-15	22.0843	63	hsa-let-7a-5p; hsa-let-7b-5p; hsa-let-7d-5p; hsa-let-7e-5p; hsa-let-7f-5p; hsa-let-7g-5p; hsa-let-7i-5p; hsa-miR-100-5p; hsa-miR-101-3p; hsa-miR-103a-3p; hsa-miR-106b-5p; hsa-miR-107; hsa-miR-125a-5p; hsa-miR-130a-3p; hsa-miR-136-5p; hsa-miR-140-3p; hsa-miR-140-5p; hsa-miR-143-3p; hsa-miR-143-5p; hsa-miR-145-5p; hsa-miR-148a-3p; hsa-miR-148b-3p; hsa-miR-150-5p; hsa-miR-15a-5p; hsa-miR-15b-5p; hsa…
Annotations derived over miRTarBase (Gene Ontology)	chaperone cofactor-dependent protein refolding GO0051085	over-represented	6.36e-18	6.36e-18	1.23e-15	26.3571	69	hsa-let-7a-5p; hsa-let-7b-5p; hsa-let-7d-5p; hsa-let-7e-5p; hsa-let-7f-5p; hsa-let-7g-5p; hsa-let-7i-5p; hsa-miR-100-5p; hsa-miR-101-3p; hsa-miR-103a-3p; hsa-miR-106b-5p; hsa-miR-10b-5p; hsa-miR-125b-5p; hsa-miR-130a-3p; hsa-miR-132-3p; hsa-miR-143-5p; hsa-miR-148a-3p; hsa-miR-148b-3p; hsa-miR-150-5p; hsa-miR-151a-5p; hsa-miR-15a-5p; hsa-miR-15b-5p; hsa-miR-16-5p; hsa-miR-17-5p; hsa-miR-181c-5p; …
Annotations derived over miRTarBase (Gene Ontology)	pathway-restricted SMAD protein phosphorylation GO0060389	over-represented	6.37e-18	6.37e-18	1.23e-15	18.1475	57	hsa-let-7a-5p; hsa-let-7b-5p; hsa-let-7d-5p; hsa-let-7e-5p; hsa-let-7f-5p; hsa-let-7g-5p; hsa-let-7i-5p; hsa-miR-100-5p; hsa-miR-101-3p; hsa-miR-103a-3p; hsa-miR-106b-5p; hsa-miR-107; hsa-miR-130a-3p; hsa-miR-136-3p; hsa-miR-140-5p; hsa-miR-145-5p; hsa-miR-148a-3p; hsa-miR-148b-3p; hsa-miR-150-5p; hsa-miR-15a-5p; hsa-miR-15b-5p; hsa-miR-16-5p; hsa-miR-17-5p; hsa-miR-181c-5p; hsa-miR-185-5p; hsa-m…
Annotations derived over miRTarBase (Gene Ontology)	cell migration involved in sprouting angiogenesis GO0002042	over-represented	6.81e-18	6.81e-18	1.28e-15	22.8044	64	hsa-let-7a-5p; hsa-let-7d-5p; hsa-miR-100-5p; hsa-miR-101-3p; hsa-miR-103a-3p; hsa-miR-106b-5p; hsa-miR-107; hsa-miR-10b-5p; hsa-miR-125a-5p; hsa-miR-125b-5p; hsa-miR-126-3p; hsa-miR-126-5p; hsa-miR-132-3p; hsa-miR-140-5p; hsa-miR-143-3p; hsa-miR-145-5p; hsa-miR-148a-3p; hsa-miR-148b-3p; hsa-miR-150-5p; hsa-miR-15a-5p; hsa-miR-15b-5p; hsa-miR-16-5p; hsa-miR-17-3p; hsa-miR-17-5p; hsa-miR-185-5p; h…
Annotations derived over miRTarBase (Gene Ontology)	negative regulation of macroautophagy GO0016242	over-represented	6.82e-18	6.82e-18	1.28e-15	16.3232	54	hsa-let-7a-5p; hsa-let-7b-5p; hsa-let-7d-5p; hsa-let-7e-5p; hsa-let-7f-5p; hsa-let-7g-5p; hsa-let-7i-5p; hsa-miR-100-5p; hsa-miR-101-3p; hsa-miR-106b-5p; hsa-miR-10b-5p; hsa-miR-125a-5p; hsa-miR-125b-5p; hsa-miR-126-3p; hsa-miR-130a-3p; hsa-miR-140-5p; hsa-miR-143-3p; hsa-miR-148b-3p; hsa-miR-150-5p; hsa-miR-16-5p; hsa-miR-17-5p; hsa-miR-181c-5p; hsa-miR-185-5p; hsa-miR-192-3p; hsa-miR-199a-3p; h…
Annotations derived over miRTarBase (Gene Ontology)	heart morphogenesis GO0003007	over-represented	7.18e-18	7.18e-18	1.33e-15	23.5246	65	hsa-let-7a-5p; hsa-let-7b-5p; hsa-let-7d-5p; hsa-let-7e-5p; hsa-let-7f-5p; hsa-let-7g-5p; hsa-let-7i-5p; hsa-miR-101-3p; hsa-miR-103a-3p; hsa-miR-106b-5p; hsa-miR-107; hsa-miR-125a-5p; hsa-miR-126-3p; hsa-miR-126-5p; hsa-miR-130a-3p; hsa-miR-135a-5p; hsa-miR-136-3p; hsa-miR-136-5p; hsa-miR-140-5p; hsa-miR-143-5p; hsa-miR-145-5p; hsa-miR-148a-3p; hsa-miR-150-5p; hsa-miR-151a-5p; hsa-miR-151b; hsa-…
Annotations derived over miRTarBase (Gene Ontology)	induction of positive chemotaxis GO0050930	over-represented	9.18e-18	9.18e-18	1.68e-15	9.84192	42	hsa-let-7a-5p; hsa-let-7b-5p; hsa-let-7d-5p; hsa-let-7e-5p; hsa-let-7f-5p; hsa-let-7g-5p; hsa-let-7i-5p; hsa-miR-101-3p; hsa-miR-106b-5p; hsa-miR-107; hsa-miR-125a-5p; hsa-miR-126-3p; hsa-miR-126-5p; hsa-miR-140-5p; hsa-miR-145-5p; hsa-miR-150-5p; hsa-miR-15a-5p; hsa-miR-15b-5p; hsa-miR-16-5p; hsa-miR-17-5p; hsa-miR-185-5p; hsa-miR-195-5p; hsa-miR-199a-3p; hsa-miR-199a-5p; hsa-miR-204-5p; hsa-miR…
Annotations derived over miRTarBase (Gene Ontology)	cellular response to growth factor stimulus GO0071363	over-represented	9.58e-18	9.58e-18	1.73e-15	33.6066	78	hsa-let-7a-5p; hsa-let-7b-5p; hsa-let-7d-5p; hsa-let-7e-5p; hsa-let-7f-5p; hsa-let-7g-5p; hsa-let-7i-5p; hsa-miR-100-5p; hsa-miR-101-3p; hsa-miR-103a-3p; hsa-miR-106b-5p; hsa-miR-107; hsa-miR-10b-5p; hsa-miR-125a-5p; hsa-miR-125b-5p; hsa-miR-126-3p; hsa-miR-130a-3p; hsa-miR-132-3p; hsa-miR-135a-5p; hsa-miR-140-3p; hsa-miR-140-5p; hsa-miR-143-3p; hsa-miR-145-5p; hsa-miR-148a-3p; hsa-miR-148b-3p; h…
Gene Ontology (miRWalk)	GO0003924 gtpase activity	over-represented	9.7e-18	9.7e-18	4.54e-14	33.3578	72	hsa-let-7a-5p; hsa-let-7b-5p; hsa-let-7e-5p; hsa-let-7f-5p; hsa-let-7g-5p; hsa-miR-100-5p; hsa-miR-101-3p; hsa-miR-103a-3p; hsa-miR-106b-5p; hsa-miR-107; hsa-miR-10b-5p; hsa-miR-125a-5p; hsa-miR-125b-5p; hsa-miR-126-3p; hsa-miR-130a-3p; hsa-miR-132-3p; hsa-miR-140-3p; hsa-miR-143-3p; hsa-miR-145-5p; hsa-miR-148a-3p; hsa-miR-148b-3p; hsa-miR-151a-5p; hsa-miR-15a-5p; hsa-miR-15b-5p; hsa-miR-16-5p; …
Annotations derived over miRTarBase (Gene Ontology)	macrophage differentiation GO0030225	over-represented	9.72e-18	9.72e-18	1.73e-15	15.8431	53	hsa-let-7a-5p; hsa-let-7e-5p; hsa-let-7i-5p; hsa-miR-101-3p; hsa-miR-106b-5p; hsa-miR-107; hsa-miR-125a-5p; hsa-miR-125b-5p; hsa-miR-126-3p; hsa-miR-126-5p; hsa-miR-130a-3p; hsa-miR-132-3p; hsa-miR-140-5p; hsa-miR-143-3p; hsa-miR-145-5p; hsa-miR-148b-3p; hsa-miR-150-5p; hsa-miR-15a-5p; hsa-miR-15b-5p; hsa-miR-16-5p; hsa-miR-17-5p; hsa-miR-181c-5p; hsa-miR-185-5p; hsa-miR-195-5p; hsa-miR-199a-3p; …
Pathways (KEGG)	Type II diabetes mellitus	over-represented	1.04e-17	1.04e-17	8.49e-16	38.8193	84	hsa-let-7a-5p; hsa-let-7b-5p; hsa-let-7d-5p; hsa-let-7e-5p; hsa-let-7f-5p; hsa-let-7g-5p; hsa-let-7i-5p; hsa-miR-100-5p; hsa-miR-101-3p; hsa-miR-103a-3p; hsa-miR-106b-5p; hsa-miR-107; hsa-miR-10b-5p; hsa-miR-125a-5p; hsa-miR-125b-5p; hsa-miR-126-3p; hsa-miR-126-5p; hsa-miR-130a-3p; hsa-miR-132-3p; hsa-miR-135a-5p; hsa-miR-136-5p; hsa-miR-140-3p; hsa-miR-143-3p; hsa-miR-143-5p; hsa-miR-145-5p; hsa…
Annotations derived over miRTarBase (Gene Ontology)	positive regulation of epithelial to mesenchymal transition GO0010718	over-represented	1.08e-17	1.08e-17	1.89e-15	43.4485	89	hsa-let-7a-5p; hsa-let-7b-5p; hsa-let-7d-5p; hsa-let-7e-5p; hsa-let-7f-5p; hsa-let-7g-5p; hsa-miR-100-5p; hsa-miR-101-3p; hsa-miR-103a-3p; hsa-miR-106b-5p; hsa-miR-107; hsa-miR-10b-5p; hsa-miR-125a-5p; hsa-miR-125b-5p; hsa-miR-126-3p; hsa-miR-126-5p; hsa-miR-130a-3p; hsa-miR-132-3p; hsa-miR-136-5p; hsa-miR-140-5p; hsa-miR-143-3p; hsa-miR-143-5p; hsa-miR-145-3p; hsa-miR-145-5p; hsa-miR-148a-3p; hs…
Annotations derived over miRTarBase (Gene Ontology)	positive regulation of epithelial cell proliferation GO0050679	over-represented	1.11e-17	1.11e-17	1.94e-15	34.5187	79	hsa-let-7a-5p; hsa-let-7b-5p; hsa-let-7d-5p; hsa-let-7e-5p; hsa-let-7f-5p; hsa-let-7g-5p; hsa-let-7i-5p; hsa-miR-101-3p; hsa-miR-106b-5p; hsa-miR-107; hsa-miR-10b-5p; hsa-miR-125a-5p; hsa-miR-125b-5p; hsa-miR-126-3p; hsa-miR-126-5p; hsa-miR-130a-3p; hsa-miR-132-3p; hsa-miR-135a-5p; hsa-miR-136-5p; hsa-miR-140-5p; hsa-miR-143-3p; hsa-miR-145-5p; hsa-miR-148a-3p; hsa-miR-148b-3p; hsa-miR-150-5p; hs…
Annotations derived over miRTarBase (Gene Ontology)	regulation of retinal ganglion cell axon guidance GO0090259	over-represented	1.13e-17	1.13e-17	1.94e-15	6.28923	34	hsa-miR-101-3p; hsa-miR-106b-5p; hsa-miR-107; hsa-miR-125a-5p; hsa-miR-126-3p; hsa-miR-126-5p; hsa-miR-140-5p; hsa-miR-145-5p; hsa-miR-148a-3p; hsa-miR-150-5p; hsa-miR-15a-5p; hsa-miR-15b-5p; hsa-miR-16-5p; hsa-miR-17-5p; hsa-miR-185-5p; hsa-miR-195-5p; hsa-miR-199a-3p; hsa-miR-199a-5p; hsa-miR-20a-5p; hsa-miR-20b-5p; hsa-miR-214-3p; hsa-miR-218-5p; hsa-miR-23a-3p; hsa-miR-26a-5p; hsa-miR-29a-3p;…
Annotations derived over miRTarBase (Gene Ontology)	positive regulation of vascular endothelial growth factor receptor signaling pathway GO0030949	over-represented	1.23e-17	1.23e-17	2.09e-15	18.3876	57	hsa-let-7a-5p; hsa-let-7b-5p; hsa-miR-100-5p; hsa-miR-101-3p; hsa-miR-106b-5p; hsa-miR-107; hsa-miR-125a-5p; hsa-miR-126-3p; hsa-miR-126-5p; hsa-miR-130a-3p; hsa-miR-140-5p; hsa-miR-145-5p; hsa-miR-148a-3p; hsa-miR-148b-3p; hsa-miR-150-5p; hsa-miR-15a-5p; hsa-miR-15b-5p; hsa-miR-16-5p; hsa-miR-17-3p; hsa-miR-17-5p; hsa-miR-185-5p; hsa-miR-195-5p; hsa-miR-199a-3p; hsa-miR-199a-5p; hsa-miR-199b-5p;…
Annotations derived over miRTarBase (Gene Ontology)	fat cell differentiation GO0045444	over-represented	1.29e-17	1.29e-17	2.14e-15	38.9356	84	hsa-let-7a-5p; hsa-let-7b-5p; hsa-let-7d-5p; hsa-let-7e-5p; hsa-let-7f-5p; hsa-let-7g-5p; hsa-let-7i-5p; hsa-miR-100-5p; hsa-miR-101-3p; hsa-miR-103a-3p; hsa-miR-106b-5p; hsa-miR-107; hsa-miR-10b-5p; hsa-miR-125a-5p; hsa-miR-125b-5p; hsa-miR-126-3p; hsa-miR-126-5p; hsa-miR-130a-3p; hsa-miR-132-3p; hsa-miR-135a-5p; hsa-miR-140-3p; hsa-miR-140-5p; hsa-miR-143-3p; hsa-miR-143-5p; hsa-miR-145-5p; hsa…
Annotations derived over miRTarBase (Gene Ontology)	response to iron ion GO0010039	over-represented	1.29e-17	1.29e-17	2.14e-15	15.9391	53	hsa-let-7a-5p; hsa-let-7b-5p; hsa-let-7d-5p; hsa-let-7e-5p; hsa-let-7f-5p; hsa-let-7g-5p; hsa-let-7i-5p; hsa-miR-100-5p; hsa-miR-101-3p; hsa-miR-103a-3p; hsa-miR-106b-5p; hsa-miR-107; hsa-miR-10b-5p; hsa-miR-125a-5p; hsa-miR-125b-5p; hsa-miR-126-3p; hsa-miR-135a-5p; hsa-miR-136-5p; hsa-miR-143-3p; hsa-miR-145-5p; hsa-miR-148a-3p; hsa-miR-15a-5p; hsa-miR-15b-5p; hsa-miR-16-5p; hsa-miR-17-5p; hsa-m…
Annotations derived over miRTarBase (Gene Ontology)	epidermal growth factor receptor signaling pathway GO0007173	over-represented	1.32e-17	1.32e-17	2.16e-15	40.76	86	hsa-let-7a-5p; hsa-let-7b-5p; hsa-let-7e-5p; hsa-let-7i-5p; hsa-miR-100-5p; hsa-miR-101-3p; hsa-miR-103a-3p; hsa-miR-106b-5p; hsa-miR-107; hsa-miR-10b-5p; hsa-miR-125a-5p; hsa-miR-125b-5p; hsa-miR-126-3p; hsa-miR-130a-3p; hsa-miR-132-3p; hsa-miR-135a-5p; hsa-miR-136-3p; hsa-miR-136-5p; hsa-miR-140-5p; hsa-miR-143-3p; hsa-miR-143-5p; hsa-miR-145-3p; hsa-miR-145-5p; hsa-miR-148a-3p; hsa-miR-148b-3p…
Annotations derived over miRTarBase (Gene Ontology)	positive regulation of glucose metabolic process GO0010907	over-represented	1.36e-17	1.36e-17	2.2e-15	13.6347	49	hsa-let-7a-5p; hsa-let-7b-5p; hsa-let-7d-5p; hsa-let-7e-5p; hsa-let-7f-5p; hsa-let-7g-5p; hsa-let-7i-5p; hsa-miR-100-5p; hsa-miR-106b-5p; hsa-miR-10b-5p; hsa-miR-125a-5p; hsa-miR-125b-5p; hsa-miR-126-3p; hsa-miR-126-5p; hsa-miR-135a-5p; hsa-miR-143-3p; hsa-miR-145-5p; hsa-miR-148a-3p; hsa-miR-151a-5p; hsa-miR-151b; hsa-miR-17-5p; hsa-miR-181c-5p; hsa-miR-185-5p; hsa-miR-192-3p; hsa-miR-193a-3p; h…
Annotations derived over miRTarBase (Gene Ontology)	negative regulation of intrinsic apoptotic signaling pathway in response to DNA damage by p53 class mediator GO1902166	over-represented	1.4e-17	1.4e-17	2.24e-15	14.2108	50	hsa-let-7a-5p; hsa-let-7b-5p; hsa-miR-103a-3p; hsa-miR-106b-5p; hsa-miR-125a-5p; hsa-miR-125b-5p; hsa-miR-126-3p; hsa-miR-132-3p; hsa-miR-135a-5p; hsa-miR-136-5p; hsa-miR-143-3p; hsa-miR-145-5p; hsa-miR-148a-3p; hsa-miR-15a-5p; hsa-miR-15b-5p; hsa-miR-16-5p; hsa-miR-17-5p; hsa-miR-181c-5p; hsa-miR-185-5p; hsa-miR-192-3p; hsa-miR-195-5p; hsa-miR-199a-3p; hsa-miR-199a-5p; hsa-miR-199b-5p; hsa-miR-2…
Pathways (KEGG)	Toll-like receptor signaling pathway	over-represented	1.48e-17	1.48e-17	9.62e-16	57.2429	102	hsa-let-7a-5p; hsa-let-7b-5p; hsa-let-7d-5p; hsa-let-7e-5p; hsa-let-7f-5p; hsa-let-7g-5p; hsa-let-7i-5p; hsa-miR-100-5p; hsa-miR-101-3p; hsa-miR-103a-3p; hsa-miR-106b-5p; hsa-miR-107; hsa-miR-10b-5p; hsa-miR-125a-5p; hsa-miR-125b-5p; hsa-miR-126-3p; hsa-miR-126-5p; hsa-miR-130a-3p; hsa-miR-132-3p; hsa-miR-135a-5p; hsa-miR-136-5p; hsa-miR-140-3p; hsa-miR-140-5p; hsa-miR-143-3p; hsa-miR-143-5p; hsa…
Annotations derived over miRTarBase (Gene Ontology)	negative regulation of monocyte differentiation GO0045656	over-represented	1.58e-17	1.58e-17	2.5e-15	15.411	52	hsa-let-7a-5p; hsa-let-7b-5p; hsa-let-7d-5p; hsa-let-7e-5p; hsa-let-7f-5p; hsa-let-7g-5p; hsa-let-7i-5p; hsa-miR-103a-3p; hsa-miR-106b-5p; hsa-miR-107; hsa-miR-125a-5p; hsa-miR-126-5p; hsa-miR-130a-3p; hsa-miR-135a-5p; hsa-miR-140-3p; hsa-miR-145-5p; hsa-miR-148a-3p; hsa-miR-151a-5p; hsa-miR-15a-5p; hsa-miR-15b-5p; hsa-miR-16-5p; hsa-miR-17-5p; hsa-miR-185-5p; hsa-miR-195-5p; hsa-miR-19a-3p; hsa-…
Annotations derived over miRTarBase (Gene Ontology)	1-phosphatidylinositol-3-kinase regulator activity GO0046935	over-represented	1.63e-17	1.63e-17	2.56e-15	17.8595	56	hsa-let-7a-5p; hsa-let-7b-5p; hsa-let-7d-5p; hsa-let-7e-5p; hsa-let-7f-5p; hsa-let-7g-5p; hsa-let-7i-5p; hsa-miR-103a-3p; hsa-miR-106b-5p; hsa-miR-107; hsa-miR-126-3p; hsa-miR-126-5p; hsa-miR-132-3p; hsa-miR-136-5p; hsa-miR-143-3p; hsa-miR-143-5p; hsa-miR-145-5p; hsa-miR-148a-3p; hsa-miR-148b-3p; hsa-miR-150-5p; hsa-miR-15a-5p; hsa-miR-15b-5p; hsa-miR-16-5p; hsa-miR-17-3p; hsa-miR-17-5p; hsa-miR-…
Gene Ontology (miRWalk)	GO0005615 extracellular space	over-represented	1.67e-17	1.67e-17	4.54e-14	39.9199	79	hsa-let-7a-5p; hsa-let-7b-5p; hsa-let-7d-5p; hsa-let-7e-5p; hsa-let-7f-5p; hsa-let-7g-5p; hsa-let-7i-5p; hsa-miR-100-5p; hsa-miR-101-3p; hsa-miR-103a-3p; hsa-miR-106b-5p; hsa-miR-107; hsa-miR-10b-5p; hsa-miR-125a-5p; hsa-miR-125b-5p; hsa-miR-126-3p; hsa-miR-126-5p; hsa-miR-130a-3p; hsa-miR-132-3p; hsa-miR-140-5p; hsa-miR-143-3p; hsa-miR-145-5p; hsa-miR-148a-3p; hsa-miR-148b-3p; hsa-miR-150-5p; hs…
Annotations derived over miRTarBase (Gene Ontology)	cellular response to reactive oxygen species GO0034614	over-represented	1.71e-17	1.71e-17	2.64e-15	29.8618	73	hsa-let-7a-5p; hsa-let-7b-5p; hsa-let-7e-5p; hsa-miR-100-5p; hsa-miR-101-3p; hsa-miR-103a-3p; hsa-miR-106b-5p; hsa-miR-10b-5p; hsa-miR-125a-5p; hsa-miR-125b-5p; hsa-miR-126-3p; hsa-miR-126-5p; hsa-miR-130a-3p; hsa-miR-132-3p; hsa-miR-135a-5p; hsa-miR-140-3p; hsa-miR-140-5p; hsa-miR-143-3p; hsa-miR-143-5p; hsa-miR-145-3p; hsa-miR-145-5p; hsa-miR-154-3p; hsa-miR-15a-5p; hsa-miR-15b-5p; hsa-miR-16-5…
Annotations derived over miRTarBase (Gene Ontology)	negative regulation of lymphocyte migration GO2000402	over-represented	1.98e-17	1.98e-17	3.03e-15	10.034	42	hsa-let-7a-5p; hsa-let-7b-5p; hsa-let-7d-5p; hsa-let-7e-5p; hsa-let-7f-5p; hsa-let-7g-5p; hsa-let-7i-5p; hsa-miR-100-5p; hsa-miR-106b-5p; hsa-miR-10b-5p; hsa-miR-125a-5p; hsa-miR-125b-5p; hsa-miR-126-3p; hsa-miR-130a-3p; hsa-miR-143-3p; hsa-miR-143-5p; hsa-miR-148a-3p; hsa-miR-148b-3p; hsa-miR-17-5p; hsa-miR-185-5p; hsa-miR-192-3p; hsa-miR-19a-3p; hsa-miR-19b-3p; hsa-miR-20a-5p; hsa-miR-20b-5p; h…
Annotations derived over miRTarBase (Gene Ontology)	interleukin-18-mediated signaling pathway GO0035655	over-represented	2.06e-17	2.06e-17	3.11e-15	6.81733	35	hsa-let-7a-5p; hsa-let-7b-5p; hsa-let-7d-5p; hsa-let-7e-5p; hsa-let-7f-5p; hsa-let-7g-5p; hsa-let-7i-5p; hsa-miR-100-5p; hsa-miR-106b-5p; hsa-miR-10b-5p; hsa-miR-125a-5p; hsa-miR-125b-5p; hsa-miR-126-3p; hsa-miR-130a-3p; hsa-miR-143-3p; hsa-miR-17-5p; hsa-miR-185-5p; hsa-miR-192-3p; hsa-miR-19a-3p; hsa-miR-20a-5p; hsa-miR-20b-5p; hsa-miR-22-3p; hsa-miR-24-3p; hsa-miR-26b-5p; hsa-miR-29b-3p; hsa-m…
Annotations derived over miRTarBase (Gene Ontology)	laminin binding GO0043236	over-represented	2.11e-17	2.11e-17	3.15e-15	15.507	52	hsa-let-7a-5p; hsa-let-7b-5p; hsa-let-7d-5p; hsa-let-7e-5p; hsa-let-7f-5p; hsa-let-7g-5p; hsa-let-7i-5p; hsa-miR-106b-5p; hsa-miR-125a-5p; hsa-miR-126-3p; hsa-miR-126-5p; hsa-miR-132-3p; hsa-miR-135a-5p; hsa-miR-140-3p; hsa-miR-140-5p; hsa-miR-143-3p; hsa-miR-150-5p; hsa-miR-16-5p; hsa-miR-17-5p; hsa-miR-193a-3p; hsa-miR-19a-3p; hsa-miR-19b-3p; hsa-miR-20a-5p; hsa-miR-20b-5p; hsa-miR-214-3p; hsa-…
Annotations derived over miRTarBase (Gene Ontology)	positive regulation of nitric oxide biosynthetic process GO0045429	over-represented	2.26e-17	2.26e-17	3.35e-15	31.5902	75	hsa-let-7a-5p; hsa-let-7b-5p; hsa-let-7d-5p; hsa-let-7e-5p; hsa-let-7f-5p; hsa-let-7g-5p; hsa-let-7i-5p; hsa-miR-100-5p; hsa-miR-101-3p; hsa-miR-103a-3p; hsa-miR-106b-5p; hsa-miR-107; hsa-miR-10b-5p; hsa-miR-125a-5p; hsa-miR-125b-5p; hsa-miR-126-3p; hsa-miR-130a-3p; hsa-miR-132-3p; hsa-miR-135a-5p; hsa-miR-140-3p; hsa-miR-143-3p; hsa-miR-145-3p; hsa-miR-145-5p; hsa-miR-148a-3p; hsa-miR-148b-3p; h…
Annotations derived over miRTarBase (Gene Ontology)	positive regulation of translational initiation GO0045948	over-represented	2.41e-17	2.41e-17	3.52e-15	23.3326	64	hsa-let-7a-5p; hsa-let-7b-5p; hsa-let-7d-5p; hsa-let-7e-5p; hsa-let-7f-5p; hsa-let-7g-5p; hsa-let-7i-5p; hsa-miR-101-3p; hsa-miR-103a-3p; hsa-miR-106b-5p; hsa-miR-107; hsa-miR-125a-5p; hsa-miR-130a-3p; hsa-miR-136-3p; hsa-miR-145-5p; hsa-miR-148b-3p; hsa-miR-15a-5p; hsa-miR-15b-5p; hsa-miR-16-5p; hsa-miR-17-5p; hsa-miR-181c-5p; hsa-miR-185-5p; hsa-miR-193a-3p; hsa-miR-195-5p; hsa-miR-199a-5p; hsa…
Annotations derived over miRTarBase (Gene Ontology)	cell-matrix adhesion GO0007160	over-represented	2.57e-17	2.57e-17	3.73e-15	45.897	91	hsa-let-7a-5p; hsa-let-7b-5p; hsa-let-7d-5p; hsa-let-7e-5p; hsa-let-7f-5p; hsa-let-7g-5p; hsa-let-7i-5p; hsa-miR-100-5p; hsa-miR-101-3p; hsa-miR-103a-3p; hsa-miR-106b-5p; hsa-miR-107; hsa-miR-10b-5p; hsa-miR-125a-5p; hsa-miR-125b-5p; hsa-miR-126-3p; hsa-miR-126-5p; hsa-miR-136-3p; hsa-miR-136-5p; hsa-miR-140-3p; hsa-miR-140-5p; hsa-miR-143-3p; hsa-miR-143-5p; hsa-miR-145-3p; hsa-miR-145-5p; hsa-m…
Gene Ontology (miRWalk)	GO0001525 angiogenesis	over-represented	2.58e-17	2.58e-17	4.67e-14	35.5451	74	hsa-let-7a-5p; hsa-let-7b-5p; hsa-let-7d-5p; hsa-let-7e-5p; hsa-let-7f-5p; hsa-miR-100-5p; hsa-miR-101-3p; hsa-miR-103a-3p; hsa-miR-106b-5p; hsa-miR-107; hsa-miR-10b-5p; hsa-miR-125a-5p; hsa-miR-125b-5p; hsa-miR-126-3p; hsa-miR-130a-3p; hsa-miR-132-3p; hsa-miR-140-5p; hsa-miR-143-3p; hsa-miR-145-5p; hsa-miR-148a-3p; hsa-miR-148b-3p; hsa-miR-150-5p; hsa-miR-151a-5p; hsa-miR-154-5p; hsa-miR-15a-5p;…
Annotations derived over miRTarBase (Gene Ontology)	phosphatidylinositol 3-kinase signaling GO0014065	over-represented	3.07e-17	3.07e-17	4.36e-15	39.4157	84	hsa-let-7a-5p; hsa-let-7b-5p; hsa-let-7d-5p; hsa-let-7e-5p; hsa-let-7f-5p; hsa-let-7g-5p; hsa-let-7i-5p; hsa-miR-100-5p; hsa-miR-101-3p; hsa-miR-103a-3p; hsa-miR-107; hsa-miR-10b-5p; hsa-miR-125a-5p; hsa-miR-125b-5p; hsa-miR-126-3p; hsa-miR-130a-3p; hsa-miR-132-3p; hsa-miR-140-5p; hsa-miR-143-3p; hsa-miR-143-5p; hsa-miR-145-5p; hsa-miR-148a-3p; hsa-miR-148b-3p; hsa-miR-150-5p; hsa-miR-15a-5p; hsa…
Annotations derived over miRTarBase (Gene Ontology)	non-canonical Wnt signaling pathway GO0035567	over-represented	3.07e-17	3.07e-17	4.36e-15	21.3642	61	hsa-let-7a-5p; hsa-let-7b-5p; hsa-let-7d-5p; hsa-let-7e-5p; hsa-let-7f-5p; hsa-let-7g-5p; hsa-let-7i-5p; hsa-miR-101-3p; hsa-miR-103a-3p; hsa-miR-106b-5p; hsa-miR-107; hsa-miR-10b-5p; hsa-miR-125b-5p; hsa-miR-126-5p; hsa-miR-130a-3p; hsa-miR-132-3p; hsa-miR-136-3p; hsa-miR-140-5p; hsa-miR-145-5p; hsa-miR-148a-3p; hsa-miR-148b-3p; hsa-miR-154-3p; hsa-miR-154-5p; hsa-miR-15a-5p; hsa-miR-15b-5p; hsa…
Annotations derived over miRTarBase (Gene Ontology)	beta-catenin destruction complex disassembly GO1904886	over-represented	3.37e-17	3.37e-17	4.74e-15	23.4766	64	hsa-let-7a-5p; hsa-let-7b-5p; hsa-let-7d-5p; hsa-let-7e-5p; hsa-let-7f-5p; hsa-let-7g-5p; hsa-let-7i-5p; hsa-miR-101-3p; hsa-miR-103a-3p; hsa-miR-106b-5p; hsa-miR-107; hsa-miR-10b-5p; hsa-miR-125b-5p; hsa-miR-126-3p; hsa-miR-126-5p; hsa-miR-132-3p; hsa-miR-135a-5p; hsa-miR-136-3p; hsa-miR-136-5p; hsa-miR-148a-3p; hsa-miR-148b-3p; hsa-miR-150-5p; hsa-miR-15a-5p; hsa-miR-15b-5p; hsa-miR-16-5p; hsa-…
Annotations derived over miRTarBase (Gene Ontology)	learning or memory GO0007611	over-represented	3.62e-17	3.62e-17	5.04e-15	33.4625	77	hsa-let-7a-5p; hsa-let-7b-5p; hsa-let-7d-5p; hsa-let-7e-5p; hsa-let-7f-5p; hsa-let-7g-5p; hsa-let-7i-5p; hsa-miR-100-5p; hsa-miR-101-3p; hsa-miR-103a-3p; hsa-miR-106b-5p; hsa-miR-10b-5p; hsa-miR-125a-5p; hsa-miR-125b-5p; hsa-miR-126-3p; hsa-miR-126-5p; hsa-miR-130a-3p; hsa-miR-132-3p; hsa-miR-135a-5p; hsa-miR-136-5p; hsa-miR-143-3p; hsa-miR-143-5p; hsa-miR-145-5p; hsa-miR-148a-3p; hsa-miR-148b-3p…
Annotations derived over miRTarBase (Gene Ontology)	negative regulation of intrinsic apoptotic signaling pathway GO2001243	over-represented	3.78e-17	3.78e-17	5.21e-15	25.685	67	hsa-let-7a-5p; hsa-let-7b-5p; hsa-let-7d-5p; hsa-let-7e-5p; hsa-let-7f-5p; hsa-let-7g-5p; hsa-let-7i-5p; hsa-miR-101-3p; hsa-miR-103a-3p; hsa-miR-106b-5p; hsa-miR-10b-5p; hsa-miR-125a-5p; hsa-miR-125b-5p; hsa-miR-126-3p; hsa-miR-126-5p; hsa-miR-132-3p; hsa-miR-135a-5p; hsa-miR-136-5p; hsa-miR-143-3p; hsa-miR-148a-3p; hsa-miR-15a-5p; hsa-miR-15b-5p; hsa-miR-16-5p; hsa-miR-17-3p; hsa-miR-17-5p; hsa…
Annotations derived over miRTarBase (Gene Ontology)	positive regulation of DNA methylation GO1905643	over-represented	3.83e-17	3.83e-17	5.23e-15	12.2904	46	hsa-let-7a-5p; hsa-let-7b-5p; hsa-let-7d-5p; hsa-let-7e-5p; hsa-let-7f-5p; hsa-let-7g-5p; hsa-let-7i-5p; hsa-miR-106b-5p; hsa-miR-125a-5p; hsa-miR-126-5p; hsa-miR-130a-3p; hsa-miR-135a-5p; hsa-miR-145-5p; hsa-miR-148a-3p; hsa-miR-148b-3p; hsa-miR-151a-5p; hsa-miR-15a-5p; hsa-miR-16-5p; hsa-miR-17-5p; hsa-miR-181c-5p; hsa-miR-185-5p; hsa-miR-195-5p; hsa-miR-199a-3p; hsa-miR-199a-5p; hsa-miR-19a-3p…
Annotations derived over miRTarBase (Gene Ontology)	phosphatidylinositol 3-kinase complex GO0005942	over-represented	4.21e-17	4.21e-17	5.69e-15	23.5726	64	hsa-let-7a-5p; hsa-let-7b-5p; hsa-let-7d-5p; hsa-let-7e-5p; hsa-let-7f-5p; hsa-let-7g-5p; hsa-let-7i-5p; hsa-miR-101-3p; hsa-miR-103a-3p; hsa-miR-106b-5p; hsa-miR-107; hsa-miR-10b-5p; hsa-miR-125a-5p; hsa-miR-125b-5p; hsa-miR-126-3p; hsa-miR-126-5p; hsa-miR-132-3p; hsa-miR-136-5p; hsa-miR-143-3p; hsa-miR-143-5p; hsa-miR-145-5p; hsa-miR-148b-3p; hsa-miR-150-5p; hsa-miR-15a-5p; hsa-miR-15b-5p; hsa-…
Annotations derived over miRTarBase (Gene Ontology)	extrinsic apoptotic signaling pathway via death domain receptors GO0008625	over-represented	4.8e-17	4.8e-17	6.42e-15	24.3407	65	hsa-let-7a-5p; hsa-let-7b-5p; hsa-let-7d-5p; hsa-let-7e-5p; hsa-let-7f-5p; hsa-let-7g-5p; hsa-let-7i-5p; hsa-miR-103a-3p; hsa-miR-106b-5p; hsa-miR-125a-5p; hsa-miR-125b-5p; hsa-miR-126-3p; hsa-miR-130a-3p; hsa-miR-135a-5p; hsa-miR-136-5p; hsa-miR-143-3p; hsa-miR-148a-3p; hsa-miR-148b-3p; hsa-miR-15a-5p; hsa-miR-15b-5p; hsa-miR-16-5p; hsa-miR-17-5p; hsa-miR-181c-5p; hsa-miR-195-5p; hsa-miR-199a-5p…
Annotations derived over miRTarBase (Gene Ontology)	maintenance of DNA methylation GO0010216	over-represented	5.11e-17	5.11e-17	6.78e-15	2.97658	24	hsa-let-7a-5p; hsa-let-7b-5p; hsa-miR-100-5p; hsa-miR-10b-5p; hsa-miR-126-3p; hsa-miR-140-5p; hsa-miR-148a-3p; hsa-miR-148b-3p; hsa-miR-16-5p; hsa-miR-17-5p; hsa-miR-185-5p; hsa-miR-19a-3p; hsa-miR-19b-3p; hsa-miR-20a-5p; hsa-miR-218-5p; hsa-miR-26a-5p; hsa-miR-29a-3p; hsa-miR-29b-3p; hsa-miR-30b-5p; hsa-miR-30c-5p; hsa-miR-335-5p; hsa-miR-342-3p; hsa-miR-34a-5p; hsa-miR-377-3p
Annotations derived over miRTarBase (Gene Ontology)	positive regulation of cellular component movement GO0051272	over-represented	5.59e-17	5.59e-17	7.34e-15	20.9321	60	hsa-let-7a-5p; hsa-let-7b-5p; hsa-let-7d-5p; hsa-let-7e-5p; hsa-let-7f-5p; hsa-let-7g-5p; hsa-let-7i-5p; hsa-miR-101-3p; hsa-miR-106b-5p; hsa-miR-107; hsa-miR-125a-5p; hsa-miR-125b-5p; hsa-miR-126-3p; hsa-miR-126-5p; hsa-miR-130a-3p; hsa-miR-140-5p; hsa-miR-143-3p; hsa-miR-143-5p; hsa-miR-145-5p; hsa-miR-150-5p; hsa-miR-15a-5p; hsa-miR-15b-5p; hsa-miR-16-5p; hsa-miR-17-5p; hsa-miR-181c-5p; hsa-mi…
Annotations derived over miRTarBase (Gene Ontology)	cytosolic small ribosomal subunit GO0022627	over-represented	5.74e-17	5.74e-17	7.46e-15	31.2541	74	hsa-let-7a-5p; hsa-let-7b-5p; hsa-let-7d-5p; hsa-let-7e-5p; hsa-miR-100-5p; hsa-miR-103a-3p; hsa-miR-106b-5p; hsa-miR-107; hsa-miR-10b-5p; hsa-miR-125a-5p; hsa-miR-125b-5p; hsa-miR-130a-3p; hsa-miR-132-3p; hsa-miR-140-3p; hsa-miR-143-3p; hsa-miR-145-3p; hsa-miR-148a-3p; hsa-miR-148b-3p; hsa-miR-150-5p; hsa-miR-154-5p; hsa-miR-15a-5p; hsa-miR-15b-5p; hsa-miR-16-5p; hsa-miR-17-3p; hsa-miR-17-5p; hs…
Annotations derived over miRTarBase (Gene Ontology)	negative regulation of autophagy GO0010507	over-represented	6.17e-17	6.17e-17	7.95e-15	38.0234	82	hsa-let-7a-5p; hsa-let-7b-5p; hsa-let-7d-5p; hsa-let-7e-5p; hsa-let-7f-5p; hsa-let-7g-5p; hsa-let-7i-5p; hsa-miR-100-5p; hsa-miR-101-3p; hsa-miR-103a-3p; hsa-miR-106b-5p; hsa-miR-107; hsa-miR-10b-5p; hsa-miR-125a-5p; hsa-miR-125b-5p; hsa-miR-126-3p; hsa-miR-130a-3p; hsa-miR-135a-5p; hsa-miR-136-5p; hsa-miR-140-3p; hsa-miR-143-3p; hsa-miR-145-5p; hsa-miR-148a-3p; hsa-miR-150-5p; hsa-miR-151a-5p; h…
Annotations derived over miRTarBase (Gene Ontology)	positive regulation of cellular protein metabolic process GO0032270	over-represented	6.28e-17	6.28e-17	8.02e-15	14.1148	49	hsa-let-7a-5p; hsa-let-7b-5p; hsa-miR-100-5p; hsa-miR-101-3p; hsa-miR-103a-3p; hsa-miR-107; hsa-miR-10b-5p; hsa-miR-125a-5p; hsa-miR-125b-5p; hsa-miR-126-3p; hsa-miR-130a-3p; hsa-miR-135a-5p; hsa-miR-136-5p; hsa-miR-143-3p; hsa-miR-145-5p; hsa-miR-148b-3p; hsa-miR-15a-5p; hsa-miR-15b-5p; hsa-miR-16-5p; hsa-miR-185-5p; hsa-miR-192-3p; hsa-miR-195-5p; hsa-miR-19a-3p; hsa-miR-214-5p; hsa-miR-218-5p;…
Annotations derived over miRTarBase (Gene Ontology)	positive regulation of protein kinase C signaling GO0090037	over-represented	6.62e-17	6.62e-17	8.37e-15	7.48946	36	hsa-miR-101-3p; hsa-miR-106b-5p; hsa-miR-107; hsa-miR-125a-5p; hsa-miR-126-3p; hsa-miR-126-5p; hsa-miR-140-5p; hsa-miR-145-5p; hsa-miR-150-5p; hsa-miR-154-3p; hsa-miR-154-5p; hsa-miR-15a-5p; hsa-miR-15b-5p; hsa-miR-16-5p; hsa-miR-17-5p; hsa-miR-185-5p; hsa-miR-195-5p; hsa-miR-199a-3p; hsa-miR-199a-5p; hsa-miR-20a-5p; hsa-miR-20b-5p; hsa-miR-218-5p; hsa-miR-26a-5p; hsa-miR-26b-5p; hsa-miR-29a-3p; …
Annotations derived over miRTarBase (Gene Ontology)	transforming growth factor beta receptor binding GO0005160	over-represented	6.97e-17	6.97e-17	8.74e-15	29.7658	72	hsa-let-7a-5p; hsa-let-7b-5p; hsa-let-7d-5p; hsa-let-7e-5p; hsa-let-7f-5p; hsa-let-7g-5p; hsa-let-7i-5p; hsa-miR-101-3p; hsa-miR-103a-3p; hsa-miR-106b-5p; hsa-miR-107; hsa-miR-10b-5p; hsa-miR-125a-5p; hsa-miR-130a-3p; hsa-miR-132-3p; hsa-miR-136-3p; hsa-miR-140-3p; hsa-miR-143-3p; hsa-miR-143-5p; hsa-miR-145-3p; hsa-miR-145-5p; hsa-miR-148a-3p; hsa-miR-148b-3p; hsa-miR-150-5p; hsa-miR-151a-5p; hs…
Annotations derived over miRTarBase (Gene Ontology)	cardiac epithelial to mesenchymal transition GO0060317	over-represented	7.3e-17	7.3e-17	9.07e-15	14.1628	49	hsa-let-7a-5p; hsa-let-7b-5p; hsa-let-7d-5p; hsa-let-7e-5p; hsa-let-7f-5p; hsa-let-7g-5p; hsa-let-7i-5p; hsa-miR-101-3p; hsa-miR-103a-3p; hsa-miR-106b-5p; hsa-miR-107; hsa-miR-10b-5p; hsa-miR-130a-3p; hsa-miR-135a-5p; hsa-miR-136-3p; hsa-miR-140-5p; hsa-miR-143-5p; hsa-miR-145-5p; hsa-miR-148a-3p; hsa-miR-148b-3p; hsa-miR-15a-5p; hsa-miR-15b-5p; hsa-miR-16-5p; hsa-miR-17-5p; hsa-miR-181c-5p; hsa-…
Annotations derived over miRTarBase (Gene Ontology)	type II transforming growth factor beta receptor binding GO0005114	over-represented	7.83e-17	7.83e-17	9.65e-15	11.4262	44	hsa-let-7a-5p; hsa-let-7b-5p; hsa-let-7d-5p; hsa-let-7e-5p; hsa-let-7f-5p; hsa-let-7g-5p; hsa-let-7i-5p; hsa-miR-101-3p; hsa-miR-103a-3p; hsa-miR-106b-5p; hsa-miR-107; hsa-miR-130a-3p; hsa-miR-136-3p; hsa-miR-140-5p; hsa-miR-143-5p; hsa-miR-145-5p; hsa-miR-148a-3p; hsa-miR-15a-5p; hsa-miR-15b-5p; hsa-miR-16-5p; hsa-miR-181c-5p; hsa-miR-185-5p; hsa-miR-193a-3p; hsa-miR-195-5p; hsa-miR-199a-5p; hsa…
Annotations derived over miRTarBase (Gene Ontology)	lactation GO0007595	over-represented	9.08e-17	9.08e-17	1.11e-14	17.8595	55	hsa-let-7a-5p; hsa-let-7b-5p; hsa-let-7d-5p; hsa-let-7e-5p; hsa-let-7f-5p; hsa-let-7g-5p; hsa-let-7i-5p; hsa-miR-101-3p; hsa-miR-106b-5p; hsa-miR-107; hsa-miR-125a-5p; hsa-miR-125b-5p; hsa-miR-126-3p; hsa-miR-126-5p; hsa-miR-130a-3p; hsa-miR-140-5p; hsa-miR-145-5p; hsa-miR-148a-3p; hsa-miR-148b-3p; hsa-miR-150-5p; hsa-miR-15a-5p; hsa-miR-15b-5p; hsa-miR-16-5p; hsa-miR-17-5p; hsa-miR-185-5p; hsa-m…
Annotations derived over miRTarBase (Gene Ontology)	positive regulation of BMP signaling pathway GO0030513	over-represented	1.02e-16	1.02e-16	1.23e-14	23.9567	64	hsa-let-7b-5p; hsa-let-7g-5p; hsa-let-7i-5p; hsa-miR-100-5p; hsa-miR-101-3p; hsa-miR-106b-5p; hsa-miR-10b-5p; hsa-miR-125a-5p; hsa-miR-125b-5p; hsa-miR-130a-3p; hsa-miR-132-3p; hsa-miR-135a-5p; hsa-miR-136-3p; hsa-miR-140-3p; hsa-miR-145-5p; hsa-miR-148a-3p; hsa-miR-148b-3p; hsa-miR-150-5p; hsa-miR-154-5p; hsa-miR-15a-5p; hsa-miR-15b-5p; hsa-miR-16-5p; hsa-miR-17-3p; hsa-miR-17-5p; hsa-miR-181c-5…
Annotations derived over miRTarBase (Gene Ontology)	positive regulation of nitric-oxide synthase biosynthetic process GO0051770	over-represented	1.06e-16	1.06e-16	1.27e-14	4.36885	28	hsa-let-7b-5p; hsa-let-7i-5p; hsa-miR-101-3p; hsa-miR-106b-5p; hsa-miR-125a-5p; hsa-miR-125b-5p; hsa-miR-135a-5p; hsa-miR-143-3p; hsa-miR-154-5p; hsa-miR-15a-5p; hsa-miR-15b-5p; hsa-miR-16-5p; hsa-miR-17-3p; hsa-miR-195-5p; hsa-miR-199a-3p; hsa-miR-19a-3p; hsa-miR-19b-3p; hsa-miR-204-5p; hsa-miR-218-5p; hsa-miR-24-3p; hsa-miR-26a-5p; hsa-miR-26b-5p; hsa-miR-29b-3p; hsa-miR-320b; hsa-miR-335-5p; h…
Annotations derived over miRTarBase (Gene Ontology)	endocytic vesicle membrane GO0030666	over-represented	1.07e-16	1.07e-16	1.27e-14	41.9602	86	hsa-let-7a-5p; hsa-let-7b-5p; hsa-let-7d-5p; hsa-let-7e-5p; hsa-let-7f-5p; hsa-let-7g-5p; hsa-let-7i-5p; hsa-miR-100-5p; hsa-miR-101-3p; hsa-miR-103a-3p; hsa-miR-106b-5p; hsa-miR-107; hsa-miR-125a-5p; hsa-miR-125b-5p; hsa-miR-130a-3p; hsa-miR-132-3p; hsa-miR-136-5p; hsa-miR-140-3p; hsa-miR-143-3p; hsa-miR-143-5p; hsa-miR-145-5p; hsa-miR-148a-3p; hsa-miR-148b-3p; hsa-miR-150-5p; hsa-miR-154-3p; hs…
Annotations derived over miRTarBase (Gene Ontology)	positive regulation of production of miRNAs involved in gene silencing by miRNA GO1903800	over-represented	1.13e-16	1.13e-16	1.33e-14	13.7307	48	hsa-let-7a-5p; hsa-let-7b-5p; hsa-let-7e-5p; hsa-let-7i-5p; hsa-miR-101-3p; hsa-miR-103a-3p; hsa-miR-106b-5p; hsa-miR-107; hsa-miR-10b-5p; hsa-miR-125a-5p; hsa-miR-125b-5p; hsa-miR-126-5p; hsa-miR-130a-3p; hsa-miR-132-3p; hsa-miR-135a-5p; hsa-miR-145-5p; hsa-miR-150-5p; hsa-miR-151a-5p; hsa-miR-15a-5p; hsa-miR-15b-5p; hsa-miR-16-5p; hsa-miR-17-5p; hsa-miR-185-5p; hsa-miR-19a-3p; hsa-miR-19b-3p; h…
Annotations derived over miRTarBase (Gene Ontology)	protein destabilization GO0031648	over-represented	1.17e-16	1.17e-16	1.37e-14	36.6311	80	hsa-let-7a-5p; hsa-let-7b-5p; hsa-let-7d-5p; hsa-let-7e-5p; hsa-let-7f-5p; hsa-let-7g-5p; hsa-let-7i-5p; hsa-miR-100-5p; hsa-miR-101-3p; hsa-miR-103a-3p; hsa-miR-106b-5p; hsa-miR-125b-5p; hsa-miR-126-3p; hsa-miR-126-5p; hsa-miR-130a-3p; hsa-miR-132-3p; hsa-miR-135a-5p; hsa-miR-140-5p; hsa-miR-143-3p; hsa-miR-143-5p; hsa-miR-145-5p; hsa-miR-148a-3p; hsa-miR-148b-3p; hsa-miR-150-5p; hsa-miR-151a-5p…
Gene Ontology (miRWalk)	GO0045087 innate immune response	over-represented	1.22e-16	1.22e-16	1.65e-13	37.1857	75	hsa-let-7a-5p; hsa-let-7b-5p; hsa-let-7d-5p; hsa-let-7e-5p; hsa-let-7f-5p; hsa-let-7g-5p; hsa-let-7i-5p; hsa-miR-100-5p; hsa-miR-101-3p; hsa-miR-103a-3p; hsa-miR-106b-5p; hsa-miR-10b-5p; hsa-miR-125a-5p; hsa-miR-125b-5p; hsa-miR-130a-3p; hsa-miR-132-3p; hsa-miR-136-5p; hsa-miR-140-3p; hsa-miR-140-5p; hsa-miR-143-3p; hsa-miR-145-5p; hsa-miR-148a-3p; hsa-miR-148b-3p; hsa-miR-150-5p; hsa-miR-151a-5p…
Annotations derived over miRTarBase (Gene Ontology)	insulin receptor signaling pathway GO0008286	over-represented	1.36e-16	1.36e-16	1.58e-14	50.9859	95	hsa-let-7a-5p; hsa-let-7b-5p; hsa-let-7d-5p; hsa-let-7e-5p; hsa-let-7f-5p; hsa-let-7g-5p; hsa-let-7i-5p; hsa-miR-100-5p; hsa-miR-103a-3p; hsa-miR-106b-5p; hsa-miR-107; hsa-miR-10b-5p; hsa-miR-125a-5p; hsa-miR-125b-5p; hsa-miR-126-3p; hsa-miR-126-5p; hsa-miR-130a-3p; hsa-miR-132-3p; hsa-miR-135a-5p; hsa-miR-140-5p; hsa-miR-143-3p; hsa-miR-143-5p; hsa-miR-145-5p; hsa-miR-148a-3p; hsa-miR-148b-3p; h…
Annotations derived over miRTarBase (Gene Ontology)	protein-DNA complex disassembly GO0032986	over-represented	1.37e-16	1.37e-16	1.58e-14	7.20141	35	hsa-let-7a-5p; hsa-let-7b-5p; hsa-let-7d-5p; hsa-let-7e-5p; hsa-let-7f-5p; hsa-let-7g-5p; hsa-let-7i-5p; hsa-miR-106b-5p; hsa-miR-125a-5p; hsa-miR-126-5p; hsa-miR-130a-3p; hsa-miR-135a-5p; hsa-miR-145-5p; hsa-miR-148a-3p; hsa-miR-151a-5p; hsa-miR-16-5p; hsa-miR-17-5p; hsa-miR-185-5p; hsa-miR-19a-3p; hsa-miR-20a-5p; hsa-miR-23a-3p; hsa-miR-24-3p; hsa-miR-29a-3p; hsa-miR-29b-3p; hsa-miR-30a-3p; hsa…
Annotations derived over miRTarBase (Gene Ontology)	type I transforming growth factor beta receptor binding GO0034713	over-represented	1.4e-16	1.4e-16	1.6e-14	15.555	51	hsa-let-7b-5p; hsa-let-7g-5p; hsa-miR-100-5p; hsa-miR-101-3p; hsa-miR-103a-3p; hsa-miR-106b-5p; hsa-miR-125a-5p; hsa-miR-130a-3p; hsa-miR-132-3p; hsa-miR-145-5p; hsa-miR-148a-3p; hsa-miR-151a-5p; hsa-miR-151b; hsa-miR-15a-5p; hsa-miR-15b-5p; hsa-miR-16-5p; hsa-miR-17-5p; hsa-miR-181c-5p; hsa-miR-185-5p; hsa-miR-192-3p; hsa-miR-195-5p; hsa-miR-19a-3p; hsa-miR-19b-3p; hsa-miR-204-5p; hsa-miR-20a-5p…
Annotations derived over miRTarBase (Gene Ontology)	endoplasmic reticulum calcium ion homeostasis GO0032469	over-represented	1.49e-16	1.49e-16	1.69e-14	16.1792	52	hsa-let-7a-5p; hsa-let-7b-5p; hsa-let-7d-5p; hsa-let-7e-5p; hsa-let-7f-5p; hsa-let-7g-5p; hsa-let-7i-5p; hsa-miR-100-5p; hsa-miR-103a-3p; hsa-miR-106b-5p; hsa-miR-125a-5p; hsa-miR-125b-5p; hsa-miR-126-3p; hsa-miR-130a-3p; hsa-miR-135a-5p; hsa-miR-136-5p; hsa-miR-143-3p; hsa-miR-148a-3p; hsa-miR-148b-3p; hsa-miR-15a-5p; hsa-miR-15b-5p; hsa-miR-16-5p; hsa-miR-17-5p; hsa-miR-181c-5p; hsa-miR-185-5p;…
Annotations derived over miRTarBase (Gene Ontology)	nuclear-transcribed mRNA catabolic process GO0000956	over-represented	1.54e-16	1.54e-16	1.72e-14	11.6183	44	hsa-let-7a-5p; hsa-let-7b-5p; hsa-let-7d-5p; hsa-let-7e-5p; hsa-let-7f-5p; hsa-let-7g-5p; hsa-let-7i-5p; hsa-miR-103a-3p; hsa-miR-106b-5p; hsa-miR-107; hsa-miR-125a-5p; hsa-miR-125b-5p; hsa-miR-148b-3p; hsa-miR-151a-5p; hsa-miR-15a-5p; hsa-miR-15b-5p; hsa-miR-16-5p; hsa-miR-17-5p; hsa-miR-185-5p; hsa-miR-195-5p; hsa-miR-19a-3p; hsa-miR-19b-3p; hsa-miR-20a-5p; hsa-miR-20b-5p; hsa-miR-218-5p; hsa-m…
Annotations derived over miRTarBase (Gene Ontology)	liver development GO0001889	over-represented	1.54e-16	1.54e-16	1.72e-14	19.3478	57	hsa-let-7a-5p; hsa-let-7b-5p; hsa-let-7d-5p; hsa-let-7e-5p; hsa-let-7f-5p; hsa-let-7g-5p; hsa-let-7i-5p; hsa-miR-101-3p; hsa-miR-103a-3p; hsa-miR-106b-5p; hsa-miR-107; hsa-miR-10b-5p; hsa-miR-125a-5p; hsa-miR-125b-5p; hsa-miR-126-5p; hsa-miR-130a-3p; hsa-miR-136-3p; hsa-miR-140-3p; hsa-miR-148a-3p; hsa-miR-148b-3p; hsa-miR-15a-5p; hsa-miR-15b-5p; hsa-miR-16-5p; hsa-miR-17-5p; hsa-miR-185-5p; hsa-…
Annotations derived over miRTarBase (Gene Ontology)	GTPase binding GO0051020	over-represented	1.56e-16	1.56e-16	1.73e-14	24.8689	65	hsa-let-7a-5p; hsa-let-7b-5p; hsa-let-7d-5p; hsa-let-7e-5p; hsa-let-7f-5p; hsa-let-7g-5p; hsa-let-7i-5p; hsa-miR-100-5p; hsa-miR-101-3p; hsa-miR-103a-3p; hsa-miR-106b-5p; hsa-miR-107; hsa-miR-125a-5p; hsa-miR-130a-3p; hsa-miR-132-3p; hsa-miR-140-3p; hsa-miR-145-5p; hsa-miR-148a-3p; hsa-miR-148b-3p; hsa-miR-15a-5p; hsa-miR-15b-5p; hsa-miR-16-5p; hsa-miR-17-5p; hsa-miR-181c-5p; hsa-miR-185-5p; hsa-…
Annotations derived over miRTarBase (Gene Ontology)	regulation of cell cycle process GO0010564	over-represented	1.73e-16	1.73e-16	1.89e-14	13.2986	47	hsa-let-7a-5p; hsa-let-7b-5p; hsa-let-7d-5p; hsa-let-7e-5p; hsa-let-7f-5p; hsa-let-7g-5p; hsa-let-7i-5p; hsa-miR-101-3p; hsa-miR-103a-3p; hsa-miR-107; hsa-miR-10b-5p; hsa-miR-125b-5p; hsa-miR-136-5p; hsa-miR-140-5p; hsa-miR-145-5p; hsa-miR-154-5p; hsa-miR-15a-5p; hsa-miR-15b-5p; hsa-miR-16-5p; hsa-miR-17-3p; hsa-miR-181c-5p; hsa-miR-185-5p; hsa-miR-195-5p; hsa-miR-199a-5p; hsa-miR-19a-3p; hsa-miR…
Annotations derived over miRTarBase (Gene Ontology)	promoter-specific chromatin binding GO1990841	over-represented	1.77e-16	1.77e-16	1.92e-14	35.1429	78	hsa-let-7a-5p; hsa-let-7b-5p; hsa-let-7d-5p; hsa-let-7e-5p; hsa-let-7f-5p; hsa-let-7g-5p; hsa-miR-100-5p; hsa-miR-101-3p; hsa-miR-103a-3p; hsa-miR-106b-5p; hsa-miR-107; hsa-miR-10b-5p; hsa-miR-125a-5p; hsa-miR-125b-5p; hsa-miR-126-3p; hsa-miR-130a-3p; hsa-miR-132-3p; hsa-miR-135a-5p; hsa-miR-136-3p; hsa-miR-140-5p; hsa-miR-143-5p; hsa-miR-145-5p; hsa-miR-148a-3p; hsa-miR-148b-3p; hsa-miR-150-5p; …
Annotations derived over miRTarBase (Gene Ontology)	positive regulation of cysteine-type endopeptidase activity involved in apoptotic process GO0043280	over-represented	1.88e-16	1.88e-16	2.03e-14	42.2963	86	hsa-let-7a-5p; hsa-let-7b-5p; hsa-let-7d-5p; hsa-let-7e-5p; hsa-let-7f-5p; hsa-let-7g-5p; hsa-let-7i-5p; hsa-miR-100-5p; hsa-miR-103a-3p; hsa-miR-106b-5p; hsa-miR-107; hsa-miR-10b-5p; hsa-miR-125a-5p; hsa-miR-125b-5p; hsa-miR-126-3p; hsa-miR-126-5p; hsa-miR-130a-3p; hsa-miR-132-3p; hsa-miR-135a-5p; hsa-miR-140-3p; hsa-miR-143-3p; hsa-miR-145-5p; hsa-miR-148a-3p; hsa-miR-148b-3p; hsa-miR-150-5p; h…
Annotations derived over miRTarBase (Gene Ontology)	positive regulation of cell proliferation in bone marrow GO0071864	over-represented	2e-16	2e-16	2.14e-14	7.72951	36	hsa-let-7a-5p; hsa-let-7b-5p; hsa-let-7d-5p; hsa-let-7e-5p; hsa-let-7f-5p; hsa-let-7g-5p; hsa-let-7i-5p; hsa-miR-106b-5p; hsa-miR-107; hsa-miR-125b-5p; hsa-miR-132-3p; hsa-miR-140-3p; hsa-miR-145-5p; hsa-miR-154-5p; hsa-miR-15a-5p; hsa-miR-16-5p; hsa-miR-17-3p; hsa-miR-17-5p; hsa-miR-181c-5p; hsa-miR-185-5p; hsa-miR-193a-3p; hsa-miR-204-5p; hsa-miR-20a-5p; hsa-miR-20b-5p; hsa-miR-218-5p; hsa-miR-…
Annotations derived over miRTarBase (Gene Ontology)	positive regulation of filopodium assembly GO0051491	over-represented	2.01e-16	2.01e-16	2.14e-14	21.4602	60	hsa-let-7a-5p; hsa-let-7b-5p; hsa-let-7d-5p; hsa-let-7e-5p; hsa-let-7f-5p; hsa-let-7g-5p; hsa-let-7i-5p; hsa-miR-101-3p; hsa-miR-103a-3p; hsa-miR-106b-5p; hsa-miR-107; hsa-miR-130a-3p; hsa-miR-140-5p; hsa-miR-143-3p; hsa-miR-143-5p; hsa-miR-145-5p; hsa-miR-148a-3p; hsa-miR-148b-3p; hsa-miR-15a-5p; hsa-miR-15b-5p; hsa-miR-16-5p; hsa-miR-17-3p; hsa-miR-17-5p; hsa-miR-185-5p; hsa-miR-192-3p; hsa-miR…
Annotations derived over miRTarBase (Gene Ontology)	NAD-dependent protein deacetylase activity GO0034979	over-represented	2.06e-16	2.06e-16	2.17e-14	2.83255	23	hsa-miR-103a-3p; hsa-miR-126-3p; hsa-miR-132-3p; hsa-miR-148b-3p; hsa-miR-15a-5p; hsa-miR-15b-5p; hsa-miR-16-5p; hsa-miR-181c-5p; hsa-miR-195-5p; hsa-miR-199a-5p; hsa-miR-199b-5p; hsa-miR-204-5p; hsa-miR-218-5p; hsa-miR-22-3p; hsa-miR-23b-3p; hsa-miR-26b-5p; hsa-miR-29c-3p; hsa-miR-331-3p; hsa-miR-335-5p; hsa-miR-34a-3p; hsa-miR-34a-5p; hsa-miR-455-3p; hsa-miR-543
Annotations derived over miRTarBase (Gene Ontology)	positive regulation of transcription from RNA polymerase II promoter in response to hypoxia GO0061419	over-represented	2.38e-16	2.38e-16	2.49e-14	13.9707	48	hsa-let-7b-5p; hsa-miR-101-3p; hsa-miR-106b-5p; hsa-miR-107; hsa-miR-10b-5p; hsa-miR-125a-5p; hsa-miR-126-3p; hsa-miR-126-5p; hsa-miR-140-5p; hsa-miR-145-5p; hsa-miR-150-5p; hsa-miR-15a-5p; hsa-miR-15b-5p; hsa-miR-16-5p; hsa-miR-17-5p; hsa-miR-185-5p; hsa-miR-195-5p; hsa-miR-199a-3p; hsa-miR-199a-5p; hsa-miR-199b-5p; hsa-miR-204-5p; hsa-miR-20a-5p; hsa-miR-20b-5p; hsa-miR-218-5p; hsa-miR-22-3p; h…
Annotations derived over miRTarBase (Gene Ontology)	growth factor activity GO0008083	over-represented	2.47e-16	2.47e-16	2.57e-14	41.5281	85	hsa-let-7a-5p; hsa-let-7b-5p; hsa-let-7d-5p; hsa-let-7e-5p; hsa-let-7f-5p; hsa-let-7g-5p; hsa-let-7i-5p; hsa-miR-100-5p; hsa-miR-101-3p; hsa-miR-103a-3p; hsa-miR-106b-5p; hsa-miR-107; hsa-miR-10b-5p; hsa-miR-125a-5p; hsa-miR-125b-5p; hsa-miR-126-3p; hsa-miR-126-5p; hsa-miR-130a-3p; hsa-miR-132-3p; hsa-miR-136-5p; hsa-miR-140-3p; hsa-miR-140-5p; hsa-miR-143-3p; hsa-miR-143-5p; hsa-miR-145-3p; hsa-…
Annotations derived over miRTarBase (Gene Ontology)	histone deacetylation GO0016575	over-represented	2.76e-16	2.76e-16	2.84e-14	31.2541	73	hsa-let-7a-5p; hsa-let-7b-5p; hsa-let-7e-5p; hsa-let-7f-5p; hsa-miR-100-5p; hsa-miR-103a-3p; hsa-miR-106b-5p; hsa-miR-107; hsa-miR-10b-5p; hsa-miR-125a-5p; hsa-miR-126-3p; hsa-miR-132-3p; hsa-miR-140-3p; hsa-miR-140-5p; hsa-miR-143-3p; hsa-miR-145-5p; hsa-miR-148a-3p; hsa-miR-148b-3p; hsa-miR-15a-5p; hsa-miR-15b-5p; hsa-miR-16-5p; hsa-miR-17-3p; hsa-miR-17-5p; hsa-miR-181c-5p; hsa-miR-185-5p; hsa…
Annotations derived over miRTarBase (Gene Ontology)	positive regulation of cell proliferation by VEGF-activated platelet derived growth factor receptor signaling pathway GO0038091	over-represented	2.77e-16	2.77e-16	2.84e-14	8.7377	38	hsa-let-7b-5p; hsa-miR-101-3p; hsa-miR-106b-5p; hsa-miR-107; hsa-miR-125a-5p; hsa-miR-126-3p; hsa-miR-126-5p; hsa-miR-130a-3p; hsa-miR-140-5p; hsa-miR-143-3p; hsa-miR-145-5p; hsa-miR-150-5p; hsa-miR-15a-5p; hsa-miR-15b-5p; hsa-miR-16-5p; hsa-miR-17-5p; hsa-miR-185-5p; hsa-miR-195-5p; hsa-miR-199a-3p; hsa-miR-199a-5p; hsa-miR-20a-5p; hsa-miR-20b-5p; hsa-miR-218-5p; hsa-miR-24-3p; hsa-miR-26b-5p; h…
Annotations derived over miRTarBase (Gene Ontology)	histone H4 deacetylation GO0070933	over-represented	2.85e-16	2.85e-16	2.9e-14	10.226	41	hsa-let-7a-5p; hsa-let-7b-5p; hsa-let-7d-5p; hsa-let-7e-5p; hsa-let-7f-5p; hsa-let-7g-5p; hsa-let-7i-5p; hsa-miR-106b-5p; hsa-miR-125a-5p; hsa-miR-125b-5p; hsa-miR-140-5p; hsa-miR-143-3p; hsa-miR-145-5p; hsa-miR-15a-5p; hsa-miR-15b-5p; hsa-miR-16-5p; hsa-miR-17-5p; hsa-miR-181c-5p; hsa-miR-195-5p; hsa-miR-19a-3p; hsa-miR-19b-3p; hsa-miR-20a-5p; hsa-miR-20b-5p; hsa-miR-218-5p; hsa-miR-22-3p; hsa-m…
Annotations derived over miRTarBase (Gene Ontology)	RNA phosphodiester bond hydrolysis, endonucleolytic GO0090502	over-represented	3.07e-16	3.07e-16	3.1e-14	7.82553	36	hsa-let-7a-5p; hsa-let-7b-5p; hsa-let-7d-5p; hsa-miR-101-3p; hsa-miR-103a-3p; hsa-miR-106b-5p; hsa-miR-107; hsa-miR-130a-3p; hsa-miR-136-3p; hsa-miR-148a-3p; hsa-miR-148b-3p; hsa-miR-15a-5p; hsa-miR-15b-5p; hsa-miR-16-5p; hsa-miR-17-5p; hsa-miR-193a-3p; hsa-miR-195-5p; hsa-miR-19a-3p; hsa-miR-19b-3p; hsa-miR-20a-5p; hsa-miR-20b-5p; hsa-miR-218-5p; hsa-miR-26b-5p; hsa-miR-29a-3p; hsa-miR-29c-3p; h…
Annotations derived over miRTarBase (Gene Ontology)	endodermal cell differentiation GO0035987	over-represented	3.22e-16	3.22e-16	3.23e-14	18.3396	55	hsa-let-7a-5p; hsa-let-7b-5p; hsa-let-7d-5p; hsa-let-7e-5p; hsa-let-7f-5p; hsa-let-7g-5p; hsa-let-7i-5p; hsa-miR-106b-5p; hsa-miR-107; hsa-miR-10b-5p; hsa-miR-125a-5p; hsa-miR-125b-5p; hsa-miR-132-3p; hsa-miR-140-3p; hsa-miR-143-3p; hsa-miR-145-5p; hsa-miR-148a-3p; hsa-miR-148b-3p; hsa-miR-150-5p; hsa-miR-154-5p; hsa-miR-15a-5p; hsa-miR-15b-5p; hsa-miR-16-5p; hsa-miR-17-3p; hsa-miR-17-5p; hsa-miR…
Annotations derived over miRTarBase (Gene Ontology)	cellular response to vascular endothelial growth factor stimulus GO0035924	over-represented	3.61e-16	3.61e-16	3.59e-14	25.2529	65	hsa-let-7a-5p; hsa-let-7b-5p; hsa-let-7d-5p; hsa-miR-100-5p; hsa-miR-101-3p; hsa-miR-103a-3p; hsa-miR-106b-5p; hsa-miR-107; hsa-miR-10b-5p; hsa-miR-125a-5p; hsa-miR-125b-5p; hsa-miR-126-3p; hsa-miR-126-5p; hsa-miR-130a-3p; hsa-miR-140-5p; hsa-miR-145-5p; hsa-miR-148a-3p; hsa-miR-148b-3p; hsa-miR-150-5p; hsa-miR-15a-5p; hsa-miR-15b-5p; hsa-miR-16-5p; hsa-miR-17-3p; hsa-miR-17-5p; hsa-miR-185-5p; h…
Annotations derived over miRTarBase (Gene Ontology)	positive regulation of cell growth GO0030307	over-represented	3.83e-16	3.83e-16	3.78e-14	54.8747	98	hsa-let-7a-5p; hsa-let-7b-5p; hsa-let-7d-5p; hsa-let-7e-5p; hsa-let-7f-5p; hsa-let-7g-5p; hsa-let-7i-5p; hsa-miR-100-5p; hsa-miR-101-3p; hsa-miR-103a-3p; hsa-miR-106b-5p; hsa-miR-107; hsa-miR-10b-5p; hsa-miR-125a-5p; hsa-miR-125b-5p; hsa-miR-126-3p; hsa-miR-130a-3p; hsa-miR-132-3p; hsa-miR-135a-5p; hsa-miR-136-5p; hsa-miR-140-5p; hsa-miR-143-3p; hsa-miR-143-5p; hsa-miR-145-5p; hsa-miR-148a-3p; hs…
Annotations derived over miRTarBase (Gene Ontology)	positive regulation of MAP kinase activity GO0043406	over-represented	4.12e-16	4.12e-16	4.04e-14	34.7588	77	hsa-let-7a-5p; hsa-let-7b-5p; hsa-let-7d-5p; hsa-let-7e-5p; hsa-let-7f-5p; hsa-let-7g-5p; hsa-let-7i-5p; hsa-miR-100-5p; hsa-miR-101-3p; hsa-miR-103a-3p; hsa-miR-106b-5p; hsa-miR-107; hsa-miR-125a-5p; hsa-miR-125b-5p; hsa-miR-126-3p; hsa-miR-126-5p; hsa-miR-130a-3p; hsa-miR-132-3p; hsa-miR-135a-5p; hsa-miR-140-5p; hsa-miR-143-3p; hsa-miR-145-5p; hsa-miR-148b-3p; hsa-miR-150-5p; hsa-miR-15a-5p; hs…
Annotations derived over miRTarBase (Gene Ontology)	mesoderm formation GO0001707	over-represented	4.2e-16	4.2e-16	4.09e-14	7.44145	35	hsa-let-7g-5p; hsa-miR-100-5p; hsa-miR-106b-5p; hsa-miR-125a-5p; hsa-miR-130a-3p; hsa-miR-132-3p; hsa-miR-135a-5p; hsa-miR-145-5p; hsa-miR-148a-3p; hsa-miR-15b-5p; hsa-miR-17-5p; hsa-miR-181c-5p; hsa-miR-192-3p; hsa-miR-199a-5p; hsa-miR-19a-3p; hsa-miR-19b-3p; hsa-miR-204-5p; hsa-miR-20a-5p; hsa-miR-20b-5p; hsa-miR-22-3p; hsa-miR-26b-5p; hsa-miR-27b-3p; hsa-miR-30b-5p; hsa-miR-30c-5p; hsa-miR-32-…
Annotations derived over miRTarBase (Gene Ontology)	regulation of calcium ion transport GO0051924	over-represented	4.23e-16	4.23e-16	4.09e-14	10.8501	42	hsa-let-7a-5p; hsa-let-7b-5p; hsa-miR-103a-3p; hsa-miR-106b-5p; hsa-miR-125a-5p; hsa-miR-125b-5p; hsa-miR-126-3p; hsa-miR-135a-5p; hsa-miR-136-5p; hsa-miR-140-3p; hsa-miR-143-3p; hsa-miR-148a-3p; hsa-miR-148b-3p; hsa-miR-15a-5p; hsa-miR-15b-5p; hsa-miR-16-5p; hsa-miR-17-3p; hsa-miR-17-5p; hsa-miR-181c-5p; hsa-miR-185-5p; hsa-miR-195-5p; hsa-miR-204-5p; hsa-miR-20a-5p; hsa-miR-20b-5p; hsa-miR-24-3…
Annotations derived over miRTarBase (Gene Ontology)	endothelial cell chemotaxis GO0035767	over-represented	4.52e-16	4.52e-16	4.34e-14	12.4824	45	hsa-let-7a-5p; hsa-let-7d-5p; hsa-miR-101-3p; hsa-miR-106b-5p; hsa-miR-107; hsa-miR-125a-5p; hsa-miR-125b-5p; hsa-miR-126-3p; hsa-miR-126-5p; hsa-miR-140-5p; hsa-miR-145-5p; hsa-miR-148a-3p; hsa-miR-150-5p; hsa-miR-15a-5p; hsa-miR-15b-5p; hsa-miR-16-5p; hsa-miR-17-5p; hsa-miR-185-5p; hsa-miR-195-5p; hsa-miR-199a-3p; hsa-miR-199a-5p; hsa-miR-19a-3p; hsa-miR-20a-5p; hsa-miR-20b-5p; hsa-miR-214-5p; …
Annotations derived over miRTarBase (Gene Ontology)	establishment of chromatin silencing GO0006343	over-represented	4.7e-16	4.7e-16	4.48e-14	2.35246	21	hsa-miR-106b-5p; hsa-miR-126-3p; hsa-miR-132-3p; hsa-miR-15a-5p; hsa-miR-15b-5p; hsa-miR-16-5p; hsa-miR-17-5p; hsa-miR-181c-5p; hsa-miR-195-5p; hsa-miR-199a-5p; hsa-miR-199b-5p; hsa-miR-204-5p; hsa-miR-20a-5p; hsa-miR-20b-5p; hsa-miR-22-3p; hsa-miR-23b-3p; hsa-miR-29c-3p; hsa-miR-331-3p; hsa-miR-34a-3p; hsa-miR-34a-5p; hsa-miR-543
Annotations derived over miRTarBase (Gene Ontology)	DNA damage response, signal transduction by p53 class mediator GO0030330	over-represented	5.24e-16	5.24e-16	4.97e-14	26.1651	66	hsa-let-7a-5p; hsa-let-7b-5p; hsa-let-7d-5p; hsa-let-7e-5p; hsa-let-7f-5p; hsa-let-7g-5p; hsa-let-7i-5p; hsa-miR-103a-3p; hsa-miR-106b-5p; hsa-miR-107; hsa-miR-10b-5p; hsa-miR-125a-5p; hsa-miR-125b-5p; hsa-miR-132-3p; hsa-miR-140-3p; hsa-miR-140-5p; hsa-miR-143-3p; hsa-miR-145-5p; hsa-miR-148a-3p; hsa-miR-148b-3p; hsa-miR-150-5p; hsa-miR-151a-5p; hsa-miR-15a-5p; hsa-miR-15b-5p; hsa-miR-16-5p; hsa…
Pathways (KEGG)	Fc epsilon RI signaling pathway	over-represented	5.27e-16	5.27e-16	2.18e-14	60.8025	103	hsa-let-7a-5p; hsa-let-7b-5p; hsa-let-7d-5p; hsa-let-7e-5p; hsa-let-7f-5p; hsa-let-7g-5p; hsa-let-7i-5p; hsa-miR-100-5p; hsa-miR-101-3p; hsa-miR-103a-3p; hsa-miR-106b-5p; hsa-miR-107; hsa-miR-10b-5p; hsa-miR-125a-5p; hsa-miR-125b-5p; hsa-miR-126-3p; hsa-miR-126-5p; hsa-miR-130a-3p; hsa-miR-132-3p; hsa-miR-136-5p; hsa-miR-140-3p; hsa-miR-143-3p; hsa-miR-143-5p; hsa-miR-145-5p; hsa-miR-148a-3p; hsa…
Annotations derived over miRTarBase (Gene Ontology)	negative regulation of neuron projection development GO0010977	over-represented	5.38e-16	5.38e-16	5.01e-14	30.0059	71	hsa-let-7a-5p; hsa-let-7b-5p; hsa-let-7d-5p; hsa-let-7e-5p; hsa-let-7f-5p; hsa-let-7g-5p; hsa-let-7i-5p; hsa-miR-100-5p; hsa-miR-101-3p; hsa-miR-103a-3p; hsa-miR-106b-5p; hsa-miR-10b-5p; hsa-miR-130a-3p; hsa-miR-132-3p; hsa-miR-143-5p; hsa-miR-145-5p; hsa-miR-151a-5p; hsa-miR-151b; hsa-miR-15a-5p; hsa-miR-15b-5p; hsa-miR-16-5p; hsa-miR-17-3p; hsa-miR-17-5p; hsa-miR-181c-5p; hsa-miR-185-5p; hsa-mi…
Annotations derived over miRTarBase (Gene Ontology)	VEGF-activated neuropilin signaling pathway GO0038190	over-represented	5.44e-16	5.44e-16	5.01e-14	6.19321	32	hsa-miR-101-3p; hsa-miR-106b-5p; hsa-miR-107; hsa-miR-125a-5p; hsa-miR-126-3p; hsa-miR-126-5p; hsa-miR-140-5p; hsa-miR-145-5p; hsa-miR-148a-3p; hsa-miR-150-5p; hsa-miR-15a-5p; hsa-miR-15b-5p; hsa-miR-16-5p; hsa-miR-17-5p; hsa-miR-185-5p; hsa-miR-195-5p; hsa-miR-199a-3p; hsa-miR-199a-5p; hsa-miR-20a-5p; hsa-miR-20b-5p; hsa-miR-218-5p; hsa-miR-26a-5p; hsa-miR-29a-3p; hsa-miR-29b-3p; hsa-miR-29c-3p;…
Annotations derived over miRTarBase (Gene Ontology)	motor neuron migration GO0097475	over-represented	5.44e-16	5.44e-16	5.01e-14	6.19321	32	hsa-miR-101-3p; hsa-miR-106b-5p; hsa-miR-107; hsa-miR-125a-5p; hsa-miR-126-3p; hsa-miR-126-5p; hsa-miR-140-5p; hsa-miR-145-5p; hsa-miR-148a-3p; hsa-miR-150-5p; hsa-miR-15a-5p; hsa-miR-15b-5p; hsa-miR-16-5p; hsa-miR-17-5p; hsa-miR-185-5p; hsa-miR-195-5p; hsa-miR-199a-3p; hsa-miR-199a-5p; hsa-miR-20a-5p; hsa-miR-20b-5p; hsa-miR-218-5p; hsa-miR-26a-5p; hsa-miR-29a-3p; hsa-miR-29b-3p; hsa-miR-29c-3p;…
Annotations derived over miRTarBase (Gene Ontology)	positive regulation of retinal ganglion cell axon guidance GO1902336	over-represented	5.44e-16	5.44e-16	5.01e-14	6.19321	32	hsa-miR-101-3p; hsa-miR-106b-5p; hsa-miR-107; hsa-miR-125a-5p; hsa-miR-126-3p; hsa-miR-126-5p; hsa-miR-140-5p; hsa-miR-145-5p; hsa-miR-148a-3p; hsa-miR-150-5p; hsa-miR-15a-5p; hsa-miR-15b-5p; hsa-miR-16-5p; hsa-miR-17-5p; hsa-miR-185-5p; hsa-miR-195-5p; hsa-miR-199a-3p; hsa-miR-199a-5p; hsa-miR-20a-5p; hsa-miR-20b-5p; hsa-miR-218-5p; hsa-miR-26a-5p; hsa-miR-29a-3p; hsa-miR-29b-3p; hsa-miR-29c-3p;…
Pathways (KEGG)	Acute myeloid leukemia	over-represented	5.51e-16	5.51e-16	2.18e-14	58.4935	101	hsa-let-7a-5p; hsa-let-7b-5p; hsa-let-7d-5p; hsa-let-7e-5p; hsa-let-7f-5p; hsa-let-7g-5p; hsa-let-7i-5p; hsa-miR-100-5p; hsa-miR-101-3p; hsa-miR-103a-3p; hsa-miR-106b-5p; hsa-miR-107; hsa-miR-10b-5p; hsa-miR-125a-5p; hsa-miR-125b-5p; hsa-miR-126-3p; hsa-miR-126-5p; hsa-miR-130a-3p; hsa-miR-132-3p; hsa-miR-135a-5p; hsa-miR-143-3p; hsa-miR-143-5p; hsa-miR-145-3p; hsa-miR-145-5p; hsa-miR-148a-3p; hs…
Annotations derived over miRTarBase (Gene Ontology)	heart trabecula formation GO0060347	over-represented	5.58e-16	5.58e-16	5.11e-14	7.05738	34	hsa-let-7a-5p; hsa-let-7b-5p; hsa-let-7d-5p; hsa-let-7e-5p; hsa-let-7f-5p; hsa-let-7g-5p; hsa-let-7i-5p; hsa-miR-101-3p; hsa-miR-103a-3p; hsa-miR-107; hsa-miR-126-3p; hsa-miR-136-3p; hsa-miR-151a-5p; hsa-miR-151b; hsa-miR-15a-5p; hsa-miR-15b-5p; hsa-miR-16-5p; hsa-miR-181c-5p; hsa-miR-195-5p; hsa-miR-218-5p; hsa-miR-26b-5p; hsa-miR-27b-3p; hsa-miR-30b-5p; hsa-miR-32-5p; hsa-miR-335-5p; hsa-miR-36…
Annotations derived over miRTarBase (Gene Ontology)	insulin-like growth factor receptor signaling pathway GO0048009	over-represented	5.74e-16	5.74e-16	5.23e-14	21.2201	59	hsa-let-7a-5p; hsa-let-7b-5p; hsa-let-7d-5p; hsa-let-7e-5p; hsa-let-7f-5p; hsa-let-7g-5p; hsa-let-7i-5p; hsa-miR-100-5p; hsa-miR-103a-3p; hsa-miR-107; hsa-miR-10b-5p; hsa-miR-125a-5p; hsa-miR-125b-5p; hsa-miR-126-3p; hsa-miR-140-5p; hsa-miR-143-3p; hsa-miR-145-5p; hsa-miR-148a-3p; hsa-miR-15a-5p; hsa-miR-15b-5p; hsa-miR-16-5p; hsa-miR-17-5p; hsa-miR-185-5p; hsa-miR-192-3p; hsa-miR-195-5p; hsa-miR…
Pathways (KEGG)	Salmonella infection	over-represented	5.85e-16	5.85e-16	2.18e-14	54.068	97	hsa-let-7a-5p; hsa-let-7b-5p; hsa-let-7d-5p; hsa-let-7e-5p; hsa-let-7f-5p; hsa-let-7g-5p; hsa-let-7i-5p; hsa-miR-100-5p; hsa-miR-101-3p; hsa-miR-103a-3p; hsa-miR-106b-5p; hsa-miR-107; hsa-miR-10b-5p; hsa-miR-125a-5p; hsa-miR-125b-5p; hsa-miR-126-3p; hsa-miR-126-5p; hsa-miR-130a-3p; hsa-miR-132-3p; hsa-miR-135a-5p; hsa-miR-136-5p; hsa-miR-140-3p; hsa-miR-143-3p; hsa-miR-143-5p; hsa-miR-145-5p; hsa…
Annotations derived over miRTarBase (Gene Ontology)	Wnt-protein binding GO0017147	over-represented	5.89e-16	5.89e-16	5.33e-14	22.6124	61	hsa-let-7a-5p; hsa-let-7b-5p; hsa-let-7d-5p; hsa-let-7e-5p; hsa-let-7f-5p; hsa-let-7g-5p; hsa-let-7i-5p; hsa-miR-101-3p; hsa-miR-103a-3p; hsa-miR-106b-5p; hsa-miR-107; hsa-miR-10b-5p; hsa-miR-125b-5p; hsa-miR-126-3p; hsa-miR-130a-3p; hsa-miR-132-3p; hsa-miR-140-5p; hsa-miR-145-5p; hsa-miR-148a-3p; hsa-miR-148b-3p; hsa-miR-154-5p; hsa-miR-15a-5p; hsa-miR-15b-5p; hsa-miR-16-5p; hsa-miR-17-5p; hsa-m…
Annotations derived over miRTarBase (Gene Ontology)	positive regulation of ubiquitin-dependent protein catabolic process GO2000060	over-represented	6.17e-16	6.17e-16	5.54e-14	12.5785	45	hsa-let-7e-5p; hsa-miR-101-3p; hsa-miR-103a-3p; hsa-miR-106b-5p; hsa-miR-107; hsa-miR-10b-5p; hsa-miR-130a-3p; hsa-miR-135a-5p; hsa-miR-140-5p; hsa-miR-15a-5p; hsa-miR-15b-5p; hsa-miR-16-5p; hsa-miR-17-3p; hsa-miR-17-5p; hsa-miR-181c-5p; hsa-miR-193a-3p; hsa-miR-195-5p; hsa-miR-19a-3p; hsa-miR-19b-3p; hsa-miR-20a-5p; hsa-miR-20b-5p; hsa-miR-214-3p; hsa-miR-218-5p; hsa-miR-22-3p; hsa-miR-22-5p; hs…
Annotations derived over miRTarBase (Gene Ontology)	positive regulation of G1S transition of mitotic cell cycle GO1900087	over-represented	6.67e-16	6.67e-16	5.95e-14	34.1827	76	hsa-let-7a-5p; hsa-let-7b-5p; hsa-let-7d-5p; hsa-let-7e-5p; hsa-let-7f-5p; hsa-let-7g-5p; hsa-let-7i-5p; hsa-miR-100-5p; hsa-miR-101-3p; hsa-miR-103a-3p; hsa-miR-106b-5p; hsa-miR-107; hsa-miR-10b-5p; hsa-miR-125a-5p; hsa-miR-125b-5p; hsa-miR-126-3p; hsa-miR-130a-3p; hsa-miR-132-3p; hsa-miR-135a-5p; hsa-miR-143-3p; hsa-miR-145-3p; hsa-miR-145-5p; hsa-miR-154-5p; hsa-miR-15a-5p; hsa-miR-15b-5p; hsa…
Annotations derived over miRTarBase (Gene Ontology)	positive regulation of TRAIL-activated apoptotic signaling pathway GO1903984	over-represented	6.98e-16	6.98e-16	6.19e-14	7.10539	34	hsa-let-7e-5p; hsa-miR-103a-3p; hsa-miR-106b-5p; hsa-miR-10b-5p; hsa-miR-130a-3p; hsa-miR-16-5p; hsa-miR-17-3p; hsa-miR-17-5p; hsa-miR-181c-5p; hsa-miR-193a-3p; hsa-miR-19a-3p; hsa-miR-19b-3p; hsa-miR-20a-5p; hsa-miR-20b-5p; hsa-miR-214-3p; hsa-miR-22-3p; hsa-miR-23a-3p; hsa-miR-23b-3p; hsa-miR-24-3p; hsa-miR-26a-5p; hsa-miR-26b-5p; hsa-miR-29a-3p; hsa-miR-29b-3p; hsa-miR-29c-3p; hsa-miR-301a-3p;…
Pathways (KEGG)	Choline metabolism in cancer	over-represented	7.14e-16	7.14e-16	2.18e-14	65.9496	107	hsa-let-7a-5p; hsa-let-7b-5p; hsa-let-7d-5p; hsa-let-7e-5p; hsa-let-7f-5p; hsa-let-7g-5p; hsa-let-7i-5p; hsa-miR-100-5p; hsa-miR-101-3p; hsa-miR-103a-3p; hsa-miR-106b-5p; hsa-miR-107; hsa-miR-10b-5p; hsa-miR-125a-5p; hsa-miR-125b-5p; hsa-miR-126-3p; hsa-miR-126-5p; hsa-miR-130a-3p; hsa-miR-132-3p; hsa-miR-135a-5p; hsa-miR-136-5p; hsa-miR-140-3p; hsa-miR-140-5p; hsa-miR-143-3p; hsa-miR-143-5p; hsa…
Pathways (KEGG)	Chagas disease American trypanosomiasis	over-represented	7.26e-16	7.26e-16	2.18e-14	63.4482	105	hsa-let-7a-5p; hsa-let-7b-5p; hsa-let-7d-5p; hsa-let-7e-5p; hsa-let-7f-5p; hsa-let-7g-5p; hsa-let-7i-5p; hsa-miR-100-5p; hsa-miR-101-3p; hsa-miR-103a-3p; hsa-miR-106b-5p; hsa-miR-107; hsa-miR-10b-5p; hsa-miR-125a-5p; hsa-miR-125b-5p; hsa-miR-126-3p; hsa-miR-126-5p; hsa-miR-130a-3p; hsa-miR-132-3p; hsa-miR-135a-5p; hsa-miR-136-5p; hsa-miR-140-3p; hsa-miR-140-5p; hsa-miR-143-3p; hsa-miR-143-5p; hsa…
Annotations derived over miRTarBase (Gene Ontology)	regulation of nitric-oxide synthase activity GO0050999	over-represented	7.37e-16	7.37e-16	6.49e-14	27.0773	67	hsa-let-7a-5p; hsa-let-7b-5p; hsa-let-7d-5p; hsa-let-7e-5p; hsa-let-7f-5p; hsa-let-7g-5p; hsa-let-7i-5p; hsa-miR-100-5p; hsa-miR-101-3p; hsa-miR-103a-3p; hsa-miR-106b-5p; hsa-miR-107; hsa-miR-10b-5p; hsa-miR-125a-5p; hsa-miR-125b-5p; hsa-miR-126-3p; hsa-miR-130a-3p; hsa-miR-132-3p; hsa-miR-135a-5p; hsa-miR-140-3p; hsa-miR-140-5p; hsa-miR-143-3p; hsa-miR-143-5p; hsa-miR-145-5p; hsa-miR-148a-3p; hs…
Gene Ontology (miRWalk)	GO0000139 golgi membrane	over-represented	7.41e-16	7.41e-16	8.04e-13	36.2743	73	hsa-let-7a-5p; hsa-let-7b-5p; hsa-let-7d-5p; hsa-let-7e-5p; hsa-let-7f-5p; hsa-let-7g-5p; hsa-miR-100-5p; hsa-miR-101-3p; hsa-miR-103a-3p; hsa-miR-106b-5p; hsa-miR-107; hsa-miR-10b-5p; hsa-miR-125a-5p; hsa-miR-125b-5p; hsa-miR-126-5p; hsa-miR-130a-3p; hsa-miR-132-3p; hsa-miR-140-3p; hsa-miR-143-3p; hsa-miR-145-5p; hsa-miR-148a-3p; hsa-miR-148b-3p; hsa-miR-150-5p; hsa-miR-151a-5p; hsa-miR-15a-5p; …
Pathways (KEGG)	Carbohydrate digestion and absorption	over-represented	7.59e-16	7.59e-16	2.18e-14	28.6214	69	hsa-let-7a-5p; hsa-let-7b-5p; hsa-let-7g-5p; hsa-miR-100-5p; hsa-miR-101-3p; hsa-miR-103a-3p; hsa-miR-106b-5p; hsa-miR-107; hsa-miR-10b-5p; hsa-miR-125a-5p; hsa-miR-125b-5p; hsa-miR-126-3p; hsa-miR-130a-3p; hsa-miR-132-3p; hsa-miR-136-3p; hsa-miR-136-5p; hsa-miR-140-3p; hsa-miR-143-3p; hsa-miR-143-5p; hsa-miR-148b-3p; hsa-miR-150-5p; hsa-miR-151a-5p; hsa-miR-151b; hsa-miR-15a-5p; hsa-miR-15b-5p; …
Annotations derived over miRTarBase (Gene Ontology)	osteoblast differentiation GO0001649	over-represented	7.66e-16	7.66e-16	6.71e-14	39.4637	82	hsa-let-7a-5p; hsa-let-7b-5p; hsa-let-7e-5p; hsa-let-7f-5p; hsa-let-7i-5p; hsa-miR-100-5p; hsa-miR-101-3p; hsa-miR-103a-3p; hsa-miR-106b-5p; hsa-miR-107; hsa-miR-10b-5p; hsa-miR-125a-5p; hsa-miR-125b-5p; hsa-miR-126-3p; hsa-miR-126-5p; hsa-miR-132-3p; hsa-miR-135a-5p; hsa-miR-136-3p; hsa-miR-140-5p; hsa-miR-145-5p; hsa-miR-148a-3p; hsa-miR-148b-3p; hsa-miR-151a-5p; hsa-miR-15a-5p; hsa-miR-15b-5p;…
Annotations derived over miRTarBase (Gene Ontology)	interferon-gamma-mediated signaling pathway GO0060333	over-represented	7.82e-16	7.82e-16	6.8e-14	30.1979	71	hsa-let-7a-5p; hsa-let-7b-5p; hsa-miR-101-3p; hsa-miR-103a-3p; hsa-miR-106b-5p; hsa-miR-107; hsa-miR-10b-5p; hsa-miR-125a-5p; hsa-miR-125b-5p; hsa-miR-126-3p; hsa-miR-126-5p; hsa-miR-130a-3p; hsa-miR-132-3p; hsa-miR-135a-5p; hsa-miR-136-5p; hsa-miR-140-3p; hsa-miR-140-5p; hsa-miR-143-3p; hsa-miR-143-5p; hsa-miR-145-5p; hsa-miR-148a-3p; hsa-miR-148b-3p; hsa-miR-150-5p; hsa-miR-15a-5p; hsa-miR-15b-…
Pathways (KEGG)	Rheumatoid arthritis	over-represented	8.02e-16	8.02e-16	2.18e-14	39.4928	82	hsa-let-7a-5p; hsa-let-7b-5p; hsa-let-7d-5p; hsa-let-7e-5p; hsa-let-7f-5p; hsa-let-7g-5p; hsa-let-7i-5p; hsa-miR-100-5p; hsa-miR-101-3p; hsa-miR-106b-5p; hsa-miR-107; hsa-miR-125a-5p; hsa-miR-125b-5p; hsa-miR-126-3p; hsa-miR-126-5p; hsa-miR-130a-3p; hsa-miR-132-3p; hsa-miR-136-5p; hsa-miR-140-3p; hsa-miR-140-5p; hsa-miR-143-3p; hsa-miR-145-5p; hsa-miR-148a-3p; hsa-miR-148b-3p; hsa-miR-150-5p; hsa…
Annotations derived over miRTarBase (Gene Ontology)	response to UV-A GO0070141	over-represented	8.95e-16	8.95e-16	7.73e-14	15.603	50	hsa-let-7a-5p; hsa-let-7b-5p; hsa-let-7d-5p; hsa-let-7e-5p; hsa-let-7f-5p; hsa-let-7g-5p; hsa-let-7i-5p; hsa-miR-100-5p; hsa-miR-101-3p; hsa-miR-106b-5p; hsa-miR-10b-5p; hsa-miR-125a-5p; hsa-miR-125b-5p; hsa-miR-126-3p; hsa-miR-132-3p; hsa-miR-135a-5p; hsa-miR-143-3p; hsa-miR-145-3p; hsa-miR-145-5p; hsa-miR-15a-5p; hsa-miR-15b-5p; hsa-miR-16-5p; hsa-miR-17-5p; hsa-miR-185-5p; hsa-miR-192-3p; hsa-…
Annotations derived over miRTarBase (Gene Ontology)	cell maturation GO0048469	over-represented	9e-16	9e-16	7.73e-14	8.54567	37	hsa-miR-101-3p; hsa-miR-106b-5p; hsa-miR-107; hsa-miR-10b-5p; hsa-miR-125a-5p; hsa-miR-126-3p; hsa-miR-126-5p; hsa-miR-130a-3p; hsa-miR-140-5p; hsa-miR-145-5p; hsa-miR-148b-3p; hsa-miR-150-5p; hsa-miR-15a-5p; hsa-miR-15b-5p; hsa-miR-16-5p; hsa-miR-17-5p; hsa-miR-185-5p; hsa-miR-195-5p; hsa-miR-199a-3p; hsa-miR-199a-5p; hsa-miR-20a-5p; hsa-miR-20b-5p; hsa-miR-218-5p; hsa-miR-26b-5p; hsa-miR-27b-3p…
Annotations derived over miRTarBase (Gene Ontology)	regulation of mitochondrial membrane permeability GO0046902	over-represented	9.44e-16	9.44e-16	8.06e-14	24.2447	63	hsa-let-7a-5p; hsa-let-7b-5p; hsa-let-7d-5p; hsa-let-7e-5p; hsa-let-7f-5p; hsa-let-7g-5p; hsa-let-7i-5p; hsa-miR-103a-3p; hsa-miR-106b-5p; hsa-miR-10b-5p; hsa-miR-125a-5p; hsa-miR-125b-5p; hsa-miR-126-3p; hsa-miR-126-5p; hsa-miR-135a-5p; hsa-miR-136-5p; hsa-miR-143-3p; hsa-miR-145-5p; hsa-miR-148a-3p; hsa-miR-150-5p; hsa-miR-151a-5p; hsa-miR-15a-5p; hsa-miR-15b-5p; hsa-miR-16-5p; hsa-miR-17-5p; h…
Gene Ontology (miRWalk)	GO0030168 platelet activation	over-represented	1.08e-15	1.08e-15	9.72e-13	38.2794	75	hsa-let-7a-5p; hsa-let-7b-5p; hsa-let-7d-5p; hsa-let-7e-5p; hsa-let-7f-5p; hsa-let-7g-5p; hsa-miR-100-5p; hsa-miR-101-3p; hsa-miR-103a-3p; hsa-miR-106b-5p; hsa-miR-107; hsa-miR-125a-5p; hsa-miR-125b-5p; hsa-miR-126-3p; hsa-miR-130a-3p; hsa-miR-132-3p; hsa-miR-140-5p; hsa-miR-143-3p; hsa-miR-145-5p; hsa-miR-148b-3p; hsa-miR-150-5p; hsa-miR-151a-5p; hsa-miR-15a-5p; hsa-miR-15b-5p; hsa-miR-16-5p; hs…
Annotations derived over miRTarBase (Gene Ontology)	atrioventricular valve morphogenesis GO0003181	over-represented	1.08e-15	1.08e-15	9.15e-14	22.1803	60	hsa-let-7a-5p; hsa-let-7b-5p; hsa-let-7d-5p; hsa-let-7e-5p; hsa-let-7f-5p; hsa-let-7g-5p; hsa-let-7i-5p; hsa-miR-100-5p; hsa-miR-101-3p; hsa-miR-103a-3p; hsa-miR-106b-5p; hsa-miR-107; hsa-miR-10b-5p; hsa-miR-130a-3p; hsa-miR-135a-5p; hsa-miR-143-5p; hsa-miR-145-5p; hsa-miR-148a-3p; hsa-miR-148b-3p; hsa-miR-15a-5p; hsa-miR-15b-5p; hsa-miR-16-5p; hsa-miR-17-3p; hsa-miR-17-5p; hsa-miR-181c-5p; hsa-m…
Annotations derived over miRTarBase (Gene Ontology)	positive regulation of cytokine secretion GO0050715	over-represented	1.09e-15	1.09e-15	9.17e-14	7.20141	34	hsa-let-7b-5p; hsa-let-7d-5p; hsa-miR-101-3p; hsa-miR-106b-5p; hsa-miR-10b-5p; hsa-miR-125b-5p; hsa-miR-126-3p; hsa-miR-130a-3p; hsa-miR-140-3p; hsa-miR-143-3p; hsa-miR-15a-5p; hsa-miR-15b-5p; hsa-miR-16-5p; hsa-miR-17-3p; hsa-miR-17-5p; hsa-miR-181c-5p; hsa-miR-185-5p; hsa-miR-195-5p; hsa-miR-19a-3p; hsa-miR-20a-5p; hsa-miR-20b-5p; hsa-miR-214-3p; hsa-miR-218-5p; hsa-miR-23b-3p; hsa-miR-24-3p; h…
Pathways (KEGG)	Prolactin signaling pathway	over-represented	1.1e-15	1.1e-15	2.76e-14	64.9875	106	hsa-let-7a-5p; hsa-let-7b-5p; hsa-let-7d-5p; hsa-let-7e-5p; hsa-let-7f-5p; hsa-let-7g-5p; hsa-let-7i-5p; hsa-miR-100-5p; hsa-miR-101-3p; hsa-miR-103a-3p; hsa-miR-106b-5p; hsa-miR-107; hsa-miR-10b-5p; hsa-miR-125a-5p; hsa-miR-125b-5p; hsa-miR-126-3p; hsa-miR-126-5p; hsa-miR-130a-3p; hsa-miR-132-3p; hsa-miR-135a-5p; hsa-miR-136-5p; hsa-miR-140-3p; hsa-miR-140-5p; hsa-miR-143-3p; hsa-miR-143-5p; hsa…
Annotations derived over miRTarBase (Gene Ontology)	regulation of stress fiber assembly GO0051492	over-represented	1.1e-15	1.1e-15	9.2e-14	10.082	40	hsa-miR-101-3p; hsa-miR-106b-5p; hsa-miR-107; hsa-miR-126-3p; hsa-miR-135a-5p; hsa-miR-136-5p; hsa-miR-145-5p; hsa-miR-148a-3p; hsa-miR-148b-3p; hsa-miR-15a-5p; hsa-miR-15b-5p; hsa-miR-16-5p; hsa-miR-17-5p; hsa-miR-185-5p; hsa-miR-195-5p; hsa-miR-19a-3p; hsa-miR-19b-3p; hsa-miR-204-5p; hsa-miR-20a-5p; hsa-miR-20b-5p; hsa-miR-218-5p; hsa-miR-22-3p; hsa-miR-23a-3p; hsa-miR-29a-3p; hsa-miR-29b-3p; h…
Annotations derived over miRTarBase (Gene Ontology)	negative regulation of cellular senescence GO2000773	over-represented	1.1e-15	1.1e-15	9.2e-14	28.0375	68	hsa-let-7a-5p; hsa-let-7b-5p; hsa-let-7d-5p; hsa-let-7e-5p; hsa-let-7f-5p; hsa-let-7g-5p; hsa-let-7i-5p; hsa-miR-103a-3p; hsa-miR-106b-5p; hsa-miR-107; hsa-miR-125b-5p; hsa-miR-126-3p; hsa-miR-130a-3p; hsa-miR-132-3p; hsa-miR-140-3p; hsa-miR-143-3p; hsa-miR-143-5p; hsa-miR-145-5p; hsa-miR-150-5p; hsa-miR-154-5p; hsa-miR-15a-5p; hsa-miR-15b-5p; hsa-miR-16-5p; hsa-miR-17-3p; hsa-miR-17-5p; hsa-miR-…
Annotations derived over miRTarBase (Gene Ontology)	positive regulation of macrophage apoptotic process GO2000111	over-represented	1.15e-15	1.15e-15	9.53e-14	3.02459	23	hsa-let-7b-5p; hsa-let-7g-5p; hsa-miR-10b-5p; hsa-miR-125b-5p; hsa-miR-126-3p; hsa-miR-132-3p; hsa-miR-16-5p; hsa-miR-181c-5p; hsa-miR-199a-5p; hsa-miR-199b-5p; hsa-miR-204-5p; hsa-miR-214-3p; hsa-miR-22-3p; hsa-miR-23a-3p; hsa-miR-23b-3p; hsa-miR-24-3p; hsa-miR-26b-5p; hsa-miR-29c-3p; hsa-miR-331-3p; hsa-miR-34a-3p; hsa-miR-34a-5p; hsa-miR-455-3p; hsa-miR-543
Annotations derived over miRTarBase (Gene Ontology)	energy reserve metabolic process GO0006112	over-represented	1.16e-15	1.16e-15	9.53e-14	11.1382	42	hsa-let-7a-5p; hsa-let-7b-5p; hsa-let-7d-5p; hsa-let-7e-5p; hsa-let-7f-5p; hsa-let-7g-5p; hsa-let-7i-5p; hsa-miR-101-3p; hsa-miR-106b-5p; hsa-miR-125a-5p; hsa-miR-126-5p; hsa-miR-130a-3p; hsa-miR-135a-5p; hsa-miR-140-3p; hsa-miR-145-5p; hsa-miR-148a-3p; hsa-miR-151a-5p; hsa-miR-16-5p; hsa-miR-17-5p; hsa-miR-185-5p; hsa-miR-199a-3p; hsa-miR-19a-3p; hsa-miR-19b-3p; hsa-miR-20a-5p; hsa-miR-218-5p; h…
Annotations derived over miRTarBase (Gene Ontology)	branching involved in blood vessel morphogenesis GO0001569	over-represented	1.23e-15	1.23e-15	1.01e-13	18.8677	55	hsa-let-7b-5p; hsa-miR-100-5p; hsa-miR-101-3p; hsa-miR-106b-5p; hsa-miR-107; hsa-miR-125a-5p; hsa-miR-125b-5p; hsa-miR-126-3p; hsa-miR-126-5p; hsa-miR-130a-3p; hsa-miR-140-3p; hsa-miR-140-5p; hsa-miR-145-5p; hsa-miR-148a-3p; hsa-miR-150-5p; hsa-miR-15a-5p; hsa-miR-15b-5p; hsa-miR-16-5p; hsa-miR-17-3p; hsa-miR-17-5p; hsa-miR-181c-5p; hsa-miR-185-5p; hsa-miR-195-5p; hsa-miR-199a-3p; hsa-miR-199a-5p…
Annotations derived over miRTarBase (Gene Ontology)	positive regulation of protein insertion into mitochondrial membrane involved in apoptotic signaling pathway GO1900740	over-represented	1.28e-15	1.28e-15	1.04e-13	45.3689	88	hsa-let-7a-5p; hsa-let-7b-5p; hsa-let-7d-5p; hsa-let-7e-5p; hsa-let-7f-5p; hsa-let-7g-5p; hsa-let-7i-5p; hsa-miR-100-5p; hsa-miR-103a-3p; hsa-miR-106b-5p; hsa-miR-107; hsa-miR-10b-5p; hsa-miR-125a-5p; hsa-miR-125b-5p; hsa-miR-126-3p; hsa-miR-126-5p; hsa-miR-135a-5p; hsa-miR-136-5p; hsa-miR-140-3p; hsa-miR-143-3p; hsa-miR-143-5p; hsa-miR-148a-3p; hsa-miR-148b-3p; hsa-miR-150-5p; hsa-miR-151a-5p; h…
Annotations derived over miRTarBase (Gene Ontology)	extracellular matrix binding GO0050840	over-represented	1.32e-15	1.32e-15	1.07e-13	11.7143	43	hsa-let-7a-5p; hsa-let-7b-5p; hsa-miR-101-3p; hsa-miR-106b-5p; hsa-miR-107; hsa-miR-125a-5p; hsa-miR-126-3p; hsa-miR-126-5p; hsa-miR-140-5p; hsa-miR-145-5p; hsa-miR-150-5p; hsa-miR-15a-5p; hsa-miR-15b-5p; hsa-miR-16-5p; hsa-miR-17-3p; hsa-miR-17-5p; hsa-miR-185-5p; hsa-miR-195-5p; hsa-miR-199a-3p; hsa-miR-199a-5p; hsa-miR-204-5p; hsa-miR-20a-5p; hsa-miR-20b-5p; hsa-miR-218-5p; hsa-miR-24-3p; hsa-…
Annotations derived over miRTarBase (Gene Ontology)	positive regulation of smooth muscle cell proliferation GO0048661	over-represented	1.36e-15	1.36e-15	1.09e-13	30.4859	71	hsa-let-7a-5p; hsa-let-7b-5p; hsa-let-7d-5p; hsa-let-7e-5p; hsa-let-7f-5p; hsa-let-7g-5p; hsa-let-7i-5p; hsa-miR-100-5p; hsa-miR-103a-3p; hsa-miR-106b-5p; hsa-miR-107; hsa-miR-10b-5p; hsa-miR-125a-5p; hsa-miR-125b-5p; hsa-miR-126-3p; hsa-miR-126-5p; hsa-miR-130a-3p; hsa-miR-132-3p; hsa-miR-136-5p; hsa-miR-140-5p; hsa-miR-143-3p; hsa-miR-145-5p; hsa-miR-148a-3p; hsa-miR-148b-3p; hsa-miR-150-5p; hs…
Annotations derived over miRTarBase (Gene Ontology)	cell dedifferentiation GO0043697	over-represented	1.36e-15	1.36e-15	1.09e-13	13.9707	47	hsa-let-7a-5p; hsa-let-7b-5p; hsa-let-7d-5p; hsa-let-7e-5p; hsa-let-7f-5p; hsa-let-7g-5p; hsa-let-7i-5p; hsa-miR-103a-3p; hsa-miR-106b-5p; hsa-miR-107; hsa-miR-126-5p; hsa-miR-140-3p; hsa-miR-145-5p; hsa-miR-15a-5p; hsa-miR-15b-5p; hsa-miR-16-5p; hsa-miR-17-3p; hsa-miR-17-5p; hsa-miR-181c-5p; hsa-miR-185-5p; hsa-miR-195-5p; hsa-miR-19b-3p; hsa-miR-20a-5p; hsa-miR-20b-5p; hsa-miR-214-3p; hsa-miR-2…
Annotations derived over miRTarBase (Gene Ontology)	cellular response to glucose stimulus GO0071333	over-represented	1.4e-15	1.4e-15	1.11e-13	36.2951	78	hsa-let-7a-5p; hsa-let-7b-5p; hsa-let-7d-5p; hsa-let-7e-5p; hsa-let-7f-5p; hsa-let-7g-5p; hsa-let-7i-5p; hsa-miR-100-5p; hsa-miR-101-3p; hsa-miR-103a-3p; hsa-miR-106b-5p; hsa-miR-107; hsa-miR-10b-5p; hsa-miR-125a-5p; hsa-miR-125b-5p; hsa-miR-130a-3p; hsa-miR-132-3p; hsa-miR-140-5p; hsa-miR-143-3p; hsa-miR-145-3p; hsa-miR-145-5p; hsa-miR-148b-3p; hsa-miR-151a-5p; hsa-miR-151b; hsa-miR-154-3p; hsa-…
Annotations derived over miRTarBase (Gene Ontology)	positive regulation of cellular senescence GO2000774	over-represented	1.48e-15	1.48e-15	1.17e-13	18.2916	54	hsa-let-7a-5p; hsa-let-7b-5p; hsa-let-7d-5p; hsa-let-7e-5p; hsa-let-7f-5p; hsa-let-7g-5p; hsa-let-7i-5p; hsa-miR-106b-5p; hsa-miR-107; hsa-miR-10b-5p; hsa-miR-125b-5p; hsa-miR-126-3p; hsa-miR-132-3p; hsa-miR-145-5p; hsa-miR-148a-3p; hsa-miR-148b-3p; hsa-miR-154-5p; hsa-miR-15a-5p; hsa-miR-15b-5p; hsa-miR-16-5p; hsa-miR-17-3p; hsa-miR-17-5p; hsa-miR-181c-5p; hsa-miR-185-5p; hsa-miR-195-5p; hsa-miR…
Pathways (KEGG)	Notch signaling pathway	over-represented	1.51e-15	1.51e-15	3.28e-14	42.6195	85	hsa-let-7a-5p; hsa-let-7b-5p; hsa-let-7d-5p; hsa-let-7e-5p; hsa-let-7f-5p; hsa-let-7g-5p; hsa-let-7i-5p; hsa-miR-100-5p; hsa-miR-101-3p; hsa-miR-103a-3p; hsa-miR-106b-5p; hsa-miR-107; hsa-miR-10b-5p; hsa-miR-125a-5p; hsa-miR-125b-5p; hsa-miR-126-5p; hsa-miR-130a-3p; hsa-miR-132-3p; hsa-miR-135a-5p; hsa-miR-136-3p; hsa-miR-136-5p; hsa-miR-140-3p; hsa-miR-140-5p; hsa-miR-143-5p; hsa-miR-145-5p; hsa…
Pathways (KEGG)	Gap junction	over-represented	1.51e-15	1.51e-15	3.28e-14	55.7998	98	hsa-let-7a-5p; hsa-let-7b-5p; hsa-let-7d-5p; hsa-let-7e-5p; hsa-let-7f-5p; hsa-let-7g-5p; hsa-let-7i-5p; hsa-miR-100-5p; hsa-miR-101-3p; hsa-miR-103a-3p; hsa-miR-106b-5p; hsa-miR-107; hsa-miR-10b-5p; hsa-miR-125a-5p; hsa-miR-125b-5p; hsa-miR-126-3p; hsa-miR-130a-3p; hsa-miR-132-3p; hsa-miR-135a-5p; hsa-miR-136-5p; hsa-miR-140-3p; hsa-miR-140-5p; hsa-miR-143-3p; hsa-miR-143-5p; hsa-miR-145-3p; hsa…
Annotations derived over miRTarBase (Gene Ontology)	ventricular cardiac muscle tissue morphogenesis GO0055010	over-represented	1.54e-15	1.54e-15	1.21e-13	12.8665	45	hsa-let-7a-5p; hsa-let-7b-5p; hsa-let-7d-5p; hsa-let-7e-5p; hsa-let-7f-5p; hsa-let-7g-5p; hsa-let-7i-5p; hsa-miR-100-5p; hsa-miR-101-3p; hsa-miR-103a-3p; hsa-miR-106b-5p; hsa-miR-107; hsa-miR-10b-5p; hsa-miR-125b-5p; hsa-miR-130a-3p; hsa-miR-136-3p; hsa-miR-145-3p; hsa-miR-148b-3p; hsa-miR-151a-5p; hsa-miR-151b; hsa-miR-15a-5p; hsa-miR-15b-5p; hsa-miR-16-5p; hsa-miR-181c-5p; hsa-miR-185-5p; hsa-m…
Annotations derived over miRTarBase (Gene Ontology)	negative regulation of endothelial cell apoptotic process GO2000352	over-represented	1.62e-15	1.62e-15	1.26e-13	19.6358	56	hsa-let-7a-5p; hsa-let-7d-5p; hsa-let-7e-5p; hsa-let-7f-5p; hsa-let-7g-5p; hsa-let-7i-5p; hsa-miR-106b-5p; hsa-miR-10b-5p; hsa-miR-125a-5p; hsa-miR-125b-5p; hsa-miR-126-3p; hsa-miR-132-3p; hsa-miR-143-3p; hsa-miR-145-5p; hsa-miR-148a-3p; hsa-miR-15b-5p; hsa-miR-16-5p; hsa-miR-17-3p; hsa-miR-17-5p; hsa-miR-185-5p; hsa-miR-195-5p; hsa-miR-199a-3p; hsa-miR-19a-3p; hsa-miR-19b-3p; hsa-miR-204-5p; hsa…
Annotations derived over miRTarBase (Gene Ontology)	extrinsic apoptotic signaling pathway GO0097191	over-represented	1.62e-15	1.62e-15	1.26e-13	28.2295	68	hsa-let-7a-5p; hsa-let-7b-5p; hsa-let-7d-5p; hsa-let-7e-5p; hsa-let-7f-5p; hsa-let-7g-5p; hsa-let-7i-5p; hsa-miR-101-3p; hsa-miR-106b-5p; hsa-miR-10b-5p; hsa-miR-125a-5p; hsa-miR-125b-5p; hsa-miR-126-5p; hsa-miR-130a-3p; hsa-miR-135a-5p; hsa-miR-143-3p; hsa-miR-145-3p; hsa-miR-145-5p; hsa-miR-148a-3p; hsa-miR-148b-3p; hsa-miR-15a-5p; hsa-miR-15b-5p; hsa-miR-16-5p; hsa-miR-17-5p; hsa-miR-185-5p; h…
Annotations derived over miRTarBase (Gene Ontology)	positive regulation of blood vessel endothelial cell migration GO0043536	over-represented	1.65e-15	1.65e-15	1.27e-13	51.5621	94	hsa-let-7a-5p; hsa-let-7b-5p; hsa-let-7d-5p; hsa-let-7e-5p; hsa-let-7f-5p; hsa-let-7g-5p; hsa-let-7i-5p; hsa-miR-100-5p; hsa-miR-101-3p; hsa-miR-103a-3p; hsa-miR-106b-5p; hsa-miR-107; hsa-miR-10b-5p; hsa-miR-125a-5p; hsa-miR-125b-5p; hsa-miR-126-3p; hsa-miR-126-5p; hsa-miR-130a-3p; hsa-miR-132-3p; hsa-miR-140-5p; hsa-miR-143-3p; hsa-miR-145-5p; hsa-miR-148a-3p; hsa-miR-148b-3p; hsa-miR-150-5p; hs…
Annotations derived over miRTarBase (Gene Ontology)	activation of protein kinase B activity GO0032148	over-represented	1.75e-15	1.75e-15	1.35e-13	24.5328	63	hsa-let-7a-5p; hsa-let-7b-5p; hsa-let-7d-5p; hsa-let-7e-5p; hsa-let-7f-5p; hsa-let-7g-5p; hsa-let-7i-5p; hsa-miR-100-5p; hsa-miR-101-3p; hsa-miR-106b-5p; hsa-miR-10b-5p; hsa-miR-125a-5p; hsa-miR-125b-5p; hsa-miR-126-3p; hsa-miR-130a-3p; hsa-miR-132-3p; hsa-miR-143-3p; hsa-miR-143-5p; hsa-miR-154-3p; hsa-miR-154-5p; hsa-miR-15a-5p; hsa-miR-15b-5p; hsa-miR-16-5p; hsa-miR-17-5p; hsa-miR-185-5p; hsa-…
Annotations derived over miRTarBase (Gene Ontology)	nerve development GO0021675	over-represented	1.81e-15	1.81e-15	1.39e-13	6.43326	32	hsa-let-7a-5p; hsa-let-7b-5p; hsa-let-7d-5p; hsa-miR-101-3p; hsa-miR-103a-3p; hsa-miR-107; hsa-miR-130a-3p; hsa-miR-132-3p; hsa-miR-148a-3p; hsa-miR-148b-3p; hsa-miR-15a-5p; hsa-miR-15b-5p; hsa-miR-16-5p; hsa-miR-195-5p; hsa-miR-19a-3p; hsa-miR-19b-3p; hsa-miR-204-5p; hsa-miR-218-5p; hsa-miR-22-3p; hsa-miR-26a-5p; hsa-miR-29a-3p; hsa-miR-29c-3p; hsa-miR-301a-3p; hsa-miR-331-3p; hsa-miR-335-5p; hs…
Pathways (miRWalk)	P00052 TGF beta signaling pathway	over-represented	1.84e-15	1.84e-15	8.94e-13	30.6	65	hsa-let-7a-5p; hsa-let-7b-5p; hsa-let-7d-5p; hsa-let-7e-5p; hsa-let-7g-5p; hsa-miR-100-5p; hsa-miR-101-3p; hsa-miR-103a-3p; hsa-miR-106b-5p; hsa-miR-10b-5p; hsa-miR-125a-5p; hsa-miR-125b-5p; hsa-miR-126-3p; hsa-miR-130a-3p; hsa-miR-140-3p; hsa-miR-140-5p; hsa-miR-143-3p; hsa-miR-145-5p; hsa-miR-148a-3p; hsa-miR-148b-3p; hsa-miR-150-5p; hsa-miR-15a-5p; hsa-miR-15b-5p; hsa-miR-16-5p; hsa-miR-17-5p;…
Annotations derived over miRTarBase (Gene Ontology)	stress-activated MAPK cascade GO0051403	over-represented	1.93e-15	1.93e-15	1.47e-13	29.0937	69	hsa-let-7a-5p; hsa-let-7b-5p; hsa-let-7d-5p; hsa-let-7e-5p; hsa-let-7f-5p; hsa-let-7g-5p; hsa-let-7i-5p; hsa-miR-100-5p; hsa-miR-101-3p; hsa-miR-103a-3p; hsa-miR-106b-5p; hsa-miR-107; hsa-miR-125a-5p; hsa-miR-126-5p; hsa-miR-130a-3p; hsa-miR-132-3p; hsa-miR-140-3p; hsa-miR-143-3p; hsa-miR-143-5p; hsa-miR-148a-3p; hsa-miR-148b-3p; hsa-miR-150-5p; hsa-miR-151a-5p; hsa-miR-154-3p; hsa-miR-15a-5p; hs…
Annotations derived over miRTarBase (Gene Ontology)	wound healing GO0042060	over-represented	1.94e-15	1.94e-15	1.47e-13	37.3513	79	hsa-let-7a-5p; hsa-let-7b-5p; hsa-let-7d-5p; hsa-let-7e-5p; hsa-let-7f-5p; hsa-let-7g-5p; hsa-let-7i-5p; hsa-miR-101-3p; hsa-miR-103a-3p; hsa-miR-106b-5p; hsa-miR-107; hsa-miR-10b-5p; hsa-miR-125a-5p; hsa-miR-125b-5p; hsa-miR-130a-3p; hsa-miR-132-3p; hsa-miR-136-5p; hsa-miR-140-5p; hsa-miR-143-3p; hsa-miR-143-5p; hsa-miR-145-3p; hsa-miR-145-5p; hsa-miR-148a-3p; hsa-miR-150-5p; hsa-miR-154-3p; hsa…
Annotations derived over miRTarBase (Gene Ontology)	cell motility GO0048870	over-represented	2.29e-15	2.29e-15	1.72e-13	35.719	77	hsa-let-7a-5p; hsa-let-7b-5p; hsa-let-7d-5p; hsa-let-7e-5p; hsa-let-7f-5p; hsa-let-7g-5p; hsa-miR-100-5p; hsa-miR-101-3p; hsa-miR-103a-3p; hsa-miR-106b-5p; hsa-miR-107; hsa-miR-125a-5p; hsa-miR-125b-5p; hsa-miR-130a-3p; hsa-miR-135a-5p; hsa-miR-136-5p; hsa-miR-140-3p; hsa-miR-140-5p; hsa-miR-143-3p; hsa-miR-145-5p; hsa-miR-150-5p; hsa-miR-15a-5p; hsa-miR-15b-5p; hsa-miR-16-5p; hsa-miR-17-3p; hsa-…
Annotations derived over miRTarBase (Gene Ontology)	positive regulation of sprouting angiogenesis GO1903672	over-represented	2.3e-15	2.3e-15	1.72e-13	22.5164	60	hsa-let-7a-5p; hsa-miR-101-3p; hsa-miR-103a-3p; hsa-miR-106b-5p; hsa-miR-107; hsa-miR-10b-5p; hsa-miR-125a-5p; hsa-miR-125b-5p; hsa-miR-126-3p; hsa-miR-126-5p; hsa-miR-130a-3p; hsa-miR-132-3p; hsa-miR-135a-5p; hsa-miR-140-5p; hsa-miR-145-5p; hsa-miR-148a-3p; hsa-miR-148b-3p; hsa-miR-150-5p; hsa-miR-15a-5p; hsa-miR-15b-5p; hsa-miR-16-5p; hsa-miR-17-3p; hsa-miR-17-5p; hsa-miR-185-5p; hsa-miR-195-5p…
Annotations derived over miRTarBase (Gene Ontology)	cell fate commitment GO0045165	over-represented	2.32e-15	2.32e-15	1.72e-13	26.8852	66	hsa-let-7a-5p; hsa-let-7b-5p; hsa-let-7e-5p; hsa-let-7f-5p; hsa-let-7g-5p; hsa-miR-101-3p; hsa-miR-103a-3p; hsa-miR-106b-5p; hsa-miR-125a-5p; hsa-miR-125b-5p; hsa-miR-126-3p; hsa-miR-130a-3p; hsa-miR-132-3p; hsa-miR-136-3p; hsa-miR-140-5p; hsa-miR-145-5p; hsa-miR-148a-3p; hsa-miR-148b-3p; hsa-miR-150-5p; hsa-miR-154-3p; hsa-miR-154-5p; hsa-miR-15a-5p; hsa-miR-15b-5p; hsa-miR-16-5p; hsa-miR-17-3p;…
Annotations derived over miRTarBase (Gene Ontology)	cellular response to transforming growth factor beta stimulus GO0071560	over-represented	2.54e-15	2.54e-15	1.88e-13	34.0867	75	hsa-let-7a-5p; hsa-let-7b-5p; hsa-let-7d-5p; hsa-let-7f-5p; hsa-let-7g-5p; hsa-miR-100-5p; hsa-miR-101-3p; hsa-miR-103a-3p; hsa-miR-106b-5p; hsa-miR-107; hsa-miR-10b-5p; hsa-miR-126-3p; hsa-miR-126-5p; hsa-miR-130a-3p; hsa-miR-132-3p; hsa-miR-136-3p; hsa-miR-136-5p; hsa-miR-140-5p; hsa-miR-143-3p; hsa-miR-143-5p; hsa-miR-145-3p; hsa-miR-145-5p; hsa-miR-154-3p; hsa-miR-154-5p; hsa-miR-15a-5p; hsa-…
Annotations derived over miRTarBase (Gene Ontology)	bHLH transcription factor binding GO0043425	over-represented	2.7e-15	2.7e-15	1.99e-13	18.5316	54	hsa-let-7a-5p; hsa-let-7b-5p; hsa-let-7d-5p; hsa-let-7e-5p; hsa-let-7f-5p; hsa-let-7g-5p; hsa-let-7i-5p; hsa-miR-106b-5p; hsa-miR-125a-5p; hsa-miR-126-3p; hsa-miR-132-3p; hsa-miR-143-3p; hsa-miR-145-3p; hsa-miR-145-5p; hsa-miR-148a-3p; hsa-miR-150-5p; hsa-miR-15a-5p; hsa-miR-15b-5p; hsa-miR-16-5p; hsa-miR-17-5p; hsa-miR-181c-5p; hsa-miR-195-5p; hsa-miR-199a-5p; hsa-miR-199b-5p; hsa-miR-19b-3p; hs…
Annotations derived over miRTarBase (Gene Ontology)	ruffle membrane GO0032587	over-represented	2.76e-15	2.76e-15	2.02e-13	44.8888	87	hsa-let-7a-5p; hsa-let-7b-5p; hsa-let-7d-5p; hsa-let-7e-5p; hsa-let-7f-5p; hsa-let-7g-5p; hsa-miR-100-5p; hsa-miR-101-3p; hsa-miR-103a-3p; hsa-miR-106b-5p; hsa-miR-107; hsa-miR-10b-5p; hsa-miR-125a-5p; hsa-miR-125b-5p; hsa-miR-126-3p; hsa-miR-130a-3p; hsa-miR-132-3p; hsa-miR-135a-5p; hsa-miR-136-5p; hsa-miR-140-3p; hsa-miR-143-3p; hsa-miR-143-5p; hsa-miR-145-3p; hsa-miR-145-5p; hsa-miR-148a-3p; h…
Annotations derived over miRTarBase (Gene Ontology)	ARC complex GO0033167	over-represented	2.85e-15	2.85e-15	2.04e-13	3.45667	24	hsa-let-7a-5p; hsa-let-7b-5p; hsa-let-7d-5p; hsa-miR-101-3p; hsa-miR-103a-3p; hsa-miR-107; hsa-miR-130a-3p; hsa-miR-148a-3p; hsa-miR-148b-3p; hsa-miR-15a-5p; hsa-miR-15b-5p; hsa-miR-16-5p; hsa-miR-195-5p; hsa-miR-19a-3p; hsa-miR-19b-3p; hsa-miR-218-5p; hsa-miR-29a-3p; hsa-miR-29c-3p; hsa-miR-301a-3p; hsa-miR-374a-5p; hsa-miR-425-5p; hsa-miR-497-5p; hsa-miR-5701; hsa-miR-98-5p
Annotations derived over miRTarBase (Gene Ontology)	conversion of ds siRNA to ss siRNA GO0036404	over-represented	2.85e-15	2.85e-15	2.04e-13	3.45667	24	hsa-let-7a-5p; hsa-let-7b-5p; hsa-let-7d-5p; hsa-miR-101-3p; hsa-miR-103a-3p; hsa-miR-107; hsa-miR-130a-3p; hsa-miR-148a-3p; hsa-miR-148b-3p; hsa-miR-15a-5p; hsa-miR-15b-5p; hsa-miR-16-5p; hsa-miR-195-5p; hsa-miR-19a-3p; hsa-miR-19b-3p; hsa-miR-218-5p; hsa-miR-29a-3p; hsa-miR-29c-3p; hsa-miR-301a-3p; hsa-miR-374a-5p; hsa-miR-425-5p; hsa-miR-497-5p; hsa-miR-5701; hsa-miR-98-5p
Annotations derived over miRTarBase (Gene Ontology)	conversion of ds siRNA to ss siRNA involved in RNA interference GO0033168	over-represented	2.85e-15	2.85e-15	2.04e-13	3.45667	24	hsa-let-7a-5p; hsa-let-7b-5p; hsa-let-7d-5p; hsa-miR-101-3p; hsa-miR-103a-3p; hsa-miR-107; hsa-miR-130a-3p; hsa-miR-148a-3p; hsa-miR-148b-3p; hsa-miR-15a-5p; hsa-miR-15b-5p; hsa-miR-16-5p; hsa-miR-195-5p; hsa-miR-19a-3p; hsa-miR-19b-3p; hsa-miR-218-5p; hsa-miR-29a-3p; hsa-miR-29c-3p; hsa-miR-301a-3p; hsa-miR-374a-5p; hsa-miR-425-5p; hsa-miR-497-5p; hsa-miR-5701; hsa-miR-98-5p
Annotations derived over miRTarBase (Gene Ontology)	positive regulation of Schwann cell differentiation GO0014040	over-represented	2.85e-15	2.85e-15	2.04e-13	3.45667	24	hsa-let-7a-5p; hsa-let-7b-5p; hsa-let-7d-5p; hsa-miR-101-3p; hsa-miR-103a-3p; hsa-miR-107; hsa-miR-130a-3p; hsa-miR-148a-3p; hsa-miR-148b-3p; hsa-miR-15a-5p; hsa-miR-15b-5p; hsa-miR-16-5p; hsa-miR-195-5p; hsa-miR-19a-3p; hsa-miR-19b-3p; hsa-miR-218-5p; hsa-miR-29a-3p; hsa-miR-29c-3p; hsa-miR-301a-3p; hsa-miR-374a-5p; hsa-miR-425-5p; hsa-miR-497-5p; hsa-miR-5701; hsa-miR-98-5p
Annotations derived over miRTarBase (Gene Ontology)	clathrin-coated endocytic vesicle membrane GO0030669	over-represented	2.92e-15	2.92e-15	2.08e-13	24.7728	63	hsa-let-7b-5p; hsa-let-7e-5p; hsa-let-7f-5p; hsa-miR-103a-3p; hsa-miR-106b-5p; hsa-miR-107; hsa-miR-10b-5p; hsa-miR-125b-5p; hsa-miR-130a-3p; hsa-miR-132-3p; hsa-miR-136-5p; hsa-miR-140-3p; hsa-miR-140-5p; hsa-miR-145-5p; hsa-miR-148a-3p; hsa-miR-148b-3p; hsa-miR-154-3p; hsa-miR-154-5p; hsa-miR-15a-5p; hsa-miR-15b-5p; hsa-miR-16-5p; hsa-miR-17-5p; hsa-miR-181c-5p; hsa-miR-195-5p; hsa-miR-199a-3p;…
Annotations derived over miRTarBase (Gene Ontology)	1-phosphatidylinositol binding GO0005545	over-represented	2.94e-15	2.94e-15	2.08e-13	16.0351	50	hsa-let-7a-5p; hsa-let-7b-5p; hsa-let-7d-5p; hsa-let-7e-5p; hsa-let-7f-5p; hsa-let-7g-5p; hsa-let-7i-5p; hsa-miR-101-3p; hsa-miR-106b-5p; hsa-miR-125b-5p; hsa-miR-126-5p; hsa-miR-130a-3p; hsa-miR-136-5p; hsa-miR-140-3p; hsa-miR-145-5p; hsa-miR-148a-3p; hsa-miR-148b-3p; hsa-miR-15a-5p; hsa-miR-15b-5p; hsa-miR-16-5p; hsa-miR-17-3p; hsa-miR-17-5p; hsa-miR-181c-5p; hsa-miR-185-5p; hsa-miR-195-5p; hsa…
Annotations derived over miRTarBase (Gene Ontology)	negative regulation of transforming growth factor beta receptor signaling pathway GO0030512	over-represented	2.94e-15	2.94e-15	2.08e-13	57.3712	99	hsa-let-7a-5p; hsa-let-7b-5p; hsa-let-7d-5p; hsa-let-7e-5p; hsa-let-7f-5p; hsa-let-7g-5p; hsa-let-7i-5p; hsa-miR-100-5p; hsa-miR-101-3p; hsa-miR-103a-3p; hsa-miR-106b-5p; hsa-miR-107; hsa-miR-10b-5p; hsa-miR-125a-5p; hsa-miR-125b-5p; hsa-miR-126-3p; hsa-miR-126-5p; hsa-miR-130a-3p; hsa-miR-132-3p; hsa-miR-135a-5p; hsa-miR-136-5p; hsa-miR-140-3p; hsa-miR-140-5p; hsa-miR-143-3p; hsa-miR-143-5p; hsa…
Annotations derived over miRTarBase (Gene Ontology)	histone H4 acetylation GO0043967	over-represented	3.04e-15	3.04e-15	2.13e-13	18.5796	54	hsa-let-7a-5p; hsa-let-7b-5p; hsa-let-7e-5p; hsa-let-7f-5p; hsa-let-7i-5p; hsa-miR-100-5p; hsa-miR-103a-3p; hsa-miR-106b-5p; hsa-miR-107; hsa-miR-10b-5p; hsa-miR-136-5p; hsa-miR-140-3p; hsa-miR-140-5p; hsa-miR-148a-3p; hsa-miR-148b-3p; hsa-miR-150-5p; hsa-miR-16-5p; hsa-miR-17-5p; hsa-miR-185-5p; hsa-miR-19a-3p; hsa-miR-19b-3p; hsa-miR-204-5p; hsa-miR-20a-5p; hsa-miR-20b-5p; hsa-miR-214-5p; hsa-m…
Gene Ontology (miRWalk)	GO0005525 gtp binding	over-represented	3.05e-15	3.05e-15	2.36e-12	36.092	72	hsa-let-7a-5p; hsa-let-7b-5p; hsa-let-7e-5p; hsa-let-7f-5p; hsa-let-7g-5p; hsa-miR-100-5p; hsa-miR-101-3p; hsa-miR-103a-3p; hsa-miR-106b-5p; hsa-miR-107; hsa-miR-10b-5p; hsa-miR-125a-5p; hsa-miR-125b-5p; hsa-miR-126-3p; hsa-miR-130a-3p; hsa-miR-132-3p; hsa-miR-140-3p; hsa-miR-143-3p; hsa-miR-145-5p; hsa-miR-148a-3p; hsa-miR-148b-3p; hsa-miR-151a-5p; hsa-miR-15a-5p; hsa-miR-15b-5p; hsa-miR-16-5p; …
Annotations derived over miRTarBase (Gene Ontology)	positive regulation of peptidyl-serine phosphorylation GO0033138	over-represented	3.42e-15	3.42e-15	2.37e-13	47.9614	90	hsa-let-7a-5p; hsa-let-7b-5p; hsa-let-7d-5p; hsa-let-7e-5p; hsa-let-7f-5p; hsa-let-7g-5p; hsa-let-7i-5p; hsa-miR-100-5p; hsa-miR-101-3p; hsa-miR-103a-3p; hsa-miR-106b-5p; hsa-miR-107; hsa-miR-10b-5p; hsa-miR-125a-5p; hsa-miR-125b-5p; hsa-miR-126-3p; hsa-miR-126-5p; hsa-miR-130a-3p; hsa-miR-132-3p; hsa-miR-135a-5p; hsa-miR-136-5p; hsa-miR-140-5p; hsa-miR-143-3p; hsa-miR-145-5p; hsa-miR-148a-3p; hs…
Annotations derived over miRTarBase (Gene Ontology)	lipid biosynthetic process GO0008610	over-represented	3.42e-15	3.42e-15	2.37e-13	18.6276	54	hsa-let-7a-5p; hsa-let-7b-5p; hsa-let-7d-5p; hsa-let-7e-5p; hsa-let-7f-5p; hsa-let-7g-5p; hsa-let-7i-5p; hsa-miR-101-3p; hsa-miR-106b-5p; hsa-miR-10b-5p; hsa-miR-125a-5p; hsa-miR-125b-5p; hsa-miR-130a-3p; hsa-miR-145-5p; hsa-miR-148b-3p; hsa-miR-150-5p; hsa-miR-154-3p; hsa-miR-154-5p; hsa-miR-15a-5p; hsa-miR-15b-5p; hsa-miR-16-5p; hsa-miR-17-5p; hsa-miR-185-5p; hsa-miR-195-5p; hsa-miR-19a-3p; hsa…
Annotations derived over miRTarBase (Gene Ontology)	regulation of protein homodimerization activity GO0043496	over-represented	3.43e-15	3.43e-15	2.37e-13	7.92155	35	hsa-let-7a-5p; hsa-let-7b-5p; hsa-miR-103a-3p; hsa-miR-125a-5p; hsa-miR-125b-5p; hsa-miR-126-3p; hsa-miR-135a-5p; hsa-miR-136-5p; hsa-miR-140-5p; hsa-miR-143-3p; hsa-miR-148a-3p; hsa-miR-148b-3p; hsa-miR-15a-5p; hsa-miR-15b-5p; hsa-miR-16-5p; hsa-miR-17-5p; hsa-miR-181c-5p; hsa-miR-195-5p; hsa-miR-204-5p; hsa-miR-20a-5p; hsa-miR-214-3p; hsa-miR-29a-3p; hsa-miR-29b-3p; hsa-miR-29c-3p; hsa-miR-30b-…
Annotations derived over miRTarBase (Gene Ontology)	regulation of transforming growth factor beta receptor signaling pathway GO0017015	over-represented	3.44e-15	3.44e-15	2.37e-13	28.6136	68	hsa-let-7a-5p; hsa-let-7b-5p; hsa-let-7d-5p; hsa-let-7e-5p; hsa-let-7f-5p; hsa-let-7g-5p; hsa-let-7i-5p; hsa-miR-100-5p; hsa-miR-101-3p; hsa-miR-103a-3p; hsa-miR-106b-5p; hsa-miR-125a-5p; hsa-miR-125b-5p; hsa-miR-126-5p; hsa-miR-130a-3p; hsa-miR-132-3p; hsa-miR-136-3p; hsa-miR-143-3p; hsa-miR-145-3p; hsa-miR-145-5p; hsa-miR-148a-3p; hsa-miR-148b-3p; hsa-miR-154-5p; hsa-miR-15a-5p; hsa-miR-15b-5p;…
Annotations derived over miRTarBase (Gene Ontology)	autophagosome GO0005776	over-represented	3.47e-15	3.47e-15	2.38e-13	39.4637	81	hsa-let-7a-5p; hsa-let-7b-5p; hsa-let-7d-5p; hsa-let-7e-5p; hsa-let-7f-5p; hsa-let-7g-5p; hsa-let-7i-5p; hsa-miR-100-5p; hsa-miR-101-3p; hsa-miR-103a-3p; hsa-miR-106b-5p; hsa-miR-107; hsa-miR-10b-5p; hsa-miR-125a-5p; hsa-miR-125b-5p; hsa-miR-130a-3p; hsa-miR-132-3p; hsa-miR-136-5p; hsa-miR-143-3p; hsa-miR-145-5p; hsa-miR-150-5p; hsa-miR-151a-5p; hsa-miR-15a-5p; hsa-miR-15b-5p; hsa-miR-16-5p; hsa-…
Annotations derived over miRTarBase (Gene Ontology)	phosphatidylinositol-3-phosphatase activity GO0004438	over-represented	3.59e-15	3.59e-15	2.45e-13	11.4742	42	hsa-let-7e-5p; hsa-miR-101-3p; hsa-miR-103a-3p; hsa-miR-106b-5p; hsa-miR-107; hsa-miR-10b-5p; hsa-miR-125b-5p; hsa-miR-130a-3p; hsa-miR-145-5p; hsa-miR-15a-5p; hsa-miR-15b-5p; hsa-miR-16-5p; hsa-miR-17-3p; hsa-miR-17-5p; hsa-miR-181c-5p; hsa-miR-193a-3p; hsa-miR-195-5p; hsa-miR-19a-3p; hsa-miR-19b-3p; hsa-miR-20a-5p; hsa-miR-20b-5p; hsa-miR-214-3p; hsa-miR-218-5p; hsa-miR-22-3p; hsa-miR-23a-3p; h…
Annotations derived over miRTarBase (Gene Ontology)	histone phosphorylation GO0016572	over-represented	3.64e-15	3.64e-15	2.47e-13	14.3068	47	hsa-let-7a-5p; hsa-let-7b-5p; hsa-let-7e-5p; hsa-let-7f-5p; hsa-miR-100-5p; hsa-miR-101-3p; hsa-miR-103a-3p; hsa-miR-106b-5p; hsa-miR-10b-5p; hsa-miR-130a-3p; hsa-miR-132-3p; hsa-miR-143-5p; hsa-miR-148a-3p; hsa-miR-148b-3p; hsa-miR-150-5p; hsa-miR-15a-5p; hsa-miR-15b-5p; hsa-miR-16-5p; hsa-miR-17-5p; hsa-miR-181c-5p; hsa-miR-195-5p; hsa-miR-19a-3p; hsa-miR-19b-3p; hsa-miR-20a-5p; hsa-miR-20b-5p;…
Annotations derived over miRTarBase (Gene Ontology)	negative regulation of DNA damage response, signal transduction by p53 class mediator GO0043518	over-represented	3.99e-15	3.99e-15	2.69e-13	19.3478	55	hsa-miR-106b-5p; hsa-miR-125b-5p; hsa-miR-126-3p; hsa-miR-132-3p; hsa-miR-143-3p; hsa-miR-143-5p; hsa-miR-145-5p; hsa-miR-148a-3p; hsa-miR-148b-3p; hsa-miR-15b-5p; hsa-miR-16-5p; hsa-miR-17-5p; hsa-miR-181c-5p; hsa-miR-185-5p; hsa-miR-192-3p; hsa-miR-199a-3p; hsa-miR-199a-5p; hsa-miR-199b-5p; hsa-miR-204-5p; hsa-miR-20a-5p; hsa-miR-20b-5p; hsa-miR-214-3p; hsa-miR-218-5p; hsa-miR-22-3p; hsa-miR-22…
Annotations derived over miRTarBase (Gene Ontology)	TOR signaling GO0031929	over-represented	4.01e-15	4.01e-15	2.69e-13	24.1967	62	hsa-let-7a-5p; hsa-let-7b-5p; hsa-let-7d-5p; hsa-let-7e-5p; hsa-let-7f-5p; hsa-miR-100-5p; hsa-miR-101-3p; hsa-miR-103a-3p; hsa-miR-107; hsa-miR-10b-5p; hsa-miR-125a-5p; hsa-miR-125b-5p; hsa-miR-126-3p; hsa-miR-132-3p; hsa-miR-136-5p; hsa-miR-140-5p; hsa-miR-143-3p; hsa-miR-145-5p; hsa-miR-150-5p; hsa-miR-15a-5p; hsa-miR-15b-5p; hsa-miR-16-5p; hsa-miR-17-5p; hsa-miR-181c-5p; hsa-miR-185-5p; hsa-m…
Annotations derived over miRTarBase (Gene Ontology)	DNA cytosine-5--methyltransferase activity GO0003886	over-represented	4.08e-15	4.08e-15	2.73e-13	3.50468	24	hsa-miR-100-5p; hsa-miR-101-3p; hsa-miR-126-3p; hsa-miR-140-5p; hsa-miR-143-3p; hsa-miR-148a-3p; hsa-miR-148b-3p; hsa-miR-17-5p; hsa-miR-185-5p; hsa-miR-19a-3p; hsa-miR-19b-3p; hsa-miR-20a-5p; hsa-miR-218-5p; hsa-miR-26a-5p; hsa-miR-29a-3p; hsa-miR-29b-3p; hsa-miR-29c-3p; hsa-miR-30b-5p; hsa-miR-30c-5p; hsa-miR-335-5p; hsa-miR-340-5p; hsa-miR-342-3p; hsa-miR-369-5p; hsa-miR-377-3p
Annotations derived over miRTarBase (Gene Ontology)	response to leptin GO0044321	over-represented	4.32e-15	4.32e-15	2.88e-13	16.1792	50	hsa-let-7a-5p; hsa-let-7b-5p; hsa-let-7d-5p; hsa-let-7e-5p; hsa-let-7f-5p; hsa-let-7g-5p; hsa-let-7i-5p; hsa-miR-101-3p; hsa-miR-106b-5p; hsa-miR-125a-5p; hsa-miR-125b-5p; hsa-miR-126-3p; hsa-miR-132-3p; hsa-miR-145-3p; hsa-miR-148a-3p; hsa-miR-15a-5p; hsa-miR-15b-5p; hsa-miR-16-5p; hsa-miR-17-5p; hsa-miR-181c-5p; hsa-miR-193a-3p; hsa-miR-195-5p; hsa-miR-199a-5p; hsa-miR-199b-5p; hsa-miR-19a-3p; …
Gene Ontology (miRWalk)	GO0004674 protein serine threonine kinase activity	over-represented	4.35e-15	4.35e-15	2.45e-12	36.2743	72	hsa-let-7a-5p; hsa-let-7b-5p; hsa-let-7d-5p; hsa-let-7e-5p; hsa-let-7f-5p; hsa-miR-100-5p; hsa-miR-101-3p; hsa-miR-103a-3p; hsa-miR-106b-5p; hsa-miR-107; hsa-miR-10b-5p; hsa-miR-125a-5p; hsa-miR-125b-5p; hsa-miR-126-3p; hsa-miR-130a-3p; hsa-miR-132-3p; hsa-miR-140-3p; hsa-miR-140-5p; hsa-miR-143-3p; hsa-miR-145-5p; hsa-miR-148a-3p; hsa-miR-148b-3p; hsa-miR-15a-5p; hsa-miR-15b-5p; hsa-miR-16-5p; h…
Annotations derived over miRTarBase (Gene Ontology)	ERBB2 signaling pathway GO0038128	over-represented	4.39e-15	4.39e-15	2.91e-13	33.5585	74	hsa-let-7a-5p; hsa-let-7b-5p; hsa-miR-100-5p; hsa-miR-101-3p; hsa-miR-103a-3p; hsa-miR-106b-5p; hsa-miR-107; hsa-miR-10b-5p; hsa-miR-125a-5p; hsa-miR-125b-5p; hsa-miR-126-3p; hsa-miR-130a-3p; hsa-miR-132-3p; hsa-miR-135a-5p; hsa-miR-136-5p; hsa-miR-143-3p; hsa-miR-143-5p; hsa-miR-145-5p; hsa-miR-148a-3p; hsa-miR-148b-3p; hsa-miR-150-5p; hsa-miR-15a-5p; hsa-miR-15b-5p; hsa-miR-16-5p; hsa-miR-17-3p…
Gene Ontology (miRWalk)	GO0008134 transcription factor binding	over-represented	4.46e-15	4.46e-15	2.45e-12	44.8416	81	hsa-let-7a-5p; hsa-let-7b-5p; hsa-let-7d-5p; hsa-let-7e-5p; hsa-let-7f-5p; hsa-let-7g-5p; hsa-miR-100-5p; hsa-miR-101-3p; hsa-miR-103a-3p; hsa-miR-106b-5p; hsa-miR-107; hsa-miR-10b-5p; hsa-miR-125a-5p; hsa-miR-125b-5p; hsa-miR-126-3p; hsa-miR-130a-3p; hsa-miR-132-3p; hsa-miR-135a-5p; hsa-miR-136-5p; hsa-miR-140-5p; hsa-miR-143-3p; hsa-miR-145-5p; hsa-miR-148a-3p; hsa-miR-148b-3p; hsa-miR-150-5p; …
Gene Ontology (miRWalk)	GO0042127 regulation of cell proliferation	over-represented	4.51e-15	4.51e-15	2.45e-12	27.8893	62	hsa-let-7a-5p; hsa-let-7b-5p; hsa-let-7d-5p; hsa-let-7e-5p; hsa-let-7i-5p; hsa-miR-100-5p; hsa-miR-101-3p; hsa-miR-103a-3p; hsa-miR-106b-5p; hsa-miR-107; hsa-miR-125a-5p; hsa-miR-125b-5p; hsa-miR-126-3p; hsa-miR-126-5p; hsa-miR-130a-3p; hsa-miR-132-3p; hsa-miR-140-5p; hsa-miR-143-3p; hsa-miR-145-5p; hsa-miR-148a-3p; hsa-miR-148b-3p; hsa-miR-15a-5p; hsa-miR-16-5p; hsa-miR-17-3p; hsa-miR-17-5p; hsa…
Annotations derived over miRTarBase (Gene Ontology)	negative regulation of DNA binding GO0043392	over-represented	4.59e-15	4.59e-15	3.02e-13	27.9895	67	hsa-let-7a-5p; hsa-let-7b-5p; hsa-let-7d-5p; hsa-let-7e-5p; hsa-let-7f-5p; hsa-let-7g-5p; hsa-let-7i-5p; hsa-miR-100-5p; hsa-miR-101-3p; hsa-miR-103a-3p; hsa-miR-106b-5p; hsa-miR-107; hsa-miR-10b-5p; hsa-miR-125a-5p; hsa-miR-125b-5p; hsa-miR-126-3p; hsa-miR-130a-3p; hsa-miR-132-3p; hsa-miR-135a-5p; hsa-miR-136-5p; hsa-miR-145-5p; hsa-miR-154-5p; hsa-miR-15a-5p; hsa-miR-15b-5p; hsa-miR-16-5p; hsa-…
Annotations derived over miRTarBase (Gene Ontology)	E-box binding GO0070888	over-represented	4.62e-15	4.62e-15	3.03e-13	38.7436	80	hsa-let-7a-5p; hsa-let-7b-5p; hsa-let-7d-5p; hsa-let-7e-5p; hsa-let-7f-5p; hsa-let-7g-5p; hsa-let-7i-5p; hsa-miR-101-3p; hsa-miR-103a-3p; hsa-miR-106b-5p; hsa-miR-107; hsa-miR-10b-5p; hsa-miR-125a-5p; hsa-miR-126-3p; hsa-miR-126-5p; hsa-miR-130a-3p; hsa-miR-132-3p; hsa-miR-135a-5p; hsa-miR-136-5p; hsa-miR-140-3p; hsa-miR-145-5p; hsa-miR-148a-3p; hsa-miR-148b-3p; hsa-miR-150-5p; hsa-miR-151a-5p; h…
Annotations derived over miRTarBase (Gene Ontology)	pre-miRNA binding GO0070883	over-represented	4.99e-15	4.99e-15	3.26e-13	8.97775	37	hsa-let-7a-5p; hsa-let-7b-5p; hsa-let-7d-5p; hsa-miR-101-3p; hsa-miR-103a-3p; hsa-miR-106b-5p; hsa-miR-107; hsa-miR-125b-5p; hsa-miR-130a-3p; hsa-miR-143-5p; hsa-miR-148a-3p; hsa-miR-148b-3p; hsa-miR-15a-5p; hsa-miR-15b-5p; hsa-miR-16-5p; hsa-miR-17-5p; hsa-miR-181c-5p; hsa-miR-195-5p; hsa-miR-19a-3p; hsa-miR-19b-3p; hsa-miR-20a-5p; hsa-miR-20b-5p; hsa-miR-218-5p; hsa-miR-22-5p; hsa-miR-26b-5p; h…
Annotations derived over miRTarBase (Gene Ontology)	G protein-coupled receptor binding GO0001664	over-represented	5.27e-15	5.27e-15	3.43e-13	36.1991	77	hsa-let-7a-5p; hsa-let-7b-5p; hsa-let-7d-5p; hsa-let-7e-5p; hsa-let-7f-5p; hsa-let-7g-5p; hsa-let-7i-5p; hsa-miR-100-5p; hsa-miR-101-3p; hsa-miR-103a-3p; hsa-miR-106b-5p; hsa-miR-107; hsa-miR-10b-5p; hsa-miR-125b-5p; hsa-miR-130a-3p; hsa-miR-132-3p; hsa-miR-136-5p; hsa-miR-143-3p; hsa-miR-148a-3p; hsa-miR-148b-3p; hsa-miR-150-5p; hsa-miR-151a-5p; hsa-miR-15a-5p; hsa-miR-15b-5p; hsa-miR-16-5p; hsa…
Annotations derived over miRTarBase (Gene Ontology)	positive regulation of JUN kinase activity GO0043507	over-represented	5.42e-15	5.42e-15	3.51e-13	21.5082	58	hsa-let-7a-5p; hsa-let-7b-5p; hsa-let-7d-5p; hsa-let-7e-5p; hsa-let-7f-5p; hsa-let-7g-5p; hsa-let-7i-5p; hsa-miR-101-3p; hsa-miR-103a-3p; hsa-miR-107; hsa-miR-10b-5p; hsa-miR-125a-5p; hsa-miR-125b-5p; hsa-miR-126-5p; hsa-miR-130a-3p; hsa-miR-135a-5p; hsa-miR-136-3p; hsa-miR-143-3p; hsa-miR-143-5p; hsa-miR-145-5p; hsa-miR-148a-3p; hsa-miR-15a-5p; hsa-miR-15b-5p; hsa-miR-16-5p; hsa-miR-17-3p; hsa-m…
Annotations derived over miRTarBase (Gene Ontology)	positive regulation of protein import into nucleus GO0042307	over-represented	5.67e-15	5.67e-15	3.65e-13	20.1639	56	hsa-let-7a-5p; hsa-let-7b-5p; hsa-miR-103a-3p; hsa-miR-106b-5p; hsa-miR-107; hsa-miR-10b-5p; hsa-miR-125a-5p; hsa-miR-126-3p; hsa-miR-130a-3p; hsa-miR-132-3p; hsa-miR-143-3p; hsa-miR-143-5p; hsa-miR-145-3p; hsa-miR-145-5p; hsa-miR-15a-5p; hsa-miR-15b-5p; hsa-miR-16-5p; hsa-miR-17-5p; hsa-miR-181c-5p; hsa-miR-185-5p; hsa-miR-195-5p; hsa-miR-199a-5p; hsa-miR-19a-3p; hsa-miR-19b-3p; hsa-miR-204-5p; …
Pathways (KEGG)	PD-L1 expression and PD-1 checkpoint pathway in cancer	over-represented	5.71e-15	5.71e-15	1.16e-13	63.6887	104	hsa-let-7a-5p; hsa-let-7b-5p; hsa-let-7e-5p; hsa-let-7g-5p; hsa-let-7i-5p; hsa-miR-100-5p; hsa-miR-101-3p; hsa-miR-103a-3p; hsa-miR-106b-5p; hsa-miR-107; hsa-miR-10b-5p; hsa-miR-125a-5p; hsa-miR-125b-5p; hsa-miR-126-3p; hsa-miR-130a-3p; hsa-miR-132-3p; hsa-miR-135a-5p; hsa-miR-136-5p; hsa-miR-140-3p; hsa-miR-140-5p; hsa-miR-143-3p; hsa-miR-143-5p; hsa-miR-145-5p; hsa-miR-148a-3p; hsa-miR-148b-3p;…
Gene Ontology (miRWalk)	GO0007264 small gtpase mediated signal transduction	over-represented	5.83e-15	5.83e-15	2.88e-12	32.0818	67	hsa-let-7a-5p; hsa-let-7b-5p; hsa-let-7d-5p; hsa-let-7e-5p; hsa-let-7f-5p; hsa-let-7g-5p; hsa-miR-100-5p; hsa-miR-101-3p; hsa-miR-103a-3p; hsa-miR-106b-5p; hsa-miR-107; hsa-miR-10b-5p; hsa-miR-125a-5p; hsa-miR-125b-5p; hsa-miR-126-3p; hsa-miR-130a-3p; hsa-miR-132-3p; hsa-miR-140-3p; hsa-miR-143-3p; hsa-miR-145-5p; hsa-miR-148a-3p; hsa-miR-148b-3p; hsa-miR-151a-5p; hsa-miR-15a-5p; hsa-miR-15b-5p; …
Annotations derived over miRTarBase (Gene Ontology)	somatic stem cell population maintenance GO0035019	over-represented	6.41e-15	6.41e-15	4.11e-13	42.5843	84	hsa-let-7a-5p; hsa-let-7b-5p; hsa-let-7d-5p; hsa-let-7e-5p; hsa-let-7f-5p; hsa-let-7g-5p; hsa-let-7i-5p; hsa-miR-100-5p; hsa-miR-101-3p; hsa-miR-103a-3p; hsa-miR-106b-5p; hsa-miR-107; hsa-miR-10b-5p; hsa-miR-125a-5p; hsa-miR-125b-5p; hsa-miR-126-3p; hsa-miR-130a-3p; hsa-miR-132-3p; hsa-miR-135a-5p; hsa-miR-136-5p; hsa-miR-140-3p; hsa-miR-140-5p; hsa-miR-145-3p; hsa-miR-145-5p; hsa-miR-148a-3p; hs…
Gene Ontology (miRWalk)	GO0006468 protein phosphorylation	over-represented	6.82e-15	6.82e-15	3.08e-12	42.1073	78	hsa-let-7a-5p; hsa-let-7b-5p; hsa-let-7d-5p; hsa-let-7e-5p; hsa-let-7g-5p; hsa-miR-100-5p; hsa-miR-101-3p; hsa-miR-103a-3p; hsa-miR-106b-5p; hsa-miR-107; hsa-miR-10b-5p; hsa-miR-125a-5p; hsa-miR-125b-5p; hsa-miR-126-3p; hsa-miR-130a-3p; hsa-miR-132-3p; hsa-miR-135a-5p; hsa-miR-140-5p; hsa-miR-143-3p; hsa-miR-145-5p; hsa-miR-148a-3p; hsa-miR-148b-3p; hsa-miR-15a-5p; hsa-miR-15b-5p; hsa-miR-16-5p; …
Annotations derived over miRTarBase (Gene Ontology)	vasculogenesis GO0001570	over-represented	7.31e-15	7.31e-15	4.67e-13	28.2295	67	hsa-let-7a-5p; hsa-let-7b-5p; hsa-let-7d-5p; hsa-miR-101-3p; hsa-miR-103a-3p; hsa-miR-106b-5p; hsa-miR-107; hsa-miR-10b-5p; hsa-miR-125a-5p; hsa-miR-125b-5p; hsa-miR-126-3p; hsa-miR-126-5p; hsa-miR-130a-3p; hsa-miR-132-3p; hsa-miR-140-5p; hsa-miR-145-5p; hsa-miR-148a-3p; hsa-miR-148b-3p; hsa-miR-150-5p; hsa-miR-151a-5p; hsa-miR-154-3p; hsa-miR-15a-5p; hsa-miR-15b-5p; hsa-miR-16-5p; hsa-miR-17-3p;…
Pathways (miRWalk)	WP2037 Prolactin Signaling Pathway	over-represented	7.55e-15	7.55e-15	1.83e-12	35.6	70	hsa-let-7a-5p; hsa-let-7b-5p; hsa-let-7d-5p; hsa-let-7e-5p; hsa-let-7f-5p; hsa-let-7g-5p; hsa-let-7i-5p; hsa-miR-100-5p; hsa-miR-101-3p; hsa-miR-103a-3p; hsa-miR-106b-5p; hsa-miR-125a-5p; hsa-miR-125b-5p; hsa-miR-126-3p; hsa-miR-135a-5p; hsa-miR-140-3p; hsa-miR-143-3p; hsa-miR-145-5p; hsa-miR-148a-3p; hsa-miR-148b-3p; hsa-miR-15a-5p; hsa-miR-15b-5p; hsa-miR-16-5p; hsa-miR-17-3p; hsa-miR-17-5p; hs…
Annotations derived over miRTarBase (Gene Ontology)	bone development GO0060348	over-represented	7.64e-15	7.64e-15	4.85e-13	13.3946	45	hsa-let-7a-5p; hsa-let-7b-5p; hsa-let-7d-5p; hsa-let-7e-5p; hsa-let-7f-5p; hsa-let-7g-5p; hsa-let-7i-5p; hsa-miR-101-3p; hsa-miR-106b-5p; hsa-miR-125a-5p; hsa-miR-125b-5p; hsa-miR-130a-3p; hsa-miR-132-3p; hsa-miR-136-5p; hsa-miR-148a-3p; hsa-miR-148b-3p; hsa-miR-16-5p; hsa-miR-17-5p; hsa-miR-181c-5p; hsa-miR-192-3p; hsa-miR-199a-3p; hsa-miR-204-5p; hsa-miR-20a-5p; hsa-miR-20b-5p; hsa-miR-218-5p; …
Pathways (KEGG)	C-type lectin receptor signaling pathway	over-represented	7.83e-15	7.83e-15	1.5e-13	68.9801	108	hsa-let-7a-5p; hsa-let-7b-5p; hsa-let-7d-5p; hsa-let-7e-5p; hsa-let-7f-5p; hsa-let-7g-5p; hsa-let-7i-5p; hsa-miR-100-5p; hsa-miR-101-3p; hsa-miR-103a-3p; hsa-miR-106b-5p; hsa-miR-107; hsa-miR-10b-5p; hsa-miR-125a-5p; hsa-miR-125b-5p; hsa-miR-126-3p; hsa-miR-126-5p; hsa-miR-130a-3p; hsa-miR-132-3p; hsa-miR-135a-5p; hsa-miR-136-5p; hsa-miR-140-3p; hsa-miR-140-5p; hsa-miR-143-3p; hsa-miR-143-5p; hsa…
Annotations derived over miRTarBase (Gene Ontology)	stem cell differentiation GO0048863	over-represented	7.86e-15	7.86e-15	4.97e-13	22.3724	59	hsa-let-7a-5p; hsa-let-7b-5p; hsa-let-7d-5p; hsa-let-7e-5p; hsa-let-7f-5p; hsa-let-7g-5p; hsa-let-7i-5p; hsa-miR-106b-5p; hsa-miR-107; hsa-miR-10b-5p; hsa-miR-125b-5p; hsa-miR-130a-3p; hsa-miR-136-5p; hsa-miR-143-5p; hsa-miR-145-5p; hsa-miR-148a-3p; hsa-miR-148b-3p; hsa-miR-154-5p; hsa-miR-15a-5p; hsa-miR-15b-5p; hsa-miR-16-5p; hsa-miR-17-3p; hsa-miR-17-5p; hsa-miR-181c-5p; hsa-miR-185-5p; hsa-mi…
Annotations derived over miRTarBase (Gene Ontology)	DNA methylation on cytosine within a CG sequence GO0010424	over-represented	7.96e-15	7.96e-15	5.01e-13	1.82436	18	hsa-miR-100-5p; hsa-miR-126-3p; hsa-miR-140-5p; hsa-miR-148a-3p; hsa-miR-148b-3p; hsa-miR-17-5p; hsa-miR-185-5p; hsa-miR-19a-3p; hsa-miR-19b-3p; hsa-miR-20a-5p; hsa-miR-218-5p; hsa-miR-26a-5p; hsa-miR-29a-3p; hsa-miR-29b-3p; hsa-miR-30b-5p; hsa-miR-30c-5p; hsa-miR-342-3p; hsa-miR-377-3p
Gene Ontology (miRWalk)	GO0001666 response to hypoxia	over-represented	8.03e-15	8.03e-15	3.35e-12	34.816	70	hsa-let-7a-5p; hsa-let-7b-5p; hsa-let-7d-5p; hsa-let-7e-5p; hsa-let-7i-5p; hsa-miR-100-5p; hsa-miR-101-3p; hsa-miR-103a-3p; hsa-miR-106b-5p; hsa-miR-107; hsa-miR-10b-5p; hsa-miR-125a-5p; hsa-miR-125b-5p; hsa-miR-126-3p; hsa-miR-126-5p; hsa-miR-130a-3p; hsa-miR-132-3p; hsa-miR-136-5p; hsa-miR-140-5p; hsa-miR-143-3p; hsa-miR-145-5p; hsa-miR-148a-3p; hsa-miR-148b-3p; hsa-miR-150-5p; hsa-miR-15a-5p; …
Annotations derived over miRTarBase (Gene Ontology)	cell fate determination GO0001709	over-represented	8.31e-15	8.31e-15	5.21e-13	10.13	39	hsa-let-7b-5p; hsa-miR-101-3p; hsa-miR-103a-3p; hsa-miR-106b-5p; hsa-miR-107; hsa-miR-10b-5p; hsa-miR-125a-5p; hsa-miR-125b-5p; hsa-miR-132-3p; hsa-miR-15a-5p; hsa-miR-15b-5p; hsa-miR-16-5p; hsa-miR-17-5p; hsa-miR-181c-5p; hsa-miR-192-3p; hsa-miR-193a-3p; hsa-miR-195-5p; hsa-miR-199a-5p; hsa-miR-199b-5p; hsa-miR-20a-5p; hsa-miR-20b-5p; hsa-miR-214-3p; hsa-miR-23b-3p; hsa-miR-24-3p; hsa-miR-26a-5p…
Annotations derived over miRTarBase (Gene Ontology)	negative regulation of apoptotic signaling pathway GO2001234	over-represented	8.73e-15	8.73e-15	5.44e-13	22.4204	59	hsa-let-7a-5p; hsa-let-7b-5p; hsa-miR-100-5p; hsa-miR-103a-3p; hsa-miR-106b-5p; hsa-miR-107; hsa-miR-10b-5p; hsa-miR-125a-5p; hsa-miR-125b-5p; hsa-miR-126-3p; hsa-miR-130a-3p; hsa-miR-132-3p; hsa-miR-135a-5p; hsa-miR-136-5p; hsa-miR-140-3p; hsa-miR-143-3p; hsa-miR-148a-3p; hsa-miR-148b-3p; hsa-miR-15a-5p; hsa-miR-15b-5p; hsa-miR-16-5p; hsa-miR-17-5p; hsa-miR-181c-5p; hsa-miR-195-5p; hsa-miR-199a-…
Annotations derived over miRTarBase (Gene Ontology)	regulation of synapse organization GO0050807	over-represented	8.76e-15	8.76e-15	5.44e-13	4.32084	26	hsa-let-7b-5p; hsa-miR-103a-3p; hsa-miR-125b-5p; hsa-miR-130a-3p; hsa-miR-132-3p; hsa-miR-143-3p; hsa-miR-154-3p; hsa-miR-154-5p; hsa-miR-15a-5p; hsa-miR-16-5p; hsa-miR-17-5p; hsa-miR-19a-3p; hsa-miR-218-5p; hsa-miR-24-3p; hsa-miR-26a-5p; hsa-miR-26b-5p; hsa-miR-30a-3p; hsa-miR-30c-5p; hsa-miR-30e-3p; hsa-miR-324-5p; hsa-miR-340-5p; hsa-miR-342-3p; hsa-miR-34a-5p; hsa-miR-362-3p; hsa-miR-374a-5p;…
Annotations derived over miRTarBase (Gene Ontology)	negative regulation of cardiac muscle hypertrophy GO0010614	over-represented	8.93e-15	8.93e-15	5.52e-13	7.6815	34	hsa-miR-101-3p; hsa-miR-106b-5p; hsa-miR-10b-5p; hsa-miR-125a-5p; hsa-miR-125b-5p; hsa-miR-130a-3p; hsa-miR-145-5p; hsa-miR-154-5p; hsa-miR-17-3p; hsa-miR-17-5p; hsa-miR-199a-5p; hsa-miR-19a-3p; hsa-miR-19b-3p; hsa-miR-204-5p; hsa-miR-20a-5p; hsa-miR-20b-5p; hsa-miR-22-3p; hsa-miR-23b-3p; hsa-miR-24-3p; hsa-miR-26a-5p; hsa-miR-27b-3p; hsa-miR-29a-3p; hsa-miR-29b-3p; hsa-miR-29c-3p; hsa-miR-301a-3…
Annotations derived over miRTarBase (Gene Ontology)	cellular response to hydrogen peroxide GO0070301	over-represented	8.98e-15	8.98e-15	5.53e-13	32.3103	72	hsa-let-7a-5p; hsa-let-7b-5p; hsa-let-7d-5p; hsa-let-7e-5p; hsa-let-7f-5p; hsa-let-7g-5p; hsa-let-7i-5p; hsa-miR-100-5p; hsa-miR-101-3p; hsa-miR-103a-3p; hsa-miR-107; hsa-miR-125a-5p; hsa-miR-125b-5p; hsa-miR-126-3p; hsa-miR-126-5p; hsa-miR-132-3p; hsa-miR-136-5p; hsa-miR-140-5p; hsa-miR-143-3p; hsa-miR-145-5p; hsa-miR-150-5p; hsa-miR-15a-5p; hsa-miR-15b-5p; hsa-miR-16-5p; hsa-miR-17-3p; hsa-miR-…
Annotations derived over miRTarBase (Gene Ontology)	protein refolding GO0042026	over-represented	9.04e-15	9.04e-15	5.55e-13	34.8068	75	hsa-let-7b-5p; hsa-let-7e-5p; hsa-miR-100-5p; hsa-miR-101-3p; hsa-miR-103a-3p; hsa-miR-106b-5p; hsa-miR-107; hsa-miR-10b-5p; hsa-miR-125b-5p; hsa-miR-126-5p; hsa-miR-130a-3p; hsa-miR-132-3p; hsa-miR-140-5p; hsa-miR-143-5p; hsa-miR-148a-3p; hsa-miR-148b-3p; hsa-miR-150-5p; hsa-miR-151a-5p; hsa-miR-151b; hsa-miR-15a-5p; hsa-miR-15b-5p; hsa-miR-16-5p; hsa-miR-17-3p; hsa-miR-17-5p; hsa-miR-181c-5p; h…
Annotations derived over miRTarBase (Gene Ontology)	long-term memory GO0007616	over-represented	9.1e-15	9.1e-15	5.56e-13	17.0913	51	hsa-let-7b-5p; hsa-let-7e-5p; hsa-miR-103a-3p; hsa-miR-106b-5p; hsa-miR-107; hsa-miR-130a-3p; hsa-miR-132-3p; hsa-miR-135a-5p; hsa-miR-140-5p; hsa-miR-148a-3p; hsa-miR-148b-3p; hsa-miR-150-5p; hsa-miR-15a-5p; hsa-miR-15b-5p; hsa-miR-16-5p; hsa-miR-17-5p; hsa-miR-181c-5p; hsa-miR-185-5p; hsa-miR-195-5p; hsa-miR-199a-3p; hsa-miR-199a-5p; hsa-miR-19a-3p; hsa-miR-19b-3p; hsa-miR-20a-5p; hsa-miR-20b-5…
Annotations derived over miRTarBase (Gene Ontology)	response to glucocorticoid GO0051384	over-represented	9.19e-15	9.19e-15	5.58e-13	4.70492	27	hsa-let-7a-5p; hsa-let-7f-5p; hsa-miR-107; hsa-miR-125a-5p; hsa-miR-125b-5p; hsa-miR-126-3p; hsa-miR-126-5p; hsa-miR-130a-3p; hsa-miR-136-5p; hsa-miR-140-5p; hsa-miR-143-3p; hsa-miR-17-5p; hsa-miR-181c-5p; hsa-miR-19a-3p; hsa-miR-23a-3p; hsa-miR-24-3p; hsa-miR-26a-5p; hsa-miR-26b-5p; hsa-miR-29a-3p; hsa-miR-30b-5p; hsa-miR-30c-5p; hsa-miR-335-5p; hsa-miR-34a-5p; hsa-miR-362-3p; hsa-miR-365a-3p; h…
Annotations derived over miRTarBase (Gene Ontology)	regulation of protein ubiquitination GO0031396	over-represented	9.22e-15	9.22e-15	5.58e-13	16.4672	50	hsa-let-7b-5p; hsa-let-7d-5p; hsa-let-7f-5p; hsa-let-7g-5p; hsa-miR-100-5p; hsa-miR-101-3p; hsa-miR-106b-5p; hsa-miR-10b-5p; hsa-miR-125b-5p; hsa-miR-130a-3p; hsa-miR-132-3p; hsa-miR-136-5p; hsa-miR-140-5p; hsa-miR-148a-3p; hsa-miR-148b-3p; hsa-miR-15a-5p; hsa-miR-15b-5p; hsa-miR-16-5p; hsa-miR-17-3p; hsa-miR-17-5p; hsa-miR-181c-5p; hsa-miR-185-5p; hsa-miR-195-5p; hsa-miR-199a-5p; hsa-miR-19a-3p;…
Annotations derived over miRTarBase (Gene Ontology)	cellular response to mechanical stimulus GO0071260	over-represented	9.36e-15	9.36e-15	5.62e-13	36.5351	77	hsa-let-7a-5p; hsa-let-7b-5p; hsa-let-7d-5p; hsa-let-7e-5p; hsa-let-7g-5p; hsa-let-7i-5p; hsa-miR-100-5p; hsa-miR-101-3p; hsa-miR-103a-3p; hsa-miR-106b-5p; hsa-miR-10b-5p; hsa-miR-125a-5p; hsa-miR-125b-5p; hsa-miR-126-5p; hsa-miR-130a-3p; hsa-miR-136-5p; hsa-miR-140-3p; hsa-miR-140-5p; hsa-miR-143-3p; hsa-miR-143-5p; hsa-miR-145-5p; hsa-miR-148b-3p; hsa-miR-150-5p; hsa-miR-15a-5p; hsa-miR-15b-5p;…
Annotations derived over miRTarBase (Gene Ontology)	positive regulation of nitric-oxide synthase activity GO0051000	over-represented	9.37e-15	9.37e-15	5.62e-13	18.3876	53	hsa-let-7b-5p; hsa-miR-100-5p; hsa-miR-103a-3p; hsa-miR-106b-5p; hsa-miR-107; hsa-miR-10b-5p; hsa-miR-125a-5p; hsa-miR-125b-5p; hsa-miR-126-3p; hsa-miR-130a-3p; hsa-miR-132-3p; hsa-miR-143-3p; hsa-miR-145-5p; hsa-miR-148b-3p; hsa-miR-15b-5p; hsa-miR-16-5p; hsa-miR-17-5p; hsa-miR-185-5p; hsa-miR-192-3p; hsa-miR-199a-3p; hsa-miR-199a-5p; hsa-miR-199b-5p; hsa-miR-19a-3p; hsa-miR-19b-3p; hsa-miR-20a-…
Annotations derived over miRTarBase (Gene Ontology)	negative regulation of plasma membrane long-chain fatty acid transport GO0010748	over-represented	9.4e-15	9.4e-15	5.62e-13	9.64988	38	hsa-let-7a-5p; hsa-let-7b-5p; hsa-let-7d-5p; hsa-let-7e-5p; hsa-let-7f-5p; hsa-let-7g-5p; hsa-let-7i-5p; hsa-miR-100-5p; hsa-miR-10b-5p; hsa-miR-125a-5p; hsa-miR-125b-5p; hsa-miR-126-3p; hsa-miR-132-3p; hsa-miR-135a-5p; hsa-miR-143-3p; hsa-miR-145-5p; hsa-miR-151a-5p; hsa-miR-151b; hsa-miR-185-5p; hsa-miR-192-3p; hsa-miR-19a-3p; hsa-miR-19b-3p; hsa-miR-22-3p; hsa-miR-26b-5p; hsa-miR-27b-3p; hsa-m…
Gene Ontology (miRWalk)	GO0046777 protein autophosphorylation	over-represented	9.63e-15	9.63e-15	3.61e-12	33.1755	68	hsa-let-7a-5p; hsa-let-7b-5p; hsa-let-7d-5p; hsa-let-7e-5p; hsa-let-7f-5p; hsa-let-7g-5p; hsa-miR-100-5p; hsa-miR-101-3p; hsa-miR-103a-3p; hsa-miR-107; hsa-miR-10b-5p; hsa-miR-125a-5p; hsa-miR-125b-5p; hsa-miR-126-3p; hsa-miR-130a-3p; hsa-miR-132-3p; hsa-miR-135a-5p; hsa-miR-140-5p; hsa-miR-143-3p; hsa-miR-145-5p; hsa-miR-148a-3p; hsa-miR-148b-3p; hsa-miR-150-5p; hsa-miR-15a-5p; hsa-miR-15b-5p; h…
Annotations derived over miRTarBase (Gene Ontology)	vasculogenesis involved in coronary vascular morphogenesis GO0060979	over-represented	9.83e-15	9.83e-15	5.85e-13	10.178	39	hsa-let-7a-5p; hsa-let-7b-5p; hsa-let-7d-5p; hsa-let-7e-5p; hsa-let-7f-5p; hsa-let-7g-5p; hsa-let-7i-5p; hsa-miR-101-3p; hsa-miR-103a-3p; hsa-miR-106b-5p; hsa-miR-107; hsa-miR-10b-5p; hsa-miR-126-3p; hsa-miR-126-5p; hsa-miR-132-3p; hsa-miR-136-3p; hsa-miR-140-5p; hsa-miR-15a-5p; hsa-miR-15b-5p; hsa-miR-16-5p; hsa-miR-17-5p; hsa-miR-195-5p; hsa-miR-204-5p; hsa-miR-20a-5p; hsa-miR-20b-5p; hsa-miR-2…
Pathways (KEGG)	IL-17 signaling pathway	over-represented	9.86e-15	9.86e-15	1.79e-13	59.3594	100	hsa-let-7a-5p; hsa-let-7b-5p; hsa-let-7d-5p; hsa-let-7e-5p; hsa-let-7f-5p; hsa-let-7g-5p; hsa-let-7i-5p; hsa-miR-100-5p; hsa-miR-101-3p; hsa-miR-103a-3p; hsa-miR-106b-5p; hsa-miR-107; hsa-miR-10b-5p; hsa-miR-125a-5p; hsa-miR-125b-5p; hsa-miR-126-3p; hsa-miR-126-5p; hsa-miR-130a-3p; hsa-miR-132-3p; hsa-miR-135a-5p; hsa-miR-136-5p; hsa-miR-140-3p; hsa-miR-140-5p; hsa-miR-143-3p; hsa-miR-143-5p; hsa…
Annotations derived over miRTarBase (Gene Ontology)	co-SMAD binding GO0070410	over-represented	9.91e-15	9.91e-15	5.87e-13	10.7061	40	hsa-let-7g-5p; hsa-miR-106b-5p; hsa-miR-10b-5p; hsa-miR-125a-5p; hsa-miR-132-3p; hsa-miR-143-3p; hsa-miR-145-3p; hsa-miR-145-5p; hsa-miR-148a-3p; hsa-miR-15a-5p; hsa-miR-15b-5p; hsa-miR-16-5p; hsa-miR-17-5p; hsa-miR-192-3p; hsa-miR-195-5p; hsa-miR-199a-5p; hsa-miR-19a-3p; hsa-miR-19b-3p; hsa-miR-204-5p; hsa-miR-20a-5p; hsa-miR-20b-5p; hsa-miR-23a-3p; hsa-miR-26a-5p; hsa-miR-26b-5p; hsa-miR-27b-3p…
Gene Ontology (miRWalk)	GO0005576 extracellular region	over-represented	9.98e-15	9.98e-15	3.61e-12	44.2947	80	hsa-let-7a-5p; hsa-let-7b-5p; hsa-let-7d-5p; hsa-let-7e-5p; hsa-let-7f-5p; hsa-let-7g-5p; hsa-let-7i-5p; hsa-miR-100-5p; hsa-miR-101-3p; hsa-miR-103a-3p; hsa-miR-106b-5p; hsa-miR-107; hsa-miR-10b-5p; hsa-miR-125a-5p; hsa-miR-125b-5p; hsa-miR-126-3p; hsa-miR-126-5p; hsa-miR-130a-3p; hsa-miR-132-3p; hsa-miR-140-3p; hsa-miR-140-5p; hsa-miR-143-3p; hsa-miR-145-5p; hsa-miR-148a-3p; hsa-miR-148b-3p; hs…
Annotations derived over miRTarBase (Gene Ontology)	ERK1 and ERK2 cascade GO0070371	over-represented	1e-14	1e-14	5.91e-13	29.9578	69	hsa-let-7a-5p; hsa-let-7b-5p; hsa-let-7d-5p; hsa-let-7e-5p; hsa-let-7f-5p; hsa-let-7g-5p; hsa-let-7i-5p; hsa-miR-101-3p; hsa-miR-106b-5p; hsa-miR-125a-5p; hsa-miR-125b-5p; hsa-miR-126-5p; hsa-miR-130a-3p; hsa-miR-132-3p; hsa-miR-135a-5p; hsa-miR-136-5p; hsa-miR-140-5p; hsa-miR-143-3p; hsa-miR-143-5p; hsa-miR-145-3p; hsa-miR-145-5p; hsa-miR-148a-3p; hsa-miR-151a-5p; hsa-miR-154-3p; hsa-miR-15b-5p;…
Annotations derived over miRTarBase (Gene Ontology)	insulin receptor binding GO0005158	over-represented	1.1e-14	1.1e-14	6.44e-13	30.0059	69	hsa-let-7a-5p; hsa-let-7b-5p; hsa-let-7d-5p; hsa-let-7e-5p; hsa-let-7f-5p; hsa-let-7g-5p; hsa-let-7i-5p; hsa-miR-100-5p; hsa-miR-103a-3p; hsa-miR-107; hsa-miR-10b-5p; hsa-miR-125a-5p; hsa-miR-125b-5p; hsa-miR-126-3p; hsa-miR-130a-3p; hsa-miR-135a-5p; hsa-miR-136-5p; hsa-miR-140-5p; hsa-miR-143-3p; hsa-miR-145-5p; hsa-miR-148a-3p; hsa-miR-150-5p; hsa-miR-15a-5p; hsa-miR-15b-5p; hsa-miR-16-5p; hsa-…
Gene Ontology (miRWalk)	GO0006338 chromatin remodeling	over-represented	1.1e-14	1.1e-14	3.69e-12	23.6968	56	hsa-let-7a-5p; hsa-let-7b-5p; hsa-let-7d-5p; hsa-let-7e-5p; hsa-let-7f-5p; hsa-let-7g-5p; hsa-miR-100-5p; hsa-miR-101-3p; hsa-miR-103a-3p; hsa-miR-106b-5p; hsa-miR-107; hsa-miR-10b-5p; hsa-miR-125b-5p; hsa-miR-132-3p; hsa-miR-135a-5p; hsa-miR-140-5p; hsa-miR-145-5p; hsa-miR-148a-3p; hsa-miR-148b-3p; hsa-miR-150-5p; hsa-miR-151a-5p; hsa-miR-15a-5p; hsa-miR-16-5p; hsa-miR-17-5p; hsa-miR-199a-3p; hs…
Annotations derived over miRTarBase (Gene Ontology)	peptidyl-tyrosine phosphorylation GO0018108	over-represented	1.1e-14	1.1e-14	6.44e-13	36.6311	77	hsa-let-7a-5p; hsa-let-7b-5p; hsa-let-7d-5p; hsa-let-7e-5p; hsa-let-7f-5p; hsa-let-7g-5p; hsa-let-7i-5p; hsa-miR-100-5p; hsa-miR-101-3p; hsa-miR-103a-3p; hsa-miR-106b-5p; hsa-miR-107; hsa-miR-10b-5p; hsa-miR-125a-5p; hsa-miR-125b-5p; hsa-miR-126-3p; hsa-miR-130a-3p; hsa-miR-132-3p; hsa-miR-135a-5p; hsa-miR-136-5p; hsa-miR-140-3p; hsa-miR-140-5p; hsa-miR-143-3p; hsa-miR-143-5p; hsa-miR-145-5p; hsa…
Pathways (KEGG)	Bacterial invasion of epithelial cells	over-represented	1.12e-14	1.12e-14	1.93e-13	57.1948	98	hsa-let-7a-5p; hsa-let-7b-5p; hsa-let-7d-5p; hsa-let-7e-5p; hsa-let-7f-5p; hsa-let-7g-5p; hsa-let-7i-5p; hsa-miR-100-5p; hsa-miR-101-3p; hsa-miR-103a-3p; hsa-miR-106b-5p; hsa-miR-107; hsa-miR-10b-5p; hsa-miR-125a-5p; hsa-miR-125b-5p; hsa-miR-126-3p; hsa-miR-126-5p; hsa-miR-130a-3p; hsa-miR-132-3p; hsa-miR-135a-5p; hsa-miR-136-5p; hsa-miR-140-3p; hsa-miR-140-5p; hsa-miR-143-3p; hsa-miR-143-5p; hsa…
Gene Ontology (miRWalk)	GO0019901 protein kinase binding	over-represented	1.16e-14	1.16e-14	3.69e-12	45.3884	81	hsa-let-7a-5p; hsa-let-7b-5p; hsa-let-7d-5p; hsa-let-7e-5p; hsa-let-7f-5p; hsa-let-7g-5p; hsa-let-7i-5p; hsa-miR-100-5p; hsa-miR-101-3p; hsa-miR-103a-3p; hsa-miR-106b-5p; hsa-miR-107; hsa-miR-10b-5p; hsa-miR-125a-5p; hsa-miR-125b-5p; hsa-miR-126-3p; hsa-miR-130a-3p; hsa-miR-132-3p; hsa-miR-135a-5p; hsa-miR-140-5p; hsa-miR-145-5p; hsa-miR-148a-3p; hsa-miR-148b-3p; hsa-miR-150-5p; hsa-miR-15a-5p; h…
Annotations derived over miRTarBase (Gene Ontology)	positive regulation of glycogen biosynthetic process GO0045725	over-represented	1.19e-14	1.19e-14	6.95e-13	22.5644	59	hsa-let-7a-5p; hsa-let-7b-5p; hsa-let-7e-5p; hsa-let-7f-5p; hsa-let-7g-5p; hsa-let-7i-5p; hsa-miR-100-5p; hsa-miR-101-3p; hsa-miR-103a-3p; hsa-miR-106b-5p; hsa-miR-107; hsa-miR-10b-5p; hsa-miR-125a-5p; hsa-miR-125b-5p; hsa-miR-126-3p; hsa-miR-135a-5p; hsa-miR-143-3p; hsa-miR-145-5p; hsa-miR-148a-3p; hsa-miR-151a-5p; hsa-miR-151b; hsa-miR-15a-5p; hsa-miR-15b-5p; hsa-miR-16-5p; hsa-miR-17-5p; hsa-m…
Annotations derived over miRTarBase (Gene Ontology)	response to nicotine GO0035094	over-represented	1.3e-14	1.3e-14	7.51e-13	15.363	48	hsa-let-7a-5p; hsa-let-7b-5p; hsa-miR-103a-3p; hsa-miR-106b-5p; hsa-miR-125a-5p; hsa-miR-125b-5p; hsa-miR-126-3p; hsa-miR-130a-3p; hsa-miR-132-3p; hsa-miR-135a-5p; hsa-miR-136-5p; hsa-miR-143-3p; hsa-miR-143-5p; hsa-miR-148a-3p; hsa-miR-148b-3p; hsa-miR-154-3p; hsa-miR-15a-5p; hsa-miR-15b-5p; hsa-miR-16-5p; hsa-miR-17-5p; hsa-miR-181c-5p; hsa-miR-195-5p; hsa-miR-199a-3p; hsa-miR-19a-3p; hsa-miR-1…
Annotations derived over miRTarBase (Gene Ontology)	vesicle budding from membrane GO0006900	over-represented	1.3e-14	1.3e-14	7.51e-13	14.1628	46	hsa-let-7a-5p; hsa-let-7b-5p; hsa-let-7d-5p; hsa-let-7e-5p; hsa-let-7f-5p; hsa-let-7g-5p; hsa-let-7i-5p; hsa-miR-100-5p; hsa-miR-103a-3p; hsa-miR-106b-5p; hsa-miR-107; hsa-miR-130a-3p; hsa-miR-132-3p; hsa-miR-140-3p; hsa-miR-143-5p; hsa-miR-148a-3p; hsa-miR-148b-3p; hsa-miR-15a-5p; hsa-miR-15b-5p; hsa-miR-16-5p; hsa-miR-17-3p; hsa-miR-17-5p; hsa-miR-192-3p; hsa-miR-195-5p; hsa-miR-19a-3p; hsa-miR…
Annotations derived over miRTarBase (Gene Ontology)	interleukin-7-mediated signaling pathway GO0038111	over-represented	1.33e-14	1.33e-14	7.67e-13	21.2201	57	hsa-let-7a-5p; hsa-let-7b-5p; hsa-let-7d-5p; hsa-let-7e-5p; hsa-let-7f-5p; hsa-let-7g-5p; hsa-let-7i-5p; hsa-miR-106b-5p; hsa-miR-107; hsa-miR-125a-5p; hsa-miR-125b-5p; hsa-miR-126-3p; hsa-miR-130a-3p; hsa-miR-132-3p; hsa-miR-135a-5p; hsa-miR-145-5p; hsa-miR-148a-3p; hsa-miR-150-5p; hsa-miR-15a-5p; hsa-miR-15b-5p; hsa-miR-16-5p; hsa-miR-17-5p; hsa-miR-181c-5p; hsa-miR-19a-3p; hsa-miR-19b-3p; hsa-…
Annotations derived over miRTarBase (Gene Ontology)	negative regulation of helicase activity GO0051097	over-represented	1.35e-14	1.35e-14	7.74e-13	8.25761	35	hsa-miR-106b-5p; hsa-miR-10b-5p; hsa-miR-125a-5p; hsa-miR-125b-5p; hsa-miR-126-3p; hsa-miR-126-5p; hsa-miR-132-3p; hsa-miR-150-5p; hsa-miR-151a-5p; hsa-miR-15a-5p; hsa-miR-16-5p; hsa-miR-17-5p; hsa-miR-181c-5p; hsa-miR-185-5p; hsa-miR-199a-5p; hsa-miR-199b-5p; hsa-miR-19a-3p; hsa-miR-19b-3p; hsa-miR-204-5p; hsa-miR-20a-5p; hsa-miR-214-3p; hsa-miR-214-5p; hsa-miR-22-3p; hsa-miR-23b-3p; hsa-miR-24-…
Gene Ontology (miRWalk)	GO0048471 perinuclear region of cytoplasm	over-represented	1.45e-14	1.45e-14	4.36e-12	41.5605	77	hsa-let-7a-5p; hsa-let-7b-5p; hsa-let-7d-5p; hsa-let-7e-5p; hsa-let-7f-5p; hsa-let-7i-5p; hsa-miR-100-5p; hsa-miR-101-3p; hsa-miR-103a-3p; hsa-miR-106b-5p; hsa-miR-107; hsa-miR-10b-5p; hsa-miR-125a-5p; hsa-miR-125b-5p; hsa-miR-126-3p; hsa-miR-130a-3p; hsa-miR-132-3p; hsa-miR-136-5p; hsa-miR-143-3p; hsa-miR-145-5p; hsa-miR-148a-3p; hsa-miR-148b-3p; hsa-miR-150-5p; hsa-miR-151a-5p; hsa-miR-15a-5p; …
Annotations derived over miRTarBase (Gene Ontology)	phagocytic cup GO0001891	over-represented	1.47e-14	1.47e-14	8.4e-13	9.26581	37	hsa-let-7b-5p; hsa-let-7i-5p; hsa-miR-106b-5p; hsa-miR-125a-5p; hsa-miR-125b-5p; hsa-miR-130a-3p; hsa-miR-132-3p; hsa-miR-140-3p; hsa-miR-143-3p; hsa-miR-15a-5p; hsa-miR-15b-5p; hsa-miR-16-5p; hsa-miR-17-5p; hsa-miR-195-5p; hsa-miR-199a-5p; hsa-miR-19a-3p; hsa-miR-19b-3p; hsa-miR-20a-5p; hsa-miR-20b-5p; hsa-miR-218-5p; hsa-miR-23b-3p; hsa-miR-24-3p; hsa-miR-26b-5p; hsa-miR-29b-3p; hsa-miR-301a-3p…
Annotations derived over miRTarBase (Gene Ontology)	pulmonary valve morphogenesis GO0003184	over-represented	1.49e-14	1.49e-14	8.45e-13	14.2108	46	hsa-let-7b-5p; hsa-let-7i-5p; hsa-miR-101-3p; hsa-miR-106b-5p; hsa-miR-107; hsa-miR-10b-5p; hsa-miR-135a-5p; hsa-miR-143-3p; hsa-miR-143-5p; hsa-miR-145-5p; hsa-miR-148a-3p; hsa-miR-148b-3p; hsa-miR-15a-5p; hsa-miR-15b-5p; hsa-miR-16-5p; hsa-miR-17-5p; hsa-miR-192-3p; hsa-miR-193a-3p; hsa-miR-195-5p; hsa-miR-199a-5p; hsa-miR-199b-5p; hsa-miR-204-5p; hsa-miR-20a-5p; hsa-miR-20b-5p; hsa-miR-214-3p;…
Pathways (KEGG)	GnRH secretion	over-represented	1.5e-14	1.5e-14	2.45e-13	45.9867	87	hsa-let-7a-5p; hsa-let-7b-5p; hsa-let-7g-5p; hsa-miR-100-5p; hsa-miR-101-3p; hsa-miR-103a-3p; hsa-miR-106b-5p; hsa-miR-107; hsa-miR-10b-5p; hsa-miR-125a-5p; hsa-miR-125b-5p; hsa-miR-126-3p; hsa-miR-130a-3p; hsa-miR-132-3p; hsa-miR-136-5p; hsa-miR-140-3p; hsa-miR-140-5p; hsa-miR-143-3p; hsa-miR-143-5p; hsa-miR-145-5p; hsa-miR-148b-3p; hsa-miR-150-5p; hsa-miR-151a-5p; hsa-miR-151b; hsa-miR-154-3p; …
Annotations derived over miRTarBase (Gene Ontology)	positive regulation of leukocyte migration GO0002687	over-represented	1.53e-14	1.53e-14	8.66e-13	7.34543	33	hsa-miR-101-3p; hsa-miR-106b-5p; hsa-miR-107; hsa-miR-125a-5p; hsa-miR-126-3p; hsa-miR-126-5p; hsa-miR-140-5p; hsa-miR-145-5p; hsa-miR-150-5p; hsa-miR-15a-5p; hsa-miR-15b-5p; hsa-miR-16-5p; hsa-miR-17-5p; hsa-miR-185-5p; hsa-miR-195-5p; hsa-miR-199a-3p; hsa-miR-199a-5p; hsa-miR-20a-5p; hsa-miR-20b-5p; hsa-miR-26b-5p; hsa-miR-29a-3p; hsa-miR-29b-3p; hsa-miR-29c-3p; hsa-miR-30b-5p; hsa-miR-30c-5p; …
Annotations derived over miRTarBase (Gene Ontology)	secretory granule GO0030141	over-represented	1.54e-14	1.54e-14	8.66e-13	27.8454	66	hsa-let-7a-5p; hsa-let-7b-5p; hsa-let-7d-5p; hsa-let-7e-5p; hsa-let-7f-5p; hsa-let-7g-5p; hsa-let-7i-5p; hsa-miR-101-3p; hsa-miR-103a-3p; hsa-miR-106b-5p; hsa-miR-107; hsa-miR-125a-5p; hsa-miR-125b-5p; hsa-miR-126-3p; hsa-miR-126-5p; hsa-miR-130a-3p; hsa-miR-132-3p; hsa-miR-140-5p; hsa-miR-143-3p; hsa-miR-143-5p; hsa-miR-145-5p; hsa-miR-148a-3p; hsa-miR-148b-3p; hsa-miR-150-5p; hsa-miR-15a-5p; hs…
Annotations derived over miRTarBase (Gene Ontology)	cell adhesion mediated by integrin GO0033627	over-represented	1.59e-14	1.59e-14	8.93e-13	17.9555	52	hsa-let-7a-5p; hsa-let-7b-5p; hsa-miR-103a-3p; hsa-miR-106b-5p; hsa-miR-107; hsa-miR-125a-5p; hsa-miR-125b-5p; hsa-miR-126-3p; hsa-miR-126-5p; hsa-miR-140-5p; hsa-miR-143-3p; hsa-miR-145-5p; hsa-miR-148a-3p; hsa-miR-148b-3p; hsa-miR-154-3p; hsa-miR-15a-5p; hsa-miR-15b-5p; hsa-miR-16-5p; hsa-miR-17-3p; hsa-miR-17-5p; hsa-miR-181c-5p; hsa-miR-195-5p; hsa-miR-19a-3p; hsa-miR-19b-3p; hsa-miR-204-5p; …
Annotations derived over miRTarBase (Gene Ontology)	establishment of mitotic spindle orientation GO0000132	over-represented	1.63e-14	1.63e-14	9.09e-13	22.7084	59	hsa-let-7a-5p; hsa-let-7b-5p; hsa-let-7d-5p; hsa-let-7e-5p; hsa-let-7f-5p; hsa-let-7g-5p; hsa-let-7i-5p; hsa-miR-100-5p; hsa-miR-101-3p; hsa-miR-103a-3p; hsa-miR-106b-5p; hsa-miR-10b-5p; hsa-miR-125a-5p; hsa-miR-130a-3p; hsa-miR-136-5p; hsa-miR-143-3p; hsa-miR-143-5p; hsa-miR-15a-5p; hsa-miR-15b-5p; hsa-miR-16-5p; hsa-miR-17-3p; hsa-miR-17-5p; hsa-miR-195-5p; hsa-miR-19b-3p; hsa-miR-20a-5p; hsa-m…
Annotations derived over miRTarBase (Gene Ontology)	forebrain morphogenesis GO0048853	over-represented	1.63e-14	1.63e-14	9.1e-13	8.30562	35	hsa-let-7e-5p; hsa-miR-103a-3p; hsa-miR-106b-5p; hsa-miR-107; hsa-miR-10b-5p; hsa-miR-125b-5p; hsa-miR-130a-3p; hsa-miR-17-3p; hsa-miR-17-5p; hsa-miR-181c-5p; hsa-miR-193a-3p; hsa-miR-19a-3p; hsa-miR-19b-3p; hsa-miR-20a-5p; hsa-miR-20b-5p; hsa-miR-214-3p; hsa-miR-218-5p; hsa-miR-22-3p; hsa-miR-23a-3p; hsa-miR-23b-3p; hsa-miR-26a-5p; hsa-miR-26b-5p; hsa-miR-27b-3p; hsa-miR-29a-3p; hsa-miR-29b-3p; …
Annotations derived over miRTarBase (Gene Ontology)	embryonic cranial skeleton morphogenesis GO0048701	over-represented	1.88e-14	1.88e-14	1.04e-12	18.6756	53	hsa-let-7a-5p; hsa-let-7b-5p; hsa-let-7d-5p; hsa-let-7e-5p; hsa-let-7f-5p; hsa-let-7g-5p; hsa-let-7i-5p; hsa-miR-101-3p; hsa-miR-103a-3p; hsa-miR-106b-5p; hsa-miR-125a-5p; hsa-miR-125b-5p; hsa-miR-130a-3p; hsa-miR-140-5p; hsa-miR-143-3p; hsa-miR-145-5p; hsa-miR-15a-5p; hsa-miR-15b-5p; hsa-miR-16-5p; hsa-miR-17-5p; hsa-miR-181c-5p; hsa-miR-185-5p; hsa-miR-192-3p; hsa-miR-195-5p; hsa-miR-199a-5p; h…
Pathways (miRWalk)	hsa04630 Jak STAT signaling pathway	over-represented	1.88e-14	1.88e-14	2.12e-12	33.4	67	hsa-let-7a-5p; hsa-let-7b-5p; hsa-let-7d-5p; hsa-let-7e-5p; hsa-let-7f-5p; hsa-let-7g-5p; hsa-let-7i-5p; hsa-miR-100-5p; hsa-miR-101-3p; hsa-miR-103a-3p; hsa-miR-106b-5p; hsa-miR-10b-5p; hsa-miR-125a-5p; hsa-miR-125b-5p; hsa-miR-126-3p; hsa-miR-132-3p; hsa-miR-135a-5p; hsa-miR-140-5p; hsa-miR-143-3p; hsa-miR-145-5p; hsa-miR-148a-3p; hsa-miR-148b-3p; hsa-miR-150-5p; hsa-miR-151a-5p; hsa-miR-15a-5p…
Annotations derived over miRTarBase (Gene Ontology)	positive regulation of stem cell proliferation GO2000648	over-represented	1.93e-14	1.93e-14	1.07e-12	16.7553	50	hsa-let-7a-5p; hsa-let-7b-5p; hsa-let-7d-5p; hsa-let-7e-5p; hsa-let-7f-5p; hsa-let-7g-5p; hsa-let-7i-5p; hsa-miR-101-3p; hsa-miR-107; hsa-miR-125b-5p; hsa-miR-130a-3p; hsa-miR-136-3p; hsa-miR-143-3p; hsa-miR-145-5p; hsa-miR-148b-3p; hsa-miR-150-5p; hsa-miR-154-5p; hsa-miR-15a-5p; hsa-miR-16-5p; hsa-miR-17-3p; hsa-miR-17-5p; hsa-miR-181c-5p; hsa-miR-185-5p; hsa-miR-19a-3p; hsa-miR-19b-3p; hsa-miR-…
Annotations derived over miRTarBase (Gene Ontology)	deoxyribonuclease I activity GO0004530	over-represented	1.95e-14	1.95e-14	1.07e-12	4.0808	25	hsa-let-7a-5p; hsa-let-7b-5p; hsa-let-7d-5p; hsa-miR-101-3p; hsa-miR-103a-3p; hsa-miR-107; hsa-miR-130a-3p; hsa-miR-148a-3p; hsa-miR-148b-3p; hsa-miR-15a-5p; hsa-miR-15b-5p; hsa-miR-16-5p; hsa-miR-195-5p; hsa-miR-19a-3p; hsa-miR-19b-3p; hsa-miR-218-5p; hsa-miR-29a-3p; hsa-miR-29c-3p; hsa-miR-301a-3p; hsa-miR-335-5p; hsa-miR-374a-5p; hsa-miR-425-5p; hsa-miR-497-5p; hsa-miR-5701; hsa-miR-98-5p
Annotations derived over miRTarBase (Gene Ontology)	activin receptor complex GO0048179	over-represented	2.03e-14	2.03e-14	1.11e-12	12.5785	43	hsa-let-7a-5p; hsa-let-7b-5p; hsa-let-7d-5p; hsa-let-7f-5p; hsa-let-7g-5p; hsa-miR-101-3p; hsa-miR-103a-3p; hsa-miR-106b-5p; hsa-miR-107; hsa-miR-10b-5p; hsa-miR-126-3p; hsa-miR-130a-3p; hsa-miR-140-3p; hsa-miR-140-5p; hsa-miR-148a-3p; hsa-miR-148b-3p; hsa-miR-15a-5p; hsa-miR-15b-5p; hsa-miR-16-5p; hsa-miR-17-5p; hsa-miR-181c-5p; hsa-miR-195-5p; hsa-miR-199a-5p; hsa-miR-19b-3p; hsa-miR-20a-5p; hs…
Pathways (miRWalk)	WP382 MAPK signaling pathway	over-represented	2.16e-14	2.16e-14	2.12e-12	41.8	76	hsa-let-7a-5p; hsa-let-7b-5p; hsa-let-7d-5p; hsa-let-7e-5p; hsa-let-7f-5p; hsa-let-7g-5p; hsa-miR-100-5p; hsa-miR-101-3p; hsa-miR-103a-3p; hsa-miR-106b-5p; hsa-miR-107; hsa-miR-10b-5p; hsa-miR-125a-5p; hsa-miR-125b-5p; hsa-miR-126-3p; hsa-miR-126-5p; hsa-miR-132-3p; hsa-miR-135a-5p; hsa-miR-140-3p; hsa-miR-140-5p; hsa-miR-143-3p; hsa-miR-145-5p; hsa-miR-148a-3p; hsa-miR-148b-3p; hsa-miR-150-5p; h…
Pathways (miRWalk)	P00057 Wnt signaling pathway	over-represented	2.19e-14	2.19e-14	2.12e-12	42.8	77	hsa-let-7a-5p; hsa-let-7b-5p; hsa-let-7d-5p; hsa-let-7e-5p; hsa-let-7f-5p; hsa-let-7g-5p; hsa-let-7i-5p; hsa-miR-100-5p; hsa-miR-101-3p; hsa-miR-103a-3p; hsa-miR-106b-5p; hsa-miR-107; hsa-miR-10b-5p; hsa-miR-125a-5p; hsa-miR-125b-5p; hsa-miR-126-3p; hsa-miR-126-5p; hsa-miR-130a-3p; hsa-miR-132-3p; hsa-miR-135a-5p; hsa-miR-140-5p; hsa-miR-145-5p; hsa-miR-148a-3p; hsa-miR-148b-3p; hsa-miR-150-5p; h…
Annotations derived over miRTarBase (Gene Ontology)	clathrin-sculpted gamma-aminobutyric acid transport vesicle membrane GO0061202	over-represented	2.19e-14	2.19e-14	1.2e-12	5.66511	29	hsa-let-7a-5p; hsa-let-7b-5p; hsa-let-7d-5p; hsa-let-7e-5p; hsa-let-7f-5p; hsa-let-7g-5p; hsa-let-7i-5p; hsa-miR-106b-5p; hsa-miR-130a-3p; hsa-miR-148b-3p; hsa-miR-151a-5p; hsa-miR-15a-5p; hsa-miR-15b-5p; hsa-miR-16-5p; hsa-miR-17-5p; hsa-miR-195-5p; hsa-miR-20a-5p; hsa-miR-20b-5p; hsa-miR-23b-3p; hsa-miR-26a-5p; hsa-miR-26b-5p; hsa-miR-301a-3p; hsa-miR-331-3p; hsa-miR-335-5p; hsa-miR-340-5p; hsa…
Gene Ontology (miRWalk)	GO0043231 intracellular membrane bounded organelle	over-represented	2.32e-14	2.32e-14	6.63e-12	39.9199	75	hsa-let-7a-5p; hsa-let-7b-5p; hsa-let-7d-5p; hsa-let-7e-5p; hsa-let-7f-5p; hsa-let-7g-5p; hsa-let-7i-5p; hsa-miR-100-5p; hsa-miR-101-3p; hsa-miR-103a-3p; hsa-miR-106b-5p; hsa-miR-107; hsa-miR-10b-5p; hsa-miR-125a-5p; hsa-miR-125b-5p; hsa-miR-126-3p; hsa-miR-130a-3p; hsa-miR-132-3p; hsa-miR-140-5p; hsa-miR-143-3p; hsa-miR-145-5p; hsa-miR-148a-3p; hsa-miR-148b-3p; hsa-miR-151a-5p; hsa-miR-15a-5p; h…
Annotations derived over miRTarBase (Gene Ontology)	innate immune response GO0045087	over-represented	2.33e-14	2.33e-14	1.27e-12	64.7166	104	hsa-let-7a-5p; hsa-let-7b-5p; hsa-let-7d-5p; hsa-let-7e-5p; hsa-let-7f-5p; hsa-let-7g-5p; hsa-let-7i-5p; hsa-miR-100-5p; hsa-miR-101-3p; hsa-miR-103a-3p; hsa-miR-106b-5p; hsa-miR-107; hsa-miR-10b-5p; hsa-miR-125a-5p; hsa-miR-125b-5p; hsa-miR-126-3p; hsa-miR-126-5p; hsa-miR-130a-3p; hsa-miR-132-3p; hsa-miR-135a-5p; hsa-miR-136-5p; hsa-miR-140-3p; hsa-miR-143-3p; hsa-miR-143-5p; hsa-miR-145-3p; hsa…
Annotations derived over miRTarBase (Gene Ontology)	response to prostaglandin E GO0034695	over-represented	2.37e-14	2.37e-14	1.29e-12	3.40867	23	hsa-let-7a-5p; hsa-let-7b-5p; hsa-let-7d-5p; hsa-let-7e-5p; hsa-let-7f-5p; hsa-let-7g-5p; hsa-let-7i-5p; hsa-miR-101-3p; hsa-miR-103a-3p; hsa-miR-107; hsa-miR-136-3p; hsa-miR-148b-3p; hsa-miR-15a-5p; hsa-miR-15b-5p; hsa-miR-16-5p; hsa-miR-195-5p; hsa-miR-199a-5p; hsa-miR-218-5p; hsa-miR-27b-3p; hsa-miR-335-5p; hsa-miR-369-5p; hsa-miR-497-5p; hsa-miR-98-5p
Annotations derived over miRTarBase (Gene Ontology)	positive regulation of endothelial cell chemotaxis by VEGF-activated vascular endothelial growth factor receptor signaling pathway GO0038033	over-represented	2.4e-14	2.4e-14	1.29e-12	7.92155	34	hsa-let-7b-5p; hsa-miR-101-3p; hsa-miR-106b-5p; hsa-miR-107; hsa-miR-125a-5p; hsa-miR-126-3p; hsa-miR-126-5p; hsa-miR-140-5p; hsa-miR-145-5p; hsa-miR-150-5p; hsa-miR-15a-5p; hsa-miR-15b-5p; hsa-miR-16-5p; hsa-miR-17-3p; hsa-miR-17-5p; hsa-miR-185-5p; hsa-miR-195-5p; hsa-miR-199a-3p; hsa-miR-199a-5p; hsa-miR-20a-5p; hsa-miR-20b-5p; hsa-miR-29a-3p; hsa-miR-29b-3p; hsa-miR-29c-3p; hsa-miR-335-5p; hs…
Pathways (KEGG)	B cell receptor signaling pathway	over-represented	2.43e-14	2.43e-14	3.77e-13	62.3418	102	hsa-let-7a-5p; hsa-let-7b-5p; hsa-let-7d-5p; hsa-let-7e-5p; hsa-let-7f-5p; hsa-let-7g-5p; hsa-let-7i-5p; hsa-miR-100-5p; hsa-miR-101-3p; hsa-miR-103a-3p; hsa-miR-106b-5p; hsa-miR-107; hsa-miR-10b-5p; hsa-miR-125a-5p; hsa-miR-125b-5p; hsa-miR-126-3p; hsa-miR-130a-3p; hsa-miR-132-3p; hsa-miR-136-5p; hsa-miR-143-3p; hsa-miR-143-5p; hsa-miR-145-5p; hsa-miR-148a-3p; hsa-miR-148b-3p; hsa-miR-151a-5p; h…
Annotations derived over miRTarBase (Gene Ontology)	dentate gyrus development GO0021542	over-represented	2.49e-14	2.49e-14	1.34e-12	16.2272	49	hsa-let-7a-5p; hsa-let-7b-5p; hsa-miR-103a-3p; hsa-miR-106b-5p; hsa-miR-107; hsa-miR-10b-5p; hsa-miR-130a-3p; hsa-miR-140-3p; hsa-miR-145-5p; hsa-miR-148b-3p; hsa-miR-15a-5p; hsa-miR-15b-5p; hsa-miR-16-5p; hsa-miR-17-3p; hsa-miR-17-5p; hsa-miR-181c-5p; hsa-miR-185-5p; hsa-miR-193a-3p; hsa-miR-195-5p; hsa-miR-19a-3p; hsa-miR-19b-3p; hsa-miR-20a-5p; hsa-miR-20b-5p; hsa-miR-214-3p; hsa-miR-214-5p; h…
Annotations derived over miRTarBase (Gene Ontology)	regulation of macroautophagy GO0016241	over-represented	2.53e-14	2.53e-14	1.35e-12	46.329	87	hsa-let-7a-5p; hsa-let-7b-5p; hsa-let-7d-5p; hsa-let-7e-5p; hsa-let-7f-5p; hsa-let-7g-5p; hsa-let-7i-5p; hsa-miR-100-5p; hsa-miR-101-3p; hsa-miR-103a-3p; hsa-miR-106b-5p; hsa-miR-107; hsa-miR-10b-5p; hsa-miR-125a-5p; hsa-miR-125b-5p; hsa-miR-126-5p; hsa-miR-130a-3p; hsa-miR-132-3p; hsa-miR-136-5p; hsa-miR-140-3p; hsa-miR-140-5p; hsa-miR-143-3p; hsa-miR-145-3p; hsa-miR-145-5p; hsa-miR-148b-3p; hsa…
Annotations derived over miRTarBase (Gene Ontology)	amyloid-beta binding GO0001540	over-represented	2.53e-14	2.53e-14	1.35e-12	48.2974	89	hsa-let-7a-5p; hsa-let-7b-5p; hsa-let-7d-5p; hsa-let-7e-5p; hsa-let-7f-5p; hsa-let-7g-5p; hsa-let-7i-5p; hsa-miR-100-5p; hsa-miR-101-3p; hsa-miR-103a-3p; hsa-miR-106b-5p; hsa-miR-107; hsa-miR-10b-5p; hsa-miR-125b-5p; hsa-miR-126-3p; hsa-miR-130a-3p; hsa-miR-132-3p; hsa-miR-135a-5p; hsa-miR-136-5p; hsa-miR-140-3p; hsa-miR-140-5p; hsa-miR-143-3p; hsa-miR-143-5p; hsa-miR-145-5p; hsa-miR-148a-3p; hsa…
Annotations derived over miRTarBase (Gene Ontology)	early endosome membrane GO0031901	over-represented	2.56e-14	2.56e-14	1.36e-12	53.4344	94	hsa-let-7a-5p; hsa-let-7b-5p; hsa-let-7d-5p; hsa-let-7e-5p; hsa-let-7f-5p; hsa-let-7g-5p; hsa-let-7i-5p; hsa-miR-100-5p; hsa-miR-101-3p; hsa-miR-103a-3p; hsa-miR-106b-5p; hsa-miR-107; hsa-miR-10b-5p; hsa-miR-125a-5p; hsa-miR-125b-5p; hsa-miR-126-3p; hsa-miR-130a-3p; hsa-miR-132-3p; hsa-miR-135a-5p; hsa-miR-136-5p; hsa-miR-140-3p; hsa-miR-143-3p; hsa-miR-143-5p; hsa-miR-145-5p; hsa-miR-148a-3p; hs…
Annotations derived over miRTarBase (Gene Ontology)	transforming growth factor beta receptor signaling pathway GO0007179	over-represented	2.57e-14	2.57e-14	1.36e-12	58.9075	99	hsa-let-7a-5p; hsa-let-7b-5p; hsa-let-7d-5p; hsa-let-7e-5p; hsa-let-7f-5p; hsa-let-7g-5p; hsa-let-7i-5p; hsa-miR-100-5p; hsa-miR-101-3p; hsa-miR-103a-3p; hsa-miR-106b-5p; hsa-miR-107; hsa-miR-10b-5p; hsa-miR-125a-5p; hsa-miR-125b-5p; hsa-miR-126-3p; hsa-miR-126-5p; hsa-miR-130a-3p; hsa-miR-132-3p; hsa-miR-135a-5p; hsa-miR-136-3p; hsa-miR-140-3p; hsa-miR-140-5p; hsa-miR-143-3p; hsa-miR-143-5p; hsa…
Annotations derived over miRTarBase (Gene Ontology)	histone methyltransferase activity H3-K36 specific GO0046975	over-represented	2.61e-14	2.61e-14	1.38e-12	12.0984	42	hsa-let-7a-5p; hsa-let-7b-5p; hsa-let-7d-5p; hsa-let-7e-5p; hsa-let-7f-5p; hsa-let-7g-5p; hsa-let-7i-5p; hsa-miR-103a-3p; hsa-miR-106b-5p; hsa-miR-107; hsa-miR-10b-5p; hsa-miR-154-5p; hsa-miR-15a-5p; hsa-miR-15b-5p; hsa-miR-16-5p; hsa-miR-17-5p; hsa-miR-181c-5p; hsa-miR-185-5p; hsa-miR-195-5p; hsa-miR-199a-5p; hsa-miR-199b-5p; hsa-miR-19b-3p; hsa-miR-20a-5p; hsa-miR-20b-5p; hsa-miR-214-3p; hsa-mi…
Annotations derived over miRTarBase (Gene Ontology)	anteriorposterior pattern specification GO0009952	over-represented	2.63e-14	2.63e-14	1.38e-12	35.4309	75	hsa-let-7a-5p; hsa-let-7b-5p; hsa-let-7d-5p; hsa-let-7f-5p; hsa-let-7g-5p; hsa-miR-100-5p; hsa-miR-101-3p; hsa-miR-103a-3p; hsa-miR-106b-5p; hsa-miR-107; hsa-miR-10b-5p; hsa-miR-125a-5p; hsa-miR-126-3p; hsa-miR-126-5p; hsa-miR-130a-3p; hsa-miR-132-3p; hsa-miR-135a-5p; hsa-miR-136-3p; hsa-miR-140-3p; hsa-miR-140-5p; hsa-miR-143-5p; hsa-miR-145-5p; hsa-miR-148a-3p; hsa-miR-148b-3p; hsa-miR-151a-5p;…
Annotations derived over miRTarBase (Gene Ontology)	mesoderm development GO0007498	over-represented	2.68e-14	2.68e-14	1.4e-12	17.5234	51	hsa-let-7a-5p; hsa-let-7b-5p; hsa-let-7d-5p; hsa-let-7e-5p; hsa-let-7f-5p; hsa-let-7g-5p; hsa-let-7i-5p; hsa-miR-101-3p; hsa-miR-106b-5p; hsa-miR-107; hsa-miR-10b-5p; hsa-miR-125a-5p; hsa-miR-125b-5p; hsa-miR-126-3p; hsa-miR-126-5p; hsa-miR-135a-5p; hsa-miR-140-5p; hsa-miR-143-3p; hsa-miR-145-5p; hsa-miR-150-5p; hsa-miR-15a-5p; hsa-miR-15b-5p; hsa-miR-16-5p; hsa-miR-17-5p; hsa-miR-185-5p; hsa-miR…
Annotations derived over miRTarBase (Gene Ontology)	neuron differentiation GO0030182	over-represented	2.75e-14	2.75e-14	1.43e-12	58.9555	99	hsa-let-7a-5p; hsa-let-7b-5p; hsa-let-7e-5p; hsa-let-7f-5p; hsa-let-7g-5p; hsa-let-7i-5p; hsa-miR-100-5p; hsa-miR-101-3p; hsa-miR-103a-3p; hsa-miR-106b-5p; hsa-miR-107; hsa-miR-10b-5p; hsa-miR-125a-5p; hsa-miR-125b-5p; hsa-miR-126-5p; hsa-miR-130a-3p; hsa-miR-132-3p; hsa-miR-135a-5p; hsa-miR-136-3p; hsa-miR-136-5p; hsa-miR-140-5p; hsa-miR-145-3p; hsa-miR-145-5p; hsa-miR-148a-3p; hsa-miR-148b-3p; …
Annotations derived over miRTarBase (Gene Ontology)	growth hormone receptor binding GO0005131	over-represented	2.79e-14	2.79e-14	1.45e-12	1.68033	17	hsa-miR-101-3p; hsa-miR-106b-5p; hsa-miR-107; hsa-miR-125a-5p; hsa-miR-125b-5p; hsa-miR-135a-5p; hsa-miR-15b-5p; hsa-miR-16-5p; hsa-miR-17-5p; hsa-miR-195-5p; hsa-miR-204-5p; hsa-miR-20a-5p; hsa-miR-20b-5p; hsa-miR-23b-3p; hsa-miR-30b-5p; hsa-miR-30c-5p; hsa-miR-335-5p
Annotations derived over miRTarBase (Gene Ontology)	targeting of mRNA for destruction involved in RNA interference GO0030423	over-represented	2.81e-14	2.81e-14	1.46e-12	4.51288	26	hsa-let-7a-5p; hsa-let-7b-5p; hsa-let-7d-5p; hsa-miR-101-3p; hsa-miR-103a-3p; hsa-miR-107; hsa-miR-130a-3p; hsa-miR-148a-3p; hsa-miR-148b-3p; hsa-miR-15a-5p; hsa-miR-15b-5p; hsa-miR-16-5p; hsa-miR-195-5p; hsa-miR-19a-3p; hsa-miR-19b-3p; hsa-miR-218-5p; hsa-miR-26b-5p; hsa-miR-29a-3p; hsa-miR-29c-3p; hsa-miR-301a-3p; hsa-miR-374a-5p; hsa-miR-411-5p; hsa-miR-425-5p; hsa-miR-497-5p; hsa-miR-5701; hs…
Pathways (KEGG)	Leishmaniasis	over-represented	2.82e-14	2.82e-14	4.09e-13	47.3817	88	hsa-let-7a-5p; hsa-let-7b-5p; hsa-let-7d-5p; hsa-let-7e-5p; hsa-let-7f-5p; hsa-let-7g-5p; hsa-let-7i-5p; hsa-miR-100-5p; hsa-miR-101-3p; hsa-miR-103a-3p; hsa-miR-106b-5p; hsa-miR-107; hsa-miR-125a-5p; hsa-miR-125b-5p; hsa-miR-126-3p; hsa-miR-130a-3p; hsa-miR-132-3p; hsa-miR-135a-5p; hsa-miR-136-5p; hsa-miR-140-3p; hsa-miR-140-5p; hsa-miR-143-3p; hsa-miR-143-5p; hsa-miR-145-5p; hsa-miR-148a-3p; hs…
Annotations derived over miRTarBase (Gene Ontology)	protein serinethreoninetyrosine kinase activity GO0004712	over-represented	2.85e-14	2.85e-14	1.47e-12	18.1956	52	hsa-let-7a-5p; hsa-let-7b-5p; hsa-let-7e-5p; hsa-let-7i-5p; hsa-miR-100-5p; hsa-miR-101-3p; hsa-miR-103a-3p; hsa-miR-107; hsa-miR-10b-5p; hsa-miR-125a-5p; hsa-miR-125b-5p; hsa-miR-126-3p; hsa-miR-143-3p; hsa-miR-145-5p; hsa-miR-148a-3p; hsa-miR-154-5p; hsa-miR-15a-5p; hsa-miR-15b-5p; hsa-miR-16-5p; hsa-miR-185-5p; hsa-miR-192-3p; hsa-miR-193a-3p; hsa-miR-195-5p; hsa-miR-19a-3p; hsa-miR-19b-3p; hs…
Annotations derived over miRTarBase (Gene Ontology)	positive regulation of protein complex assembly GO0031334	over-represented	2.85e-14	2.85e-14	1.47e-12	35.4789	75	hsa-let-7a-5p; hsa-let-7b-5p; hsa-let-7d-5p; hsa-let-7e-5p; hsa-let-7f-5p; hsa-let-7g-5p; hsa-let-7i-5p; hsa-miR-100-5p; hsa-miR-101-3p; hsa-miR-106b-5p; hsa-miR-107; hsa-miR-10b-5p; hsa-miR-125a-5p; hsa-miR-125b-5p; hsa-miR-126-3p; hsa-miR-126-5p; hsa-miR-130a-3p; hsa-miR-136-5p; hsa-miR-140-5p; hsa-miR-143-3p; hsa-miR-145-5p; hsa-miR-148a-3p; hsa-miR-148b-3p; hsa-miR-150-5p; hsa-miR-15a-5p; hsa…
Pathways (KEGG)	Mitophagy - animal	over-represented	2.88e-14	2.88e-14	4.09e-13	57.8682	98	hsa-let-7a-5p; hsa-let-7b-5p; hsa-let-7d-5p; hsa-let-7e-5p; hsa-let-7f-5p; hsa-let-7g-5p; hsa-let-7i-5p; hsa-miR-100-5p; hsa-miR-101-3p; hsa-miR-103a-3p; hsa-miR-106b-5p; hsa-miR-107; hsa-miR-10b-5p; hsa-miR-125a-5p; hsa-miR-125b-5p; hsa-miR-126-3p; hsa-miR-126-5p; hsa-miR-130a-3p; hsa-miR-132-3p; hsa-miR-135a-5p; hsa-miR-136-5p; hsa-miR-140-3p; hsa-miR-143-3p; hsa-miR-143-5p; hsa-miR-145-5p; hsa…
Annotations derived over miRTarBase (Gene Ontology)	B cell differentiation GO0030183	over-represented	2.89e-14	2.89e-14	1.48e-12	36.3431	76	hsa-let-7a-5p; hsa-let-7b-5p; hsa-let-7d-5p; hsa-let-7e-5p; hsa-let-7f-5p; hsa-let-7g-5p; hsa-let-7i-5p; hsa-miR-100-5p; hsa-miR-101-3p; hsa-miR-103a-3p; hsa-miR-106b-5p; hsa-miR-10b-5p; hsa-miR-125a-5p; hsa-miR-125b-5p; hsa-miR-126-3p; hsa-miR-126-5p; hsa-miR-130a-3p; hsa-miR-132-3p; hsa-miR-136-5p; hsa-miR-140-5p; hsa-miR-143-3p; hsa-miR-143-5p; hsa-miR-145-5p; hsa-miR-148a-3p; hsa-miR-148b-3p;…
Annotations derived over miRTarBase (Gene Ontology)	receptor ligand activity GO0048018	over-represented	3e-14	3e-14	1.53e-12	22.9965	59	hsa-let-7a-5p; hsa-let-7e-5p; hsa-miR-100-5p; hsa-miR-101-3p; hsa-miR-103a-3p; hsa-miR-106b-5p; hsa-miR-107; hsa-miR-125a-5p; hsa-miR-125b-5p; hsa-miR-126-3p; hsa-miR-126-5p; hsa-miR-130a-3p; hsa-miR-132-3p; hsa-miR-140-5p; hsa-miR-145-5p; hsa-miR-148a-3p; hsa-miR-148b-3p; hsa-miR-150-5p; hsa-miR-154-3p; hsa-miR-154-5p; hsa-miR-15a-5p; hsa-miR-15b-5p; hsa-miR-16-5p; hsa-miR-17-3p; hsa-miR-17-5p; …
Annotations derived over miRTarBase (Gene Ontology)	androgen receptor signaling pathway GO0030521	over-represented	3.01e-14	3.01e-14	1.53e-12	34.6628	74	hsa-let-7a-5p; hsa-let-7b-5p; hsa-let-7d-5p; hsa-let-7e-5p; hsa-let-7f-5p; hsa-let-7g-5p; hsa-let-7i-5p; hsa-miR-100-5p; hsa-miR-101-3p; hsa-miR-103a-3p; hsa-miR-106b-5p; hsa-miR-107; hsa-miR-10b-5p; hsa-miR-125b-5p; hsa-miR-126-5p; hsa-miR-130a-3p; hsa-miR-132-3p; hsa-miR-140-3p; hsa-miR-143-5p; hsa-miR-145-5p; hsa-miR-150-5p; hsa-miR-154-3p; hsa-miR-15a-5p; hsa-miR-15b-5p; hsa-miR-16-5p; hsa-mi…
Annotations derived over miRTarBase (Gene Ontology)	mesodermal cell differentiation GO0048333	over-represented	3.11e-14	3.11e-14	1.57e-12	21.6042	57	hsa-let-7a-5p; hsa-let-7b-5p; hsa-let-7d-5p; hsa-let-7e-5p; hsa-let-7f-5p; hsa-let-7g-5p; hsa-let-7i-5p; hsa-miR-101-3p; hsa-miR-103a-3p; hsa-miR-106b-5p; hsa-miR-107; hsa-miR-125b-5p; hsa-miR-136-3p; hsa-miR-143-3p; hsa-miR-143-5p; hsa-miR-145-5p; hsa-miR-148a-3p; hsa-miR-148b-3p; hsa-miR-154-5p; hsa-miR-15a-5p; hsa-miR-15b-5p; hsa-miR-16-5p; hsa-miR-17-3p; hsa-miR-17-5p; hsa-miR-181c-5p; hsa-mi…
Annotations derived over miRTarBase (Gene Ontology)	Wnt signaling pathway GO0016055	over-represented	3.14e-14	3.14e-14	1.58e-12	46.4731	87	hsa-let-7a-5p; hsa-let-7b-5p; hsa-let-7d-5p; hsa-let-7e-5p; hsa-let-7f-5p; hsa-let-7g-5p; hsa-let-7i-5p; hsa-miR-100-5p; hsa-miR-101-3p; hsa-miR-103a-3p; hsa-miR-106b-5p; hsa-miR-125b-5p; hsa-miR-126-3p; hsa-miR-130a-3p; hsa-miR-132-3p; hsa-miR-135a-5p; hsa-miR-136-5p; hsa-miR-148a-3p; hsa-miR-148b-3p; hsa-miR-150-5p; hsa-miR-151a-5p; hsa-miR-154-3p; hsa-miR-154-5p; hsa-miR-15a-5p; hsa-miR-15b-5p…
Pathways (miRWalk)	hsa04510 Focal adhesion	over-represented	3.17e-14	3.17e-14	2.56e-12	50.4	84	hsa-let-7a-5p; hsa-let-7b-5p; hsa-let-7d-5p; hsa-let-7e-5p; hsa-let-7f-5p; hsa-let-7g-5p; hsa-miR-100-5p; hsa-miR-101-3p; hsa-miR-103a-3p; hsa-miR-106b-5p; hsa-miR-107; hsa-miR-10b-5p; hsa-miR-125a-5p; hsa-miR-125b-5p; hsa-miR-126-3p; hsa-miR-130a-3p; hsa-miR-132-3p; hsa-miR-136-5p; hsa-miR-140-3p; hsa-miR-140-5p; hsa-miR-143-3p; hsa-miR-145-5p; hsa-miR-148a-3p; hsa-miR-148b-3p; hsa-miR-150-5p; h…
Annotations derived over miRTarBase (Gene Ontology)	positive regulation of cell migration involved in sprouting angiogenesis GO0090050	over-represented	3.33e-14	3.33e-14	1.67e-12	20.26	55	hsa-let-7b-5p; hsa-let-7i-5p; hsa-miR-101-3p; hsa-miR-103a-3p; hsa-miR-106b-5p; hsa-miR-107; hsa-miR-125a-5p; hsa-miR-126-3p; hsa-miR-126-5p; hsa-miR-132-3p; hsa-miR-140-3p; hsa-miR-140-5p; hsa-miR-143-3p; hsa-miR-143-5p; hsa-miR-145-5p; hsa-miR-148b-3p; hsa-miR-150-5p; hsa-miR-15a-5p; hsa-miR-15b-5p; hsa-miR-16-5p; hsa-miR-17-3p; hsa-miR-17-5p; hsa-miR-181c-5p; hsa-miR-185-5p; hsa-miR-193a-3p; h…
Annotations derived over miRTarBase (Gene Ontology)	lymph vessel morphogenesis GO0036303	over-represented	3.55e-14	3.55e-14	1.75e-12	5.76112	29	hsa-miR-101-3p; hsa-miR-106b-5p; hsa-miR-107; hsa-miR-125a-5p; hsa-miR-126-3p; hsa-miR-126-5p; hsa-miR-140-5p; hsa-miR-145-5p; hsa-miR-150-5p; hsa-miR-15a-5p; hsa-miR-15b-5p; hsa-miR-16-5p; hsa-miR-17-5p; hsa-miR-185-5p; hsa-miR-195-5p; hsa-miR-199a-3p; hsa-miR-199a-5p; hsa-miR-20a-5p; hsa-miR-20b-5p; hsa-miR-29a-3p; hsa-miR-29b-3p; hsa-miR-29c-3p; hsa-miR-335-5p; hsa-miR-361-5p; hsa-miR-362-3p; …
Annotations derived over miRTarBase (Gene Ontology)	positive regulation of protein kinase D signaling GO1903572	over-represented	3.55e-14	3.55e-14	1.75e-12	5.76112	29	hsa-miR-101-3p; hsa-miR-106b-5p; hsa-miR-107; hsa-miR-125a-5p; hsa-miR-126-3p; hsa-miR-126-5p; hsa-miR-140-5p; hsa-miR-145-5p; hsa-miR-150-5p; hsa-miR-15a-5p; hsa-miR-15b-5p; hsa-miR-16-5p; hsa-miR-17-5p; hsa-miR-185-5p; hsa-miR-195-5p; hsa-miR-199a-3p; hsa-miR-199a-5p; hsa-miR-20a-5p; hsa-miR-20b-5p; hsa-miR-29a-3p; hsa-miR-29b-3p; hsa-miR-29c-3p; hsa-miR-335-5p; hsa-miR-361-5p; hsa-miR-362-3p; …
Annotations derived over miRTarBase (Gene Ontology)	post-embryonic camera-type eye development GO0031077	over-represented	3.55e-14	3.55e-14	1.75e-12	5.76112	29	hsa-miR-101-3p; hsa-miR-106b-5p; hsa-miR-107; hsa-miR-125a-5p; hsa-miR-126-3p; hsa-miR-126-5p; hsa-miR-140-5p; hsa-miR-145-5p; hsa-miR-150-5p; hsa-miR-15a-5p; hsa-miR-15b-5p; hsa-miR-16-5p; hsa-miR-17-5p; hsa-miR-185-5p; hsa-miR-195-5p; hsa-miR-199a-3p; hsa-miR-199a-5p; hsa-miR-20a-5p; hsa-miR-20b-5p; hsa-miR-29a-3p; hsa-miR-29b-3p; hsa-miR-29c-3p; hsa-miR-335-5p; hsa-miR-361-5p; hsa-miR-362-3p; …
Annotations derived over miRTarBase (Gene Ontology)	primitive erythrocyte differentiation GO0060319	over-represented	3.55e-14	3.55e-14	1.75e-12	5.76112	29	hsa-miR-101-3p; hsa-miR-106b-5p; hsa-miR-107; hsa-miR-125a-5p; hsa-miR-126-3p; hsa-miR-126-5p; hsa-miR-140-5p; hsa-miR-145-5p; hsa-miR-150-5p; hsa-miR-15a-5p; hsa-miR-15b-5p; hsa-miR-16-5p; hsa-miR-17-5p; hsa-miR-185-5p; hsa-miR-195-5p; hsa-miR-199a-3p; hsa-miR-199a-5p; hsa-miR-20a-5p; hsa-miR-20b-5p; hsa-miR-29a-3p; hsa-miR-29b-3p; hsa-miR-29c-3p; hsa-miR-335-5p; hsa-miR-361-5p; hsa-miR-362-3p; …
Annotations derived over miRTarBase (Gene Ontology)	regulation of nitric oxide mediated signal transduction GO0010749	over-represented	3.55e-14	3.55e-14	1.75e-12	5.76112	29	hsa-miR-101-3p; hsa-miR-106b-5p; hsa-miR-107; hsa-miR-125a-5p; hsa-miR-126-3p; hsa-miR-126-5p; hsa-miR-140-5p; hsa-miR-145-5p; hsa-miR-150-5p; hsa-miR-15a-5p; hsa-miR-15b-5p; hsa-miR-16-5p; hsa-miR-17-5p; hsa-miR-185-5p; hsa-miR-195-5p; hsa-miR-199a-3p; hsa-miR-199a-5p; hsa-miR-20a-5p; hsa-miR-20b-5p; hsa-miR-29a-3p; hsa-miR-29b-3p; hsa-miR-29c-3p; hsa-miR-335-5p; hsa-miR-361-5p; hsa-miR-362-3p; …
Annotations derived over miRTarBase (Gene Ontology)	nuclear localization sequence binding GO0008139	over-represented	3.63e-14	3.63e-14	1.79e-12	35.623	75	hsa-let-7a-5p; hsa-let-7b-5p; hsa-let-7d-5p; hsa-let-7e-5p; hsa-let-7f-5p; hsa-let-7g-5p; hsa-let-7i-5p; hsa-miR-100-5p; hsa-miR-101-3p; hsa-miR-103a-3p; hsa-miR-106b-5p; hsa-miR-125a-5p; hsa-miR-125b-5p; hsa-miR-126-3p; hsa-miR-132-3p; hsa-miR-135a-5p; hsa-miR-140-3p; hsa-miR-140-5p; hsa-miR-143-5p; hsa-miR-148a-3p; hsa-miR-148b-3p; hsa-miR-150-5p; hsa-miR-154-3p; hsa-miR-15a-5p; hsa-miR-15b-5p;…
Annotations derived over miRTarBase (Gene Ontology)	positive regulation of release of cytochrome c from mitochondria GO0090200	over-represented	3.82e-14	3.82e-14	1.87e-12	31.4941	70	hsa-let-7a-5p; hsa-let-7b-5p; hsa-let-7d-5p; hsa-let-7e-5p; hsa-let-7f-5p; hsa-let-7g-5p; hsa-let-7i-5p; hsa-miR-101-3p; hsa-miR-103a-3p; hsa-miR-106b-5p; hsa-miR-10b-5p; hsa-miR-125a-5p; hsa-miR-125b-5p; hsa-miR-126-5p; hsa-miR-130a-3p; hsa-miR-132-3p; hsa-miR-140-5p; hsa-miR-143-3p; hsa-miR-145-5p; hsa-miR-148a-3p; hsa-miR-148b-3p; hsa-miR-150-5p; hsa-miR-151a-5p; hsa-miR-151b; hsa-miR-15a-5p; …
Annotations derived over miRTarBase (Gene Ontology)	protein N-terminus binding GO0047485	over-represented	3.91e-14	3.91e-14	1.91e-12	65.1007	104	hsa-let-7a-5p; hsa-let-7b-5p; hsa-let-7d-5p; hsa-let-7e-5p; hsa-let-7f-5p; hsa-let-7g-5p; hsa-let-7i-5p; hsa-miR-100-5p; hsa-miR-101-3p; hsa-miR-103a-3p; hsa-miR-106b-5p; hsa-miR-107; hsa-miR-10b-5p; hsa-miR-125a-5p; hsa-miR-125b-5p; hsa-miR-126-5p; hsa-miR-130a-3p; hsa-miR-132-3p; hsa-miR-135a-5p; hsa-miR-136-5p; hsa-miR-140-3p; hsa-miR-143-3p; hsa-miR-143-5p; hsa-miR-145-5p; hsa-miR-148a-3p; hs…
Annotations derived over miRTarBase (Gene Ontology)	negative regulation of endopeptidase activity GO0010951	over-represented	3.97e-14	3.97e-14	1.93e-12	17.0433	50	hsa-let-7b-5p; hsa-let-7e-5p; hsa-miR-100-5p; hsa-miR-103a-3p; hsa-miR-107; hsa-miR-10b-5p; hsa-miR-125a-5p; hsa-miR-125b-5p; hsa-miR-126-3p; hsa-miR-143-3p; hsa-miR-145-5p; hsa-miR-148a-3p; hsa-miR-148b-3p; hsa-miR-16-5p; hsa-miR-17-3p; hsa-miR-17-5p; hsa-miR-185-5p; hsa-miR-192-3p; hsa-miR-199a-5p; hsa-miR-199b-5p; hsa-miR-19a-3p; hsa-miR-204-5p; hsa-miR-20a-5p; hsa-miR-218-5p; hsa-miR-22-3p; h…
Pathways (KEGG)	Osteoclast differentiation	over-represented	3.98e-14	3.98e-14	5.26e-13	71.5295	109	hsa-let-7a-5p; hsa-let-7b-5p; hsa-let-7d-5p; hsa-let-7e-5p; hsa-let-7f-5p; hsa-let-7g-5p; hsa-let-7i-5p; hsa-miR-100-5p; hsa-miR-101-3p; hsa-miR-103a-3p; hsa-miR-106b-5p; hsa-miR-107; hsa-miR-10b-5p; hsa-miR-125a-5p; hsa-miR-125b-5p; hsa-miR-126-3p; hsa-miR-126-5p; hsa-miR-130a-3p; hsa-miR-132-3p; hsa-miR-135a-5p; hsa-miR-136-5p; hsa-miR-140-3p; hsa-miR-140-5p; hsa-miR-143-3p; hsa-miR-143-5p; hsa…
Annotations derived over miRTarBase (Gene Ontology)	transforming growth factor beta binding GO0050431	over-represented	4.01e-14	4.01e-14	1.94e-12	21.0281	56	hsa-let-7a-5p; hsa-let-7b-5p; hsa-let-7d-5p; hsa-let-7e-5p; hsa-let-7f-5p; hsa-let-7g-5p; hsa-let-7i-5p; hsa-miR-101-3p; hsa-miR-103a-3p; hsa-miR-106b-5p; hsa-miR-107; hsa-miR-130a-3p; hsa-miR-132-3p; hsa-miR-136-3p; hsa-miR-140-5p; hsa-miR-145-5p; hsa-miR-148a-3p; hsa-miR-148b-3p; hsa-miR-15a-5p; hsa-miR-15b-5p; hsa-miR-16-5p; hsa-miR-17-5p; hsa-miR-181c-5p; hsa-miR-195-5p; hsa-miR-199a-5p; hsa-…
Pathways (KEGG)	Th1 and Th2 cell differentiation	over-represented	4.04e-14	4.04e-14	5.26e-13	51.6629	92	hsa-let-7a-5p; hsa-let-7b-5p; hsa-let-7d-5p; hsa-let-7f-5p; hsa-let-7g-5p; hsa-let-7i-5p; hsa-miR-101-3p; hsa-miR-103a-3p; hsa-miR-106b-5p; hsa-miR-107; hsa-miR-10b-5p; hsa-miR-125a-5p; hsa-miR-125b-5p; hsa-miR-126-3p; hsa-miR-126-5p; hsa-miR-130a-3p; hsa-miR-132-3p; hsa-miR-135a-5p; hsa-miR-136-3p; hsa-miR-136-5p; hsa-miR-140-3p; hsa-miR-140-5p; hsa-miR-143-3p; hsa-miR-143-5p; hsa-miR-145-5p; hs…
Annotations derived over miRTarBase (Gene Ontology)	primary miRNA processing GO0031053	over-represented	4.05e-14	4.05e-14	1.96e-12	12.2424	42	hsa-let-7e-5p; hsa-let-7f-5p; hsa-let-7g-5p; hsa-miR-101-3p; hsa-miR-103a-3p; hsa-miR-107; hsa-miR-125a-5p; hsa-miR-132-3p; hsa-miR-140-3p; hsa-miR-143-3p; hsa-miR-145-3p; hsa-miR-145-5p; hsa-miR-148a-3p; hsa-miR-15a-5p; hsa-miR-15b-5p; hsa-miR-16-5p; hsa-miR-17-5p; hsa-miR-192-3p; hsa-miR-195-5p; hsa-miR-199a-5p; hsa-miR-204-5p; hsa-miR-218-5p; hsa-miR-23a-3p; hsa-miR-24-3p; hsa-miR-26a-5p; hsa-…
Annotations derived over miRTarBase (Gene Ontology)	positive regulation of axon extension involved in axon guidance GO0048842	over-represented	4.19e-14	4.19e-14	2.02e-12	7.58548	33	hsa-miR-101-3p; hsa-miR-106b-5p; hsa-miR-107; hsa-miR-125a-5p; hsa-miR-126-3p; hsa-miR-126-5p; hsa-miR-140-5p; hsa-miR-145-5p; hsa-miR-148a-3p; hsa-miR-150-5p; hsa-miR-15a-5p; hsa-miR-15b-5p; hsa-miR-16-5p; hsa-miR-17-5p; hsa-miR-185-5p; hsa-miR-195-5p; hsa-miR-199a-3p; hsa-miR-199a-5p; hsa-miR-20a-5p; hsa-miR-20b-5p; hsa-miR-218-5p; hsa-miR-26a-5p; hsa-miR-26b-5p; hsa-miR-29a-3p; hsa-miR-29b-3p;…
Annotations derived over miRTarBase (Gene Ontology)	negative regulation of fibroblast proliferation GO0048147	over-represented	4.3e-14	4.3e-14	2.07e-12	29.9578	68	hsa-let-7a-5p; hsa-let-7b-5p; hsa-let-7d-5p; hsa-let-7e-5p; hsa-let-7f-5p; hsa-let-7g-5p; hsa-let-7i-5p; hsa-miR-100-5p; hsa-miR-101-3p; hsa-miR-106b-5p; hsa-miR-107; hsa-miR-10b-5p; hsa-miR-125a-5p; hsa-miR-125b-5p; hsa-miR-126-5p; hsa-miR-130a-3p; hsa-miR-132-3p; hsa-miR-135a-5p; hsa-miR-140-3p; hsa-miR-143-5p; hsa-miR-145-5p; hsa-miR-148a-3p; hsa-miR-148b-3p; hsa-miR-150-5p; hsa-miR-151a-5p; h…
Gene Ontology (miRWalk)	GO0004672 protein kinase activity	over-represented	4.4e-14	4.4e-14	1.19e-11	34.816	69	hsa-let-7a-5p; hsa-let-7b-5p; hsa-let-7d-5p; hsa-let-7e-5p; hsa-let-7f-5p; hsa-let-7g-5p; hsa-miR-100-5p; hsa-miR-101-3p; hsa-miR-103a-3p; hsa-miR-106b-5p; hsa-miR-107; hsa-miR-10b-5p; hsa-miR-125a-5p; hsa-miR-125b-5p; hsa-miR-126-3p; hsa-miR-130a-3p; hsa-miR-132-3p; hsa-miR-135a-5p; hsa-miR-140-3p; hsa-miR-140-5p; hsa-miR-143-3p; hsa-miR-145-5p; hsa-miR-148a-3p; hsa-miR-148b-3p; hsa-miR-15a-5p; …
Annotations derived over miRTarBase (Gene Ontology)	hemopoiesis GO0030097	over-represented	4.46e-14	4.46e-14	2.13e-12	41.048	81	hsa-let-7a-5p; hsa-let-7b-5p; hsa-let-7d-5p; hsa-let-7e-5p; hsa-let-7f-5p; hsa-let-7g-5p; hsa-let-7i-5p; hsa-miR-101-3p; hsa-miR-103a-3p; hsa-miR-106b-5p; hsa-miR-107; hsa-miR-10b-5p; hsa-miR-125a-5p; hsa-miR-125b-5p; hsa-miR-126-5p; hsa-miR-130a-3p; hsa-miR-132-3p; hsa-miR-135a-5p; hsa-miR-136-5p; hsa-miR-140-3p; hsa-miR-140-5p; hsa-miR-143-3p; hsa-miR-143-5p; hsa-miR-145-3p; hsa-miR-145-5p; hsa…
Gene Ontology (miRWalk)	GO0006357 regulation of transcription from rna polymerase ii promoter	over-represented	4.65e-14	4.65e-14	1.2e-11	35.7274	70	hsa-let-7a-5p; hsa-let-7b-5p; hsa-let-7d-5p; hsa-let-7e-5p; hsa-let-7f-5p; hsa-let-7g-5p; hsa-miR-100-5p; hsa-miR-101-3p; hsa-miR-103a-3p; hsa-miR-106b-5p; hsa-miR-107; hsa-miR-10b-5p; hsa-miR-125a-5p; hsa-miR-125b-5p; hsa-miR-126-3p; hsa-miR-132-3p; hsa-miR-140-5p; hsa-miR-145-5p; hsa-miR-148a-3p; hsa-miR-148b-3p; hsa-miR-150-5p; hsa-miR-15a-5p; hsa-miR-15b-5p; hsa-miR-16-5p; hsa-miR-17-3p; hsa-…
Pathways (KEGG)	Hematopoietic cell lineage	over-represented	4.68e-14	4.68e-14	5.81e-13	41.0802	81	hsa-let-7a-5p; hsa-let-7b-5p; hsa-let-7d-5p; hsa-let-7e-5p; hsa-let-7f-5p; hsa-let-7g-5p; hsa-let-7i-5p; hsa-miR-101-3p; hsa-miR-103a-3p; hsa-miR-106b-5p; hsa-miR-107; hsa-miR-10b-5p; hsa-miR-125a-5p; hsa-miR-125b-5p; hsa-miR-126-5p; hsa-miR-130a-3p; hsa-miR-132-3p; hsa-miR-136-3p; hsa-miR-136-5p; hsa-miR-140-3p; hsa-miR-143-3p; hsa-miR-143-5p; hsa-miR-145-5p; hsa-miR-148a-3p; hsa-miR-148b-3p; hs…
Pathways (KEGG)	Non-small cell lung cancer	over-represented	4.81e-14	4.81e-14	5.81e-13	75.8588	112	hsa-let-7a-5p; hsa-let-7b-5p; hsa-let-7d-5p; hsa-let-7e-5p; hsa-let-7f-5p; hsa-let-7g-5p; hsa-let-7i-5p; hsa-miR-100-5p; hsa-miR-101-3p; hsa-miR-103a-3p; hsa-miR-106b-5p; hsa-miR-107; hsa-miR-10b-5p; hsa-miR-125a-5p; hsa-miR-125b-5p; hsa-miR-126-3p; hsa-miR-126-5p; hsa-miR-130a-3p; hsa-miR-132-3p; hsa-miR-135a-5p; hsa-miR-140-3p; hsa-miR-140-5p; hsa-miR-143-3p; hsa-miR-143-5p; hsa-miR-145-3p; hsa…
Annotations derived over miRTarBase (Gene Ontology)	receptor internalization GO0031623	over-represented	4.9e-14	4.9e-14	2.34e-12	34.9508	74	hsa-let-7a-5p; hsa-let-7b-5p; hsa-let-7d-5p; hsa-let-7e-5p; hsa-let-7f-5p; hsa-let-7g-5p; hsa-let-7i-5p; hsa-miR-100-5p; hsa-miR-101-3p; hsa-miR-103a-3p; hsa-miR-106b-5p; hsa-miR-107; hsa-miR-125a-5p; hsa-miR-125b-5p; hsa-miR-126-3p; hsa-miR-126-5p; hsa-miR-130a-3p; hsa-miR-136-5p; hsa-miR-140-3p; hsa-miR-143-3p; hsa-miR-143-5p; hsa-miR-150-5p; hsa-miR-15a-5p; hsa-miR-15b-5p; hsa-miR-16-5p; hsa-m…
Annotations derived over miRTarBase (Gene Ontology)	heart trabecula morphogenesis GO0061384	over-represented	5.1e-14	5.1e-14	2.42e-12	7.63349	33	hsa-let-7a-5p; hsa-let-7b-5p; hsa-let-7d-5p; hsa-let-7e-5p; hsa-let-7f-5p; hsa-let-7g-5p; hsa-let-7i-5p; hsa-miR-101-3p; hsa-miR-103a-3p; hsa-miR-107; hsa-miR-10b-5p; hsa-miR-136-3p; hsa-miR-148a-3p; hsa-miR-150-5p; hsa-miR-15a-5p; hsa-miR-15b-5p; hsa-miR-16-5p; hsa-miR-195-5p; hsa-miR-204-5p; hsa-miR-218-5p; hsa-miR-22-3p; hsa-miR-23b-3p; hsa-miR-24-3p; hsa-miR-27b-3p; hsa-miR-30a-3p; hsa-miR-30…
Annotations derived over miRTarBase (Gene Ontology)	neuronal stem cell population maintenance GO0097150	over-represented	5.17e-14	5.17e-14	2.45e-12	11.7623	41	hsa-let-7b-5p; hsa-miR-101-3p; hsa-miR-106b-5p; hsa-miR-10b-5p; hsa-miR-125a-5p; hsa-miR-125b-5p; hsa-miR-126-3p; hsa-miR-140-5p; hsa-miR-145-5p; hsa-miR-148b-3p; hsa-miR-17-5p; hsa-miR-192-3p; hsa-miR-199a-5p; hsa-miR-199b-5p; hsa-miR-204-5p; hsa-miR-20a-5p; hsa-miR-20b-5p; hsa-miR-214-3p; hsa-miR-218-5p; hsa-miR-23a-3p; hsa-miR-23b-3p; hsa-miR-24-3p; hsa-miR-26a-5p; hsa-miR-26b-5p; hsa-miR-27b-…
Pathways (KEGG)	Pancreatic cancer	over-represented	5.29e-14	5.29e-14	6.16e-13	77.3981	113	hsa-let-7a-5p; hsa-let-7b-5p; hsa-let-7d-5p; hsa-let-7e-5p; hsa-let-7f-5p; hsa-let-7g-5p; hsa-let-7i-5p; hsa-miR-100-5p; hsa-miR-101-3p; hsa-miR-103a-3p; hsa-miR-106b-5p; hsa-miR-107; hsa-miR-10b-5p; hsa-miR-125a-5p; hsa-miR-125b-5p; hsa-miR-126-3p; hsa-miR-126-5p; hsa-miR-130a-3p; hsa-miR-132-3p; hsa-miR-135a-5p; hsa-miR-136-5p; hsa-miR-140-3p; hsa-miR-140-5p; hsa-miR-143-3p; hsa-miR-143-5p; hsa…
Gene Ontology (miRWalk)	GO0042493 response to drug	over-represented	5.43e-14	5.43e-14	1.34e-11	46.2998	81	hsa-let-7a-5p; hsa-let-7b-5p; hsa-let-7d-5p; hsa-let-7e-5p; hsa-let-7f-5p; hsa-let-7g-5p; hsa-let-7i-5p; hsa-miR-100-5p; hsa-miR-101-3p; hsa-miR-103a-3p; hsa-miR-106b-5p; hsa-miR-107; hsa-miR-10b-5p; hsa-miR-125a-5p; hsa-miR-125b-5p; hsa-miR-126-3p; hsa-miR-126-5p; hsa-miR-130a-3p; hsa-miR-132-3p; hsa-miR-135a-5p; hsa-miR-136-5p; hsa-miR-140-3p; hsa-miR-140-5p; hsa-miR-143-3p; hsa-miR-145-5p; hsa…
Annotations derived over miRTarBase (Gene Ontology)	neutrophil activation GO0042119	over-represented	5.49e-14	5.49e-14	2.59e-12	9.12178	36	hsa-let-7a-5p; hsa-let-7b-5p; hsa-let-7d-5p; hsa-let-7e-5p; hsa-let-7f-5p; hsa-let-7g-5p; hsa-let-7i-5p; hsa-miR-106b-5p; hsa-miR-125a-5p; hsa-miR-130a-3p; hsa-miR-140-3p; hsa-miR-150-5p; hsa-miR-15a-5p; hsa-miR-15b-5p; hsa-miR-16-5p; hsa-miR-17-5p; hsa-miR-181c-5p; hsa-miR-195-5p; hsa-miR-204-5p; hsa-miR-20a-5p; hsa-miR-20b-5p; hsa-miR-214-3p; hsa-miR-22-3p; hsa-miR-23a-3p; hsa-miR-26a-5p; hsa-m…
Annotations derived over miRTarBase (Gene Ontology)	cardiac muscle cell proliferation GO0060038	over-represented	5.67e-14	5.67e-14	2.66e-12	5.85714	29	hsa-let-7a-5p; hsa-let-7b-5p; hsa-let-7d-5p; hsa-let-7e-5p; hsa-let-7f-5p; hsa-let-7g-5p; hsa-let-7i-5p; hsa-miR-101-3p; hsa-miR-103a-3p; hsa-miR-107; hsa-miR-136-3p; hsa-miR-145-5p; hsa-miR-148a-3p; hsa-miR-148b-3p; hsa-miR-15a-5p; hsa-miR-15b-5p; hsa-miR-16-5p; hsa-miR-193a-3p; hsa-miR-195-5p; hsa-miR-199a-5p; hsa-miR-218-5p; hsa-miR-27b-3p; hsa-miR-29b-3p; hsa-miR-335-5p; hsa-miR-362-3p; hsa-m…
Annotations derived over miRTarBase (Gene Ontology)	surfactant homeostasis GO0043129	over-represented	5.67e-14	5.67e-14	2.66e-12	5.85714	29	hsa-miR-101-3p; hsa-miR-106b-5p; hsa-miR-107; hsa-miR-125a-5p; hsa-miR-126-3p; hsa-miR-126-5p; hsa-miR-140-5p; hsa-miR-145-5p; hsa-miR-150-5p; hsa-miR-15a-5p; hsa-miR-15b-5p; hsa-miR-16-5p; hsa-miR-17-5p; hsa-miR-185-5p; hsa-miR-195-5p; hsa-miR-199a-3p; hsa-miR-199a-5p; hsa-miR-20a-5p; hsa-miR-20b-5p; hsa-miR-29a-3p; hsa-miR-29b-3p; hsa-miR-29c-3p; hsa-miR-335-5p; hsa-miR-361-5p; hsa-miR-362-3p; …
Annotations derived over miRTarBase (Gene Ontology)	positive regulation of neuron apoptotic process GO0043525	over-represented	5.78e-14	5.78e-14	2.7e-12	19.8279	54	hsa-let-7e-5p; hsa-miR-101-3p; hsa-miR-103a-3p; hsa-miR-106b-5p; hsa-miR-107; hsa-miR-10b-5p; hsa-miR-125b-5p; hsa-miR-126-3p; hsa-miR-126-5p; hsa-miR-130a-3p; hsa-miR-143-3p; hsa-miR-145-5p; hsa-miR-148a-3p; hsa-miR-148b-3p; hsa-miR-15a-5p; hsa-miR-15b-5p; hsa-miR-16-5p; hsa-miR-17-5p; hsa-miR-193a-3p; hsa-miR-195-5p; hsa-miR-199a-5p; hsa-miR-19a-3p; hsa-miR-19b-3p; hsa-miR-20a-5p; hsa-miR-20b-5…
Gene Ontology (miRWalk)	GO0010628 positive regulation of gene expression	over-represented	5.85e-14	5.85e-14	1.35e-11	31.5349	65	hsa-let-7a-5p; hsa-let-7b-5p; hsa-let-7d-5p; hsa-let-7e-5p; hsa-let-7f-5p; hsa-let-7g-5p; hsa-miR-100-5p; hsa-miR-101-3p; hsa-miR-103a-3p; hsa-miR-106b-5p; hsa-miR-107; hsa-miR-10b-5p; hsa-miR-125a-5p; hsa-miR-125b-5p; hsa-miR-126-3p; hsa-miR-130a-3p; hsa-miR-132-3p; hsa-miR-140-3p; hsa-miR-140-5p; hsa-miR-143-3p; hsa-miR-145-5p; hsa-miR-148a-3p; hsa-miR-148b-3p; hsa-miR-150-5p; hsa-miR-15a-5p; h…
Annotations derived over miRTarBase (Gene Ontology)	7-methylguanosine mRNA capping GO0006370	over-represented	5.87e-14	5.87e-14	2.73e-12	24.7728	61	hsa-let-7a-5p; hsa-let-7b-5p; hsa-let-7d-5p; hsa-let-7e-5p; hsa-let-7f-5p; hsa-let-7g-5p; hsa-let-7i-5p; hsa-miR-100-5p; hsa-miR-101-3p; hsa-miR-103a-3p; hsa-miR-106b-5p; hsa-miR-107; hsa-miR-10b-5p; hsa-miR-130a-3p; hsa-miR-132-3p; hsa-miR-136-3p; hsa-miR-143-3p; hsa-miR-143-5p; hsa-miR-150-5p; hsa-miR-15a-5p; hsa-miR-15b-5p; hsa-miR-16-5p; hsa-miR-17-3p; hsa-miR-17-5p; hsa-miR-181c-5p; hsa-miR-…
Gene Ontology (miRWalk)	GO0001938 positive regulation of endothelial cell proliferation	over-represented	6.04e-14	6.04e-14	1.35e-11	20.7802	51	hsa-let-7a-5p; hsa-let-7b-5p; hsa-let-7d-5p; hsa-let-7e-5p; hsa-miR-100-5p; hsa-miR-101-3p; hsa-miR-103a-3p; hsa-miR-106b-5p; hsa-miR-107; hsa-miR-10b-5p; hsa-miR-125a-5p; hsa-miR-125b-5p; hsa-miR-126-3p; hsa-miR-126-5p; hsa-miR-130a-3p; hsa-miR-140-5p; hsa-miR-145-5p; hsa-miR-148b-3p; hsa-miR-150-5p; hsa-miR-15a-5p; hsa-miR-15b-5p; hsa-miR-16-5p; hsa-miR-17-3p; hsa-miR-17-5p; hsa-miR-181c-5p; hs…
Annotations derived over miRTarBase (Gene Ontology)	nuclear hormone receptor binding GO0035257	over-represented	6.09e-14	6.09e-14	2.83e-12	30.1499	68	hsa-let-7a-5p; hsa-let-7b-5p; hsa-let-7d-5p; hsa-let-7e-5p; hsa-let-7f-5p; hsa-let-7g-5p; hsa-let-7i-5p; hsa-miR-100-5p; hsa-miR-101-3p; hsa-miR-106b-5p; hsa-miR-107; hsa-miR-10b-5p; hsa-miR-125a-5p; hsa-miR-125b-5p; hsa-miR-126-3p; hsa-miR-126-5p; hsa-miR-130a-3p; hsa-miR-132-3p; hsa-miR-140-3p; hsa-miR-140-5p; hsa-miR-145-5p; hsa-miR-148b-3p; hsa-miR-150-5p; hsa-miR-15a-5p; hsa-miR-15b-5p; hsa-…
Annotations derived over miRTarBase (Gene Ontology)	negative regulation of double-strand break repair via nonhomologous end joining GO2001033	over-represented	6.19e-14	6.19e-14	2.86e-12	7.6815	33	hsa-let-7a-5p; hsa-let-7b-5p; hsa-let-7d-5p; hsa-let-7e-5p; hsa-let-7f-5p; hsa-let-7g-5p; hsa-let-7i-5p; hsa-miR-107; hsa-miR-125b-5p; hsa-miR-126-5p; hsa-miR-145-5p; hsa-miR-154-5p; hsa-miR-15a-5p; hsa-miR-16-5p; hsa-miR-17-3p; hsa-miR-181c-5p; hsa-miR-185-5p; hsa-miR-204-5p; hsa-miR-218-5p; hsa-miR-23b-3p; hsa-miR-24-3p; hsa-miR-26a-5p; hsa-miR-26b-5p; hsa-miR-29b-3p; hsa-miR-30a-3p; hsa-miR-30…
Gene Ontology (miRWalk)	GO0005813 centrosome	over-represented	6.23e-14	6.23e-14	1.35e-11	34.9983	69	hsa-let-7a-5p; hsa-let-7b-5p; hsa-let-7d-5p; hsa-let-7e-5p; hsa-let-7f-5p; hsa-let-7g-5p; hsa-miR-100-5p; hsa-miR-101-3p; hsa-miR-103a-3p; hsa-miR-106b-5p; hsa-miR-107; hsa-miR-10b-5p; hsa-miR-125a-5p; hsa-miR-125b-5p; hsa-miR-126-3p; hsa-miR-130a-3p; hsa-miR-132-3p; hsa-miR-135a-5p; hsa-miR-140-5p; hsa-miR-145-5p; hsa-miR-148a-3p; hsa-miR-148b-3p; hsa-miR-151a-5p; hsa-miR-15a-5p; hsa-miR-15b-5p;…
Annotations derived over miRTarBase (Gene Ontology)	positive regulation of DNA-binding transcription factor activity GO0051091	over-represented	6.23e-14	6.23e-14	2.87e-12	63.0363	102	hsa-let-7a-5p; hsa-let-7b-5p; hsa-let-7d-5p; hsa-let-7e-5p; hsa-let-7f-5p; hsa-let-7g-5p; hsa-let-7i-5p; hsa-miR-100-5p; hsa-miR-101-3p; hsa-miR-103a-3p; hsa-miR-106b-5p; hsa-miR-107; hsa-miR-10b-5p; hsa-miR-125a-5p; hsa-miR-125b-5p; hsa-miR-126-3p; hsa-miR-126-5p; hsa-miR-130a-3p; hsa-miR-135a-5p; hsa-miR-136-5p; hsa-miR-140-3p; hsa-miR-140-5p; hsa-miR-143-3p; hsa-miR-143-5p; hsa-miR-145-3p; hsa…
Annotations derived over miRTarBase (Gene Ontology)	lipopolysaccharide-mediated signaling pathway GO0031663	over-represented	6.3e-14	6.3e-14	2.89e-12	12.9625	43	hsa-let-7a-5p; hsa-let-7b-5p; hsa-let-7d-5p; hsa-let-7e-5p; hsa-let-7f-5p; hsa-let-7g-5p; hsa-let-7i-5p; hsa-miR-100-5p; hsa-miR-106b-5p; hsa-miR-107; hsa-miR-125a-5p; hsa-miR-125b-5p; hsa-miR-130a-3p; hsa-miR-132-3p; hsa-miR-136-5p; hsa-miR-140-3p; hsa-miR-143-3p; hsa-miR-143-5p; hsa-miR-145-3p; hsa-miR-145-5p; hsa-miR-15b-5p; hsa-miR-17-5p; hsa-miR-185-5p; hsa-miR-19a-3p; hsa-miR-204-5p; hsa-mi…
Pathways (KEGG)	Toxoplasmosis	over-represented	6.59e-14	6.59e-14	7.41e-13	71.9144	109	hsa-let-7a-5p; hsa-let-7b-5p; hsa-let-7d-5p; hsa-let-7e-5p; hsa-let-7f-5p; hsa-let-7g-5p; hsa-let-7i-5p; hsa-miR-100-5p; hsa-miR-101-3p; hsa-miR-103a-3p; hsa-miR-106b-5p; hsa-miR-107; hsa-miR-10b-5p; hsa-miR-125a-5p; hsa-miR-125b-5p; hsa-miR-126-3p; hsa-miR-126-5p; hsa-miR-130a-3p; hsa-miR-132-3p; hsa-miR-135a-5p; hsa-miR-136-5p; hsa-miR-140-3p; hsa-miR-140-5p; hsa-miR-143-3p; hsa-miR-143-5p; hsa…
Annotations derived over miRTarBase (Gene Ontology)	protein deacetylase activity GO0033558	over-represented	6.6e-14	6.6e-14	3.02e-12	6.76932	31	hsa-let-7a-5p; hsa-let-7f-5p; hsa-miR-125a-5p; hsa-miR-126-3p; hsa-miR-132-3p; hsa-miR-140-5p; hsa-miR-145-5p; hsa-miR-17-3p; hsa-miR-17-5p; hsa-miR-181c-5p; hsa-miR-199a-5p; hsa-miR-199b-5p; hsa-miR-19a-3p; hsa-miR-19b-3p; hsa-miR-204-5p; hsa-miR-218-5p; hsa-miR-22-3p; hsa-miR-23b-3p; hsa-miR-24-3p; hsa-miR-26b-5p; hsa-miR-29b-3p; hsa-miR-29c-3p; hsa-miR-30c-5p; hsa-miR-331-3p; hsa-miR-335-5p; h…
Annotations derived over miRTarBase (Gene Ontology)	glutamatergic synapse GO0098978	over-represented	6.7e-14	6.7e-14	3.06e-12	50.9859	91	hsa-let-7a-5p; hsa-let-7b-5p; hsa-let-7d-5p; hsa-let-7e-5p; hsa-let-7f-5p; hsa-let-7g-5p; hsa-let-7i-5p; hsa-miR-100-5p; hsa-miR-101-3p; hsa-miR-103a-3p; hsa-miR-106b-5p; hsa-miR-10b-5p; hsa-miR-126-5p; hsa-miR-130a-3p; hsa-miR-132-3p; hsa-miR-135a-5p; hsa-miR-136-5p; hsa-miR-140-5p; hsa-miR-143-3p; hsa-miR-145-5p; hsa-miR-148a-3p; hsa-miR-148b-3p; hsa-miR-150-5p; hsa-miR-151a-5p; hsa-miR-154-3p;…
Gene Ontology (miRWalk)	GO0005622 intracellular	over-represented	6.71e-14	6.71e-14	1.35e-11	32.4463	66	hsa-let-7a-5p; hsa-let-7b-5p; hsa-let-7d-5p; hsa-let-7e-5p; hsa-let-7f-5p; hsa-let-7g-5p; hsa-miR-100-5p; hsa-miR-101-3p; hsa-miR-103a-3p; hsa-miR-106b-5p; hsa-miR-107; hsa-miR-10b-5p; hsa-miR-125a-5p; hsa-miR-125b-5p; hsa-miR-126-3p; hsa-miR-126-5p; hsa-miR-130a-3p; hsa-miR-132-3p; hsa-miR-140-5p; hsa-miR-145-5p; hsa-miR-148a-3p; hsa-miR-148b-3p; hsa-miR-151a-5p; hsa-miR-15a-5p; hsa-miR-15b-5p; …
Gene Ontology (miRWalk)	GO0019221 cytokine mediated signaling pathway	over-represented	6.71e-14	6.71e-14	1.35e-11	32.4463	66	hsa-let-7a-5p; hsa-let-7b-5p; hsa-let-7d-5p; hsa-let-7e-5p; hsa-let-7g-5p; hsa-let-7i-5p; hsa-miR-100-5p; hsa-miR-101-3p; hsa-miR-103a-3p; hsa-miR-106b-5p; hsa-miR-125a-5p; hsa-miR-125b-5p; hsa-miR-126-3p; hsa-miR-130a-3p; hsa-miR-132-3p; hsa-miR-135a-5p; hsa-miR-143-3p; hsa-miR-145-5p; hsa-miR-148a-3p; hsa-miR-148b-3p; hsa-miR-150-5p; hsa-miR-151a-5p; hsa-miR-15a-5p; hsa-miR-15b-5p; hsa-miR-16-5…
Annotations derived over miRTarBase (Gene Ontology)	fatty acid beta-oxidation GO0006635	over-represented	6.78e-14	6.78e-14	3.08e-12	14.1628	45	hsa-let-7a-5p; hsa-let-7b-5p; hsa-let-7d-5p; hsa-let-7e-5p; hsa-let-7f-5p; hsa-let-7g-5p; hsa-let-7i-5p; hsa-miR-103a-3p; hsa-miR-106b-5p; hsa-miR-107; hsa-miR-130a-3p; hsa-miR-135a-5p; hsa-miR-143-5p; hsa-miR-148a-3p; hsa-miR-148b-3p; hsa-miR-15a-5p; hsa-miR-15b-5p; hsa-miR-16-5p; hsa-miR-17-5p; hsa-miR-195-5p; hsa-miR-19a-3p; hsa-miR-19b-3p; hsa-miR-204-5p; hsa-miR-20a-5p; hsa-miR-20b-5p; hsa-m…
Annotations derived over miRTarBase (Gene Ontology)	positive regulation of histone H3-K9 acetylation GO2000617	over-represented	6.83e-14	6.83e-14	3.1e-12	5.47307	28	hsa-let-7b-5p; hsa-miR-106b-5p; hsa-miR-10b-5p; hsa-miR-125a-5p; hsa-miR-125b-5p; hsa-miR-130a-3p; hsa-miR-145-5p; hsa-miR-154-5p; hsa-miR-15a-5p; hsa-miR-16-5p; hsa-miR-17-5p; hsa-miR-199a-5p; hsa-miR-19a-3p; hsa-miR-19b-3p; hsa-miR-204-5p; hsa-miR-20a-5p; hsa-miR-20b-5p; hsa-miR-218-5p; hsa-miR-24-3p; hsa-miR-26a-5p; hsa-miR-26b-5p; hsa-miR-27b-3p; hsa-miR-301a-3p; hsa-miR-335-5p; hsa-miR-34a-3…
Pathways (KEGG)	Aldosterone-regulated sodium reabsorption	over-represented	7.15e-14	7.15e-14	7.76e-13	39.5409	79	hsa-let-7a-5p; hsa-let-7b-5p; hsa-let-7e-5p; hsa-let-7g-5p; hsa-let-7i-5p; hsa-miR-100-5p; hsa-miR-101-3p; hsa-miR-103a-3p; hsa-miR-106b-5p; hsa-miR-107; hsa-miR-10b-5p; hsa-miR-125a-5p; hsa-miR-125b-5p; hsa-miR-126-3p; hsa-miR-130a-3p; hsa-miR-132-3p; hsa-miR-135a-5p; hsa-miR-143-3p; hsa-miR-143-5p; hsa-miR-145-5p; hsa-miR-148a-3p; hsa-miR-148b-3p; hsa-miR-150-5p; hsa-miR-154-3p; hsa-miR-15a-5p;…
Annotations derived over miRTarBase (Gene Ontology)	NLS-bearing protein import into nucleus GO0006607	over-represented	7.28e-14	7.28e-14	3.28e-12	22.7084	58	hsa-let-7a-5p; hsa-let-7b-5p; hsa-let-7d-5p; hsa-let-7e-5p; hsa-let-7f-5p; hsa-let-7g-5p; hsa-let-7i-5p; hsa-miR-100-5p; hsa-miR-101-3p; hsa-miR-103a-3p; hsa-miR-106b-5p; hsa-miR-125b-5p; hsa-miR-132-3p; hsa-miR-143-5p; hsa-miR-148a-3p; hsa-miR-148b-3p; hsa-miR-150-5p; hsa-miR-151a-5p; hsa-miR-151b; hsa-miR-154-3p; hsa-miR-15a-5p; hsa-miR-15b-5p; hsa-miR-16-5p; hsa-miR-17-3p; hsa-miR-17-5p; hsa-m…
Annotations derived over miRTarBase (Gene Ontology)	response to toxic substance GO0009636	over-represented	7.28e-14	7.28e-14	3.28e-12	24.1487	60	hsa-let-7a-5p; hsa-let-7b-5p; hsa-let-7d-5p; hsa-let-7e-5p; hsa-let-7f-5p; hsa-let-7g-5p; hsa-let-7i-5p; hsa-miR-101-3p; hsa-miR-103a-3p; hsa-miR-106b-5p; hsa-miR-125a-5p; hsa-miR-125b-5p; hsa-miR-126-3p; hsa-miR-135a-5p; hsa-miR-136-5p; hsa-miR-140-3p; hsa-miR-143-3p; hsa-miR-148a-3p; hsa-miR-148b-3p; hsa-miR-150-5p; hsa-miR-15a-5p; hsa-miR-15b-5p; hsa-miR-16-5p; hsa-miR-17-3p; hsa-miR-17-5p; hs…
Pathways (miRWalk)	WP560 TGF beta Signaling Pathway2	over-represented	7.31e-14	7.31e-14	5.07e-12	29	61	hsa-let-7a-5p; hsa-let-7b-5p; hsa-let-7d-5p; hsa-let-7e-5p; hsa-miR-100-5p; hsa-miR-101-3p; hsa-miR-103a-3p; hsa-miR-106b-5p; hsa-miR-10b-5p; hsa-miR-125a-5p; hsa-miR-125b-5p; hsa-miR-130a-3p; hsa-miR-132-3p; hsa-miR-140-5p; hsa-miR-143-3p; hsa-miR-145-5p; hsa-miR-148b-3p; hsa-miR-150-5p; hsa-miR-15a-5p; hsa-miR-15b-5p; hsa-miR-16-5p; hsa-miR-17-3p; hsa-miR-17-5p; hsa-miR-195-5p; hsa-miR-199a-3p;…
Annotations derived over miRTarBase (Gene Ontology)	cytokine activity GO0005125	over-represented	7.44e-14	7.44e-14	3.34e-12	44.1686	84	hsa-let-7a-5p; hsa-let-7b-5p; hsa-let-7d-5p; hsa-let-7e-5p; hsa-let-7f-5p; hsa-let-7g-5p; hsa-let-7i-5p; hsa-miR-100-5p; hsa-miR-101-3p; hsa-miR-103a-3p; hsa-miR-106b-5p; hsa-miR-107; hsa-miR-10b-5p; hsa-miR-125a-5p; hsa-miR-125b-5p; hsa-miR-126-3p; hsa-miR-126-5p; hsa-miR-130a-3p; hsa-miR-132-3p; hsa-miR-136-5p; hsa-miR-140-3p; hsa-miR-140-5p; hsa-miR-143-3p; hsa-miR-143-5p; hsa-miR-145-5p; hsa-…
Annotations derived over miRTarBase (Gene Ontology)	detection of virus GO0009597	over-represented	7.5e-14	7.5e-14	3.36e-12	7.72951	33	hsa-let-7a-5p; hsa-let-7b-5p; hsa-let-7d-5p; hsa-let-7e-5p; hsa-let-7f-5p; hsa-let-7g-5p; hsa-let-7i-5p; hsa-miR-10b-5p; hsa-miR-130a-3p; hsa-miR-140-3p; hsa-miR-145-5p; hsa-miR-150-5p; hsa-miR-15a-5p; hsa-miR-15b-5p; hsa-miR-16-5p; hsa-miR-195-5p; hsa-miR-19a-3p; hsa-miR-19b-3p; hsa-miR-204-5p; hsa-miR-218-5p; hsa-miR-23a-3p; hsa-miR-23b-3p; hsa-miR-26b-5p; hsa-miR-28-5p; hsa-miR-29b-3p; hsa-miR…
Annotations derived over miRTarBase (Gene Ontology)	DNA-methyltransferase activity GO0009008	over-represented	7.91e-14	7.91e-14	3.53e-12	3.93677	24	hsa-miR-100-5p; hsa-miR-101-3p; hsa-miR-126-3p; hsa-miR-140-5p; hsa-miR-143-3p; hsa-miR-148a-3p; hsa-miR-148b-3p; hsa-miR-17-5p; hsa-miR-185-5p; hsa-miR-19a-3p; hsa-miR-19b-3p; hsa-miR-20a-5p; hsa-miR-218-5p; hsa-miR-26a-5p; hsa-miR-29a-3p; hsa-miR-29b-3p; hsa-miR-29c-3p; hsa-miR-30b-5p; hsa-miR-30c-5p; hsa-miR-335-5p; hsa-miR-340-5p; hsa-miR-342-3p; hsa-miR-369-5p; hsa-miR-377-3p
Annotations derived over miRTarBase (Gene Ontology)	regulation of transforming growth factor beta2 production GO0032909	over-represented	8.1e-14	8.1e-14	3.59e-12	9.7459	37	hsa-let-7b-5p; hsa-miR-106b-5p; hsa-miR-107; hsa-miR-125a-5p; hsa-miR-125b-5p; hsa-miR-130a-3p; hsa-miR-143-3p; hsa-miR-145-3p; hsa-miR-145-5p; hsa-miR-148a-3p; hsa-miR-154-5p; hsa-miR-15a-5p; hsa-miR-15b-5p; hsa-miR-16-5p; hsa-miR-17-5p; hsa-miR-193a-3p; hsa-miR-195-5p; hsa-miR-199a-5p; hsa-miR-199b-5p; hsa-miR-19a-3p; hsa-miR-19b-3p; hsa-miR-204-5p; hsa-miR-20a-5p; hsa-miR-20b-5p; hsa-miR-22-3p…
Annotations derived over miRTarBase (Gene Ontology)	GTP biosynthetic process GO0006183	over-represented	8.17e-14	8.17e-14	3.59e-12	0.912178	13	hsa-let-7b-5p; hsa-miR-16-5p; hsa-miR-17-3p; hsa-miR-19a-3p; hsa-miR-19b-3p; hsa-miR-218-5p; hsa-miR-23a-3p; hsa-miR-23b-3p; hsa-miR-28-5p; hsa-miR-29b-3p; hsa-miR-30b-5p; hsa-miR-34a-5p; hsa-miR-98-5p
Annotations derived over miRTarBase (Gene Ontology)	IMP dehydrogenase activity GO0003938	over-represented	8.17e-14	8.17e-14	3.59e-12	0.912178	13	hsa-let-7b-5p; hsa-miR-16-5p; hsa-miR-17-3p; hsa-miR-19a-3p; hsa-miR-19b-3p; hsa-miR-218-5p; hsa-miR-23a-3p; hsa-miR-23b-3p; hsa-miR-28-5p; hsa-miR-29b-3p; hsa-miR-30b-5p; hsa-miR-34a-5p; hsa-miR-98-5p
Annotations derived over miRTarBase (Gene Ontology)	positive regulation of nitrogen compound metabolic process GO0051173	over-represented	8.17e-14	8.17e-14	3.59e-12	0.912178	13	hsa-miR-125a-5p; hsa-miR-125b-5p; hsa-miR-130a-3p; hsa-miR-143-3p; hsa-miR-15a-5p; hsa-miR-15b-5p; hsa-miR-16-5p; hsa-miR-17-5p; hsa-miR-19a-3p; hsa-miR-24-3p; hsa-miR-26b-5p; hsa-miR-29b-3p; hsa-miR-34a-5p
Annotations derived over miRTarBase (Gene Ontology)	positive regulation of vitamin D biosynthetic process GO0060557	over-represented	8.17e-14	8.17e-14	3.59e-12	0.912178	13	hsa-miR-125a-5p; hsa-miR-125b-5p; hsa-miR-130a-3p; hsa-miR-143-3p; hsa-miR-15a-5p; hsa-miR-15b-5p; hsa-miR-16-5p; hsa-miR-17-5p; hsa-miR-19a-3p; hsa-miR-24-3p; hsa-miR-26b-5p; hsa-miR-29b-3p; hsa-miR-34a-5p
Annotations derived over miRTarBase (Gene Ontology)	DNA methylation GO0006306	over-represented	8.31e-14	8.31e-14	3.64e-12	21.3642	56	hsa-let-7a-5p; hsa-let-7b-5p; hsa-miR-100-5p; hsa-miR-101-3p; hsa-miR-103a-3p; hsa-miR-107; hsa-miR-125b-5p; hsa-miR-126-3p; hsa-miR-130a-3p; hsa-miR-140-5p; hsa-miR-143-3p; hsa-miR-148a-3p; hsa-miR-148b-3p; hsa-miR-15a-5p; hsa-miR-15b-5p; hsa-miR-16-5p; hsa-miR-17-5p; hsa-miR-181c-5p; hsa-miR-185-5p; hsa-miR-193a-3p; hsa-miR-195-5p; hsa-miR-199a-3p; hsa-miR-19a-3p; hsa-miR-19b-3p; hsa-miR-20a-5p…
Annotations derived over miRTarBase (Gene Ontology)	canonical Wnt signaling pathway GO0060070	over-represented	8.35e-14	8.35e-14	3.65e-12	43.3044	83	hsa-let-7a-5p; hsa-let-7b-5p; hsa-let-7d-5p; hsa-let-7e-5p; hsa-let-7f-5p; hsa-let-7g-5p; hsa-let-7i-5p; hsa-miR-101-3p; hsa-miR-103a-3p; hsa-miR-106b-5p; hsa-miR-107; hsa-miR-10b-5p; hsa-miR-125b-5p; hsa-miR-126-3p; hsa-miR-126-5p; hsa-miR-130a-3p; hsa-miR-132-3p; hsa-miR-136-3p; hsa-miR-140-5p; hsa-miR-145-5p; hsa-miR-148a-3p; hsa-miR-148b-3p; hsa-miR-150-5p; hsa-miR-154-5p; hsa-miR-15a-5p; hsa…
Annotations derived over miRTarBase (Gene Ontology)	nuclear receptor transcription coactivator activity GO0030374	over-represented	8.66e-14	8.66e-14	3.76e-12	53.2424	93	hsa-let-7a-5p; hsa-let-7b-5p; hsa-let-7d-5p; hsa-let-7e-5p; hsa-let-7f-5p; hsa-let-7g-5p; hsa-let-7i-5p; hsa-miR-100-5p; hsa-miR-101-3p; hsa-miR-103a-3p; hsa-miR-106b-5p; hsa-miR-107; hsa-miR-10b-5p; hsa-miR-125a-5p; hsa-miR-125b-5p; hsa-miR-126-5p; hsa-miR-130a-3p; hsa-miR-132-3p; hsa-miR-136-5p; hsa-miR-140-3p; hsa-miR-140-5p; hsa-miR-143-3p; hsa-miR-143-5p; hsa-miR-145-5p; hsa-miR-148a-3p; hsa…
Annotations derived over miRTarBase (Gene Ontology)	translesion synthesis GO0019985	over-represented	8.67e-14	8.67e-14	3.76e-12	20.692	55	hsa-let-7a-5p; hsa-let-7b-5p; hsa-let-7d-5p; hsa-let-7e-5p; hsa-let-7f-5p; hsa-let-7g-5p; hsa-let-7i-5p; hsa-miR-100-5p; hsa-miR-103a-3p; hsa-miR-106b-5p; hsa-miR-107; hsa-miR-125a-5p; hsa-miR-125b-5p; hsa-miR-130a-3p; hsa-miR-132-3p; hsa-miR-135a-5p; hsa-miR-136-5p; hsa-miR-143-5p; hsa-miR-145-5p; hsa-miR-150-5p; hsa-miR-15a-5p; hsa-miR-16-5p; hsa-miR-17-5p; hsa-miR-185-5p; hsa-miR-193a-3p; hsa-…
Annotations derived over miRTarBase (Gene Ontology)	cadherin binding involved in cell-cell adhesion GO0098641	over-represented	8.82e-14	8.82e-14	3.8e-12	18.6756	52	hsa-let-7a-5p; hsa-let-7b-5p; hsa-let-7d-5p; hsa-let-7e-5p; hsa-let-7f-5p; hsa-let-7g-5p; hsa-let-7i-5p; hsa-miR-103a-3p; hsa-miR-106b-5p; hsa-miR-107; hsa-miR-125b-5p; hsa-miR-126-5p; hsa-miR-130a-3p; hsa-miR-132-3p; hsa-miR-140-5p; hsa-miR-143-5p; hsa-miR-145-5p; hsa-miR-148a-3p; hsa-miR-150-5p; hsa-miR-15a-5p; hsa-miR-15b-5p; hsa-miR-16-5p; hsa-miR-17-5p; hsa-miR-185-5p; hsa-miR-199a-3p; hsa-m…
Annotations derived over miRTarBase (Gene Ontology)	growth factor binding GO0019838	over-represented	8.83e-14	8.83e-14	3.8e-12	24.2447	60	hsa-let-7a-5p; hsa-let-7b-5p; hsa-let-7d-5p; hsa-let-7f-5p; hsa-let-7g-5p; hsa-miR-100-5p; hsa-miR-101-3p; hsa-miR-103a-3p; hsa-miR-106b-5p; hsa-miR-107; hsa-miR-125a-5p; hsa-miR-125b-5p; hsa-miR-126-3p; hsa-miR-130a-3p; hsa-miR-132-3p; hsa-miR-140-3p; hsa-miR-140-5p; hsa-miR-143-3p; hsa-miR-143-5p; hsa-miR-148a-3p; hsa-miR-15a-5p; hsa-miR-15b-5p; hsa-miR-16-5p; hsa-miR-17-3p; hsa-miR-17-5p; hsa-…
Gene Ontology (miRWalk)	GO0005769 early endosome	over-represented	8.88e-14	8.88e-14	1.71e-11	25.3373	57	hsa-let-7a-5p; hsa-let-7b-5p; hsa-let-7d-5p; hsa-let-7e-5p; hsa-let-7f-5p; hsa-miR-100-5p; hsa-miR-101-3p; hsa-miR-103a-3p; hsa-miR-106b-5p; hsa-miR-10b-5p; hsa-miR-125b-5p; hsa-miR-126-3p; hsa-miR-130a-3p; hsa-miR-132-3p; hsa-miR-140-3p; hsa-miR-145-5p; hsa-miR-148a-3p; hsa-miR-148b-3p; hsa-miR-151a-5p; hsa-miR-15a-5p; hsa-miR-15b-5p; hsa-miR-16-5p; hsa-miR-17-3p; hsa-miR-17-5p; hsa-miR-185-5p; …
Annotations derived over miRTarBase (Gene Ontology)	cellular response to hormone stimulus GO0032870	over-represented	8.89e-14	8.89e-14	3.82e-12	20.0199	54	hsa-let-7a-5p; hsa-let-7b-5p; hsa-let-7d-5p; hsa-let-7e-5p; hsa-let-7f-5p; hsa-let-7g-5p; hsa-let-7i-5p; hsa-miR-101-3p; hsa-miR-106b-5p; hsa-miR-125a-5p; hsa-miR-125b-5p; hsa-miR-126-5p; hsa-miR-145-5p; hsa-miR-148a-3p; hsa-miR-148b-3p; hsa-miR-150-5p; hsa-miR-15a-5p; hsa-miR-16-5p; hsa-miR-17-3p; hsa-miR-17-5p; hsa-miR-181c-5p; hsa-miR-199a-3p; hsa-miR-199a-5p; hsa-miR-199b-5p; hsa-miR-19a-3p; …
Annotations derived over miRTarBase (Gene Ontology)	activin binding GO0048185	over-represented	8.93e-14	8.93e-14	3.82e-12	23.5246	59	hsa-let-7a-5p; hsa-let-7b-5p; hsa-let-7d-5p; hsa-let-7f-5p; hsa-let-7g-5p; hsa-miR-100-5p; hsa-miR-101-3p; hsa-miR-103a-3p; hsa-miR-106b-5p; hsa-miR-107; hsa-miR-10b-5p; hsa-miR-126-3p; hsa-miR-130a-3p; hsa-miR-140-3p; hsa-miR-140-5p; hsa-miR-145-5p; hsa-miR-148a-3p; hsa-miR-148b-3p; hsa-miR-151a-5p; hsa-miR-151b; hsa-miR-15a-5p; hsa-miR-15b-5p; hsa-miR-16-5p; hsa-miR-17-5p; hsa-miR-181c-5p; hsa-…
Annotations derived over miRTarBase (Gene Ontology)	cellular response to tumor necrosis factor GO0071356	over-represented	8.98e-14	8.98e-14	3.82e-12	38.7916	78	hsa-let-7a-5p; hsa-let-7b-5p; hsa-let-7d-5p; hsa-let-7e-5p; hsa-let-7f-5p; hsa-let-7g-5p; hsa-let-7i-5p; hsa-miR-100-5p; hsa-miR-101-3p; hsa-miR-106b-5p; hsa-miR-10b-5p; hsa-miR-125a-5p; hsa-miR-125b-5p; hsa-miR-126-3p; hsa-miR-126-5p; hsa-miR-130a-3p; hsa-miR-132-3p; hsa-miR-143-3p; hsa-miR-145-3p; hsa-miR-148a-3p; hsa-miR-148b-3p; hsa-miR-150-5p; hsa-miR-151a-5p; hsa-miR-151b; hsa-miR-15a-5p; h…
Annotations derived over miRTarBase (Gene Ontology)	synapse maturation GO0060074	over-represented	8.99e-14	8.99e-14	3.82e-12	5.95316	29	hsa-let-7e-5p; hsa-miR-103a-3p; hsa-miR-106b-5p; hsa-miR-10b-5p; hsa-miR-130a-3p; hsa-miR-17-3p; hsa-miR-17-5p; hsa-miR-181c-5p; hsa-miR-193a-3p; hsa-miR-19a-3p; hsa-miR-19b-3p; hsa-miR-20a-5p; hsa-miR-20b-5p; hsa-miR-214-3p; hsa-miR-22-3p; hsa-miR-23a-3p; hsa-miR-23b-3p; hsa-miR-26a-5p; hsa-miR-26b-5p; hsa-miR-29a-3p; hsa-miR-29b-3p; hsa-miR-29c-3p; hsa-miR-301a-3p; hsa-miR-32-5p; hsa-miR-335-5p…
Pathways (KEGG)	Amyotrophic lateral sclerosis ALS	over-represented	9.2e-14	9.2e-14	9.68e-13	45.2652	85	hsa-let-7a-5p; hsa-let-7b-5p; hsa-let-7d-5p; hsa-let-7e-5p; hsa-let-7f-5p; hsa-let-7g-5p; hsa-let-7i-5p; hsa-miR-101-3p; hsa-miR-103a-3p; hsa-miR-106b-5p; hsa-miR-10b-5p; hsa-miR-125a-5p; hsa-miR-125b-5p; hsa-miR-126-3p; hsa-miR-130a-3p; hsa-miR-135a-5p; hsa-miR-136-5p; hsa-miR-143-3p; hsa-miR-143-5p; hsa-miR-145-5p; hsa-miR-148a-3p; hsa-miR-148b-3p; hsa-miR-150-5p; hsa-miR-151a-5p; hsa-miR-15a-5…
Annotations derived over miRTarBase (Gene Ontology)	negative regulation of I-kappaB kinaseNF-kappaB signaling GO0043124	over-represented	9.26e-14	9.26e-14	3.93e-12	39.7037	79	hsa-let-7a-5p; hsa-let-7b-5p; hsa-let-7e-5p; hsa-miR-100-5p; hsa-miR-101-3p; hsa-miR-103a-3p; hsa-miR-106b-5p; hsa-miR-107; hsa-miR-10b-5p; hsa-miR-125a-5p; hsa-miR-125b-5p; hsa-miR-126-3p; hsa-miR-130a-3p; hsa-miR-132-3p; hsa-miR-136-5p; hsa-miR-140-5p; hsa-miR-145-5p; hsa-miR-148a-3p; hsa-miR-150-5p; hsa-miR-154-3p; hsa-miR-154-5p; hsa-miR-15a-5p; hsa-miR-15b-5p; hsa-miR-16-5p; hsa-miR-17-3p; h…
Annotations derived over miRTarBase (Gene Ontology)	heat shock protein binding GO0031072	over-represented	9.41e-14	9.41e-14	3.97e-12	37.0632	76	hsa-let-7a-5p; hsa-let-7b-5p; hsa-let-7e-5p; hsa-let-7f-5p; hsa-miR-100-5p; hsa-miR-101-3p; hsa-miR-103a-3p; hsa-miR-106b-5p; hsa-miR-10b-5p; hsa-miR-125b-5p; hsa-miR-126-5p; hsa-miR-130a-3p; hsa-miR-132-3p; hsa-miR-135a-5p; hsa-miR-140-3p; hsa-miR-143-3p; hsa-miR-150-5p; hsa-miR-151a-5p; hsa-miR-15a-5p; hsa-miR-15b-5p; hsa-miR-16-5p; hsa-miR-17-3p; hsa-miR-17-5p; hsa-miR-181c-5p; hsa-miR-185-5p;…
Annotations derived over miRTarBase (Gene Ontology)	cellular response to starvation GO0009267	over-represented	9.42e-14	9.42e-14	3.97e-12	36.1991	75	hsa-let-7a-5p; hsa-let-7b-5p; hsa-let-7e-5p; hsa-miR-100-5p; hsa-miR-101-3p; hsa-miR-103a-3p; hsa-miR-106b-5p; hsa-miR-107; hsa-miR-10b-5p; hsa-miR-125a-5p; hsa-miR-125b-5p; hsa-miR-126-3p; hsa-miR-130a-3p; hsa-miR-132-3p; hsa-miR-135a-5p; hsa-miR-136-5p; hsa-miR-140-3p; hsa-miR-140-5p; hsa-miR-143-5p; hsa-miR-145-5p; hsa-miR-148b-3p; hsa-miR-151a-5p; hsa-miR-154-5p; hsa-miR-15a-5p; hsa-miR-15b-5…
Gene Ontology (miRWalk)	GO0005667 transcription factor complex	over-represented	9.46e-14	9.46e-14	1.71e-11	37.9148	72	hsa-let-7a-5p; hsa-let-7b-5p; hsa-let-7d-5p; hsa-let-7e-5p; hsa-let-7f-5p; hsa-miR-100-5p; hsa-miR-101-3p; hsa-miR-103a-3p; hsa-miR-106b-5p; hsa-miR-107; hsa-miR-10b-5p; hsa-miR-125a-5p; hsa-miR-125b-5p; hsa-miR-126-3p; hsa-miR-130a-3p; hsa-miR-132-3p; hsa-miR-140-5p; hsa-miR-145-5p; hsa-miR-148b-3p; hsa-miR-150-5p; hsa-miR-151a-5p; hsa-miR-15a-5p; hsa-miR-15b-5p; hsa-miR-16-5p; hsa-miR-17-5p; hs…
Gene Ontology (miRWalk)	GO0007050 cell cycle arrest	over-represented	9.46e-14	9.46e-14	1.71e-11	37.9148	72	hsa-let-7a-5p; hsa-let-7b-5p; hsa-let-7d-5p; hsa-let-7e-5p; hsa-let-7f-5p; hsa-let-7g-5p; hsa-miR-100-5p; hsa-miR-101-3p; hsa-miR-103a-3p; hsa-miR-106b-5p; hsa-miR-107; hsa-miR-10b-5p; hsa-miR-125a-5p; hsa-miR-125b-5p; hsa-miR-126-3p; hsa-miR-132-3p; hsa-miR-135a-5p; hsa-miR-140-5p; hsa-miR-143-3p; hsa-miR-145-5p; hsa-miR-148a-3p; hsa-miR-148b-3p; hsa-miR-150-5p; hsa-miR-151a-5p; hsa-miR-15a-5p; …
Annotations derived over miRTarBase (Gene Ontology)	proton transmembrane transport GO1902600	over-represented	9.97e-14	9.97e-14	4.19e-12	19.3958	53	hsa-let-7a-5p; hsa-let-7b-5p; hsa-let-7d-5p; hsa-let-7e-5p; hsa-let-7f-5p; hsa-let-7g-5p; hsa-let-7i-5p; hsa-miR-101-3p; hsa-miR-103a-3p; hsa-miR-106b-5p; hsa-miR-107; hsa-miR-125a-5p; hsa-miR-125b-5p; hsa-miR-130a-3p; hsa-miR-132-3p; hsa-miR-143-3p; hsa-miR-143-5p; hsa-miR-151a-5p; hsa-miR-15a-5p; hsa-miR-15b-5p; hsa-miR-16-5p; hsa-miR-17-5p; hsa-miR-185-5p; hsa-miR-195-5p; hsa-miR-199a-5p; hsa-…
Annotations derived over miRTarBase (Gene Ontology)	disordered domain specific binding GO0097718	over-represented	1e-13	1e-13	4.2e-12	45.3208	85	hsa-let-7a-5p; hsa-let-7b-5p; hsa-let-7d-5p; hsa-let-7e-5p; hsa-let-7f-5p; hsa-let-7g-5p; hsa-let-7i-5p; hsa-miR-100-5p; hsa-miR-101-3p; hsa-miR-103a-3p; hsa-miR-106b-5p; hsa-miR-107; hsa-miR-10b-5p; hsa-miR-125a-5p; hsa-miR-125b-5p; hsa-miR-126-5p; hsa-miR-130a-3p; hsa-miR-132-3p; hsa-miR-140-3p; hsa-miR-143-3p; hsa-miR-143-5p; hsa-miR-145-5p; hsa-miR-148a-3p; hsa-miR-148b-3p; hsa-miR-150-5p; hs…
Annotations derived over miRTarBase (Gene Ontology)	response to heat GO0009408	over-represented	1.01e-13	1.01e-13	4.24e-12	28.8536	66	hsa-let-7a-5p; hsa-let-7b-5p; hsa-let-7d-5p; hsa-let-7e-5p; hsa-let-7f-5p; hsa-let-7g-5p; hsa-let-7i-5p; hsa-miR-100-5p; hsa-miR-101-3p; hsa-miR-103a-3p; hsa-miR-106b-5p; hsa-miR-10b-5p; hsa-miR-125a-5p; hsa-miR-125b-5p; hsa-miR-126-3p; hsa-miR-140-3p; hsa-miR-143-3p; hsa-miR-148a-3p; hsa-miR-148b-3p; hsa-miR-150-5p; hsa-miR-15a-5p; hsa-miR-15b-5p; hsa-miR-16-5p; hsa-miR-17-5p; hsa-miR-185-5p; hs…
Annotations derived over miRTarBase (Gene Ontology)	cytoplasmic mRNA processing body assembly GO0033962	over-represented	1.02e-13	1.02e-13	4.25e-12	21.4602	56	hsa-let-7a-5p; hsa-let-7b-5p; hsa-let-7d-5p; hsa-let-7e-5p; hsa-let-7f-5p; hsa-let-7g-5p; hsa-let-7i-5p; hsa-miR-103a-3p; hsa-miR-106b-5p; hsa-miR-125a-5p; hsa-miR-125b-5p; hsa-miR-130a-3p; hsa-miR-143-3p; hsa-miR-145-5p; hsa-miR-148a-3p; hsa-miR-148b-3p; hsa-miR-15a-5p; hsa-miR-15b-5p; hsa-miR-16-5p; hsa-miR-17-3p; hsa-miR-17-5p; hsa-miR-195-5p; hsa-miR-19a-3p; hsa-miR-19b-3p; hsa-miR-20a-5p; hs…
Annotations derived over miRTarBase (Gene Ontology)	regulation of MAPK cascade GO0043408	over-represented	1.03e-13	1.03e-13	4.29e-12	28.0855	65	hsa-let-7a-5p; hsa-let-7b-5p; hsa-let-7d-5p; hsa-let-7e-5p; hsa-let-7f-5p; hsa-let-7g-5p; hsa-let-7i-5p; hsa-miR-101-3p; hsa-miR-103a-3p; hsa-miR-106b-5p; hsa-miR-10b-5p; hsa-miR-125a-5p; hsa-miR-125b-5p; hsa-miR-126-3p; hsa-miR-126-5p; hsa-miR-130a-3p; hsa-miR-132-3p; hsa-miR-140-3p; hsa-miR-140-5p; hsa-miR-143-5p; hsa-miR-145-3p; hsa-miR-145-5p; hsa-miR-148a-3p; hsa-miR-148b-3p; hsa-miR-150-5p;…
Annotations derived over miRTarBase (Gene Ontology)	negative regulation of protein binding GO0032091	over-represented	1.05e-13	1.05e-13	4.34e-12	47.2892	87	hsa-let-7a-5p; hsa-let-7b-5p; hsa-let-7d-5p; hsa-let-7e-5p; hsa-let-7f-5p; hsa-let-7g-5p; hsa-let-7i-5p; hsa-miR-100-5p; hsa-miR-101-3p; hsa-miR-103a-3p; hsa-miR-106b-5p; hsa-miR-107; hsa-miR-10b-5p; hsa-miR-125a-5p; hsa-miR-125b-5p; hsa-miR-126-3p; hsa-miR-126-5p; hsa-miR-132-3p; hsa-miR-135a-5p; hsa-miR-136-3p; hsa-miR-136-5p; hsa-miR-140-3p; hsa-miR-140-5p; hsa-miR-143-3p; hsa-miR-143-5p; hsa-…
Annotations derived over miRTarBase (Gene Ontology)	transforming growth factor beta-activated receptor activity GO0005024	over-represented	1.06e-13	1.06e-13	4.37e-12	13.7307	44	hsa-let-7a-5p; hsa-let-7b-5p; hsa-let-7d-5p; hsa-let-7e-5p; hsa-let-7f-5p; hsa-let-7g-5p; hsa-let-7i-5p; hsa-miR-100-5p; hsa-miR-101-3p; hsa-miR-103a-3p; hsa-miR-106b-5p; hsa-miR-107; hsa-miR-130a-3p; hsa-miR-135a-5p; hsa-miR-136-3p; hsa-miR-140-5p; hsa-miR-145-5p; hsa-miR-15a-5p; hsa-miR-15b-5p; hsa-miR-16-5p; hsa-miR-17-5p; hsa-miR-181c-5p; hsa-miR-195-5p; hsa-miR-199a-5p; hsa-miR-19a-3p; hsa-m…
Annotations derived over miRTarBase (Gene Ontology)	mammary gland alveolus development GO0060749	over-represented	1.07e-13	1.07e-13	4.43e-12	7.34543	32	hsa-miR-101-3p; hsa-miR-103a-3p; hsa-miR-106b-5p; hsa-miR-107; hsa-miR-125a-5p; hsa-miR-126-3p; hsa-miR-126-5p; hsa-miR-140-5p; hsa-miR-145-5p; hsa-miR-150-5p; hsa-miR-15a-5p; hsa-miR-15b-5p; hsa-miR-16-5p; hsa-miR-17-5p; hsa-miR-185-5p; hsa-miR-193a-3p; hsa-miR-195-5p; hsa-miR-199a-3p; hsa-miR-199a-5p; hsa-miR-19a-3p; hsa-miR-20a-5p; hsa-miR-20b-5p; hsa-miR-29a-3p; hsa-miR-29b-3p; hsa-miR-29c-3p…
Annotations derived over miRTarBase (Gene Ontology)	protein ADP-ribosylation GO0006471	over-represented	1.08e-13	1.08e-13	4.43e-12	16.1792	48	hsa-let-7a-5p; hsa-let-7b-5p; hsa-let-7d-5p; hsa-let-7e-5p; hsa-let-7f-5p; hsa-let-7g-5p; hsa-let-7i-5p; hsa-miR-103a-3p; hsa-miR-106b-5p; hsa-miR-125b-5p; hsa-miR-126-3p; hsa-miR-130a-3p; hsa-miR-132-3p; hsa-miR-145-5p; hsa-miR-148b-3p; hsa-miR-15a-5p; hsa-miR-15b-5p; hsa-miR-16-5p; hsa-miR-17-5p; hsa-miR-181c-5p; hsa-miR-195-5p; hsa-miR-199a-5p; hsa-miR-199b-5p; hsa-miR-19a-3p; hsa-miR-19b-3p; …
Pathways (KEGG)	Ubiquitin mediated proteolysis	over-represented	1.09e-13	1.09e-13	1.11e-12	72.2992	109	hsa-let-7a-5p; hsa-let-7b-5p; hsa-let-7d-5p; hsa-let-7e-5p; hsa-let-7f-5p; hsa-let-7g-5p; hsa-let-7i-5p; hsa-miR-100-5p; hsa-miR-101-3p; hsa-miR-103a-3p; hsa-miR-106b-5p; hsa-miR-107; hsa-miR-10b-5p; hsa-miR-125a-5p; hsa-miR-125b-5p; hsa-miR-126-5p; hsa-miR-130a-3p; hsa-miR-132-3p; hsa-miR-135a-5p; hsa-miR-136-3p; hsa-miR-136-5p; hsa-miR-140-3p; hsa-miR-140-5p; hsa-miR-143-3p; hsa-miR-143-5p; hsa…
Annotations derived over miRTarBase (Gene Ontology)	structural constituent of cytoskeleton GO0005200	over-represented	1.13e-13	1.13e-13	4.62e-12	54.4906	94	hsa-let-7a-5p; hsa-let-7b-5p; hsa-let-7d-5p; hsa-let-7e-5p; hsa-let-7f-5p; hsa-let-7g-5p; hsa-let-7i-5p; hsa-miR-100-5p; hsa-miR-101-3p; hsa-miR-103a-3p; hsa-miR-106b-5p; hsa-miR-107; hsa-miR-10b-5p; hsa-miR-125a-5p; hsa-miR-130a-3p; hsa-miR-132-3p; hsa-miR-140-3p; hsa-miR-143-3p; hsa-miR-143-5p; hsa-miR-145-3p; hsa-miR-145-5p; hsa-miR-148b-3p; hsa-miR-150-5p; hsa-miR-154-3p; hsa-miR-15a-5p; hsa-…
Annotations derived over miRTarBase (Gene Ontology)	BH3 domain binding GO0051434	over-represented	1.14e-13	1.14e-13	4.65e-12	14.3548	45	hsa-let-7a-5p; hsa-let-7g-5p; hsa-miR-101-3p; hsa-miR-103a-3p; hsa-miR-106b-5p; hsa-miR-125a-5p; hsa-miR-125b-5p; hsa-miR-126-3p; hsa-miR-135a-5p; hsa-miR-136-5p; hsa-miR-143-3p; hsa-miR-148a-3p; hsa-miR-148b-3p; hsa-miR-15a-5p; hsa-miR-15b-5p; hsa-miR-16-5p; hsa-miR-17-5p; hsa-miR-181c-5p; hsa-miR-193a-3p; hsa-miR-195-5p; hsa-miR-204-5p; hsa-miR-20a-5p; hsa-miR-20b-5p; hsa-miR-214-3p; hsa-miR-21…
Annotations derived over miRTarBase (Gene Ontology)	cytoplasmic ribonucleoprotein granule GO0036464	over-represented	1.16e-13	1.16e-13	4.71e-12	60.0117	99	hsa-let-7a-5p; hsa-let-7b-5p; hsa-let-7d-5p; hsa-let-7e-5p; hsa-let-7f-5p; hsa-let-7g-5p; hsa-let-7i-5p; hsa-miR-100-5p; hsa-miR-101-3p; hsa-miR-103a-3p; hsa-miR-106b-5p; hsa-miR-107; hsa-miR-10b-5p; hsa-miR-125a-5p; hsa-miR-125b-5p; hsa-miR-126-5p; hsa-miR-130a-3p; hsa-miR-132-3p; hsa-miR-135a-5p; hsa-miR-136-3p; hsa-miR-136-5p; hsa-miR-140-5p; hsa-miR-143-3p; hsa-miR-143-5p; hsa-miR-145-5p; hsa…
Annotations derived over miRTarBase (Gene Ontology)	aortic valve morphogenesis GO0003180	over-represented	1.2e-13	1.2e-13	4.85e-12	23.6686	59	hsa-let-7b-5p; hsa-let-7i-5p; hsa-miR-100-5p; hsa-miR-101-3p; hsa-miR-106b-5p; hsa-miR-10b-5p; hsa-miR-125a-5p; hsa-miR-126-3p; hsa-miR-130a-3p; hsa-miR-132-3p; hsa-miR-135a-5p; hsa-miR-136-5p; hsa-miR-140-5p; hsa-miR-143-3p; hsa-miR-143-5p; hsa-miR-145-5p; hsa-miR-148a-3p; hsa-miR-148b-3p; hsa-miR-15a-5p; hsa-miR-15b-5p; hsa-miR-16-5p; hsa-miR-17-5p; hsa-miR-185-5p; hsa-miR-192-3p; hsa-miR-195-5…
Gene Ontology (miRWalk)	GO0000122 negative regulation of transcription from rna polymerase ii promoter	over-represented	1.23e-13	1.23e-13	2.15e-11	52.1329	86	hsa-let-7a-5p; hsa-let-7b-5p; hsa-let-7d-5p; hsa-let-7e-5p; hsa-let-7f-5p; hsa-let-7g-5p; hsa-miR-100-5p; hsa-miR-101-3p; hsa-miR-103a-3p; hsa-miR-106b-5p; hsa-miR-107; hsa-miR-10b-5p; hsa-miR-125a-5p; hsa-miR-125b-5p; hsa-miR-126-3p; hsa-miR-130a-3p; hsa-miR-132-3p; hsa-miR-135a-5p; hsa-miR-136-5p; hsa-miR-140-5p; hsa-miR-143-3p; hsa-miR-145-5p; hsa-miR-148a-3p; hsa-miR-148b-3p; hsa-miR-150-5p; …
Pathways (KEGG)	Adipocytokine signaling pathway	over-represented	1.26e-13	1.26e-13	1.24e-12	49.402	89	hsa-let-7a-5p; hsa-let-7b-5p; hsa-let-7d-5p; hsa-let-7e-5p; hsa-let-7f-5p; hsa-let-7g-5p; hsa-let-7i-5p; hsa-miR-100-5p; hsa-miR-101-3p; hsa-miR-103a-3p; hsa-miR-106b-5p; hsa-miR-10b-5p; hsa-miR-125a-5p; hsa-miR-125b-5p; hsa-miR-126-3p; hsa-miR-126-5p; hsa-miR-130a-3p; hsa-miR-132-3p; hsa-miR-135a-5p; hsa-miR-136-3p; hsa-miR-140-3p; hsa-miR-143-3p; hsa-miR-145-3p; hsa-miR-145-5p; hsa-miR-148a-3p;…
Gene Ontology (miRWalk)	GO0015031 protein transport	over-represented	1.27e-13	1.27e-13	2.15e-11	30.2589	63	hsa-let-7a-5p; hsa-let-7b-5p; hsa-let-7d-5p; hsa-let-7e-5p; hsa-let-7f-5p; hsa-let-7g-5p; hsa-miR-100-5p; hsa-miR-101-3p; hsa-miR-103a-3p; hsa-miR-106b-5p; hsa-miR-107; hsa-miR-10b-5p; hsa-miR-125a-5p; hsa-miR-125b-5p; hsa-miR-126-3p; hsa-miR-130a-3p; hsa-miR-132-3p; hsa-miR-140-3p; hsa-miR-143-3p; hsa-miR-148a-3p; hsa-miR-148b-3p; hsa-miR-151a-5p; hsa-miR-15a-5p; hsa-miR-15b-5p; hsa-miR-16-5p; h…
Annotations derived over miRTarBase (Gene Ontology)	positive regulation of Ras protein signal transduction GO0046579	over-represented	1.27e-13	1.27e-13	5.14e-12	29.7658	67	hsa-let-7a-5p; hsa-let-7b-5p; hsa-let-7d-5p; hsa-let-7e-5p; hsa-let-7f-5p; hsa-let-7g-5p; hsa-let-7i-5p; hsa-miR-100-5p; hsa-miR-101-3p; hsa-miR-103a-3p; hsa-miR-106b-5p; hsa-miR-107; hsa-miR-10b-5p; hsa-miR-125a-5p; hsa-miR-125b-5p; hsa-miR-126-3p; hsa-miR-135a-5p; hsa-miR-143-5p; hsa-miR-145-5p; hsa-miR-15a-5p; hsa-miR-15b-5p; hsa-miR-16-5p; hsa-miR-17-3p; hsa-miR-17-5p; hsa-miR-181c-5p; hsa-mi…
Annotations derived over miRTarBase (Gene Ontology)	secretory granule membrane GO0030667	over-represented	1.28e-13	1.28e-13	5.14e-12	52.4742	92	hsa-let-7a-5p; hsa-let-7b-5p; hsa-let-7d-5p; hsa-let-7e-5p; hsa-let-7f-5p; hsa-let-7g-5p; hsa-let-7i-5p; hsa-miR-101-3p; hsa-miR-103a-3p; hsa-miR-106b-5p; hsa-miR-107; hsa-miR-10b-5p; hsa-miR-125a-5p; hsa-miR-125b-5p; hsa-miR-126-3p; hsa-miR-130a-3p; hsa-miR-132-3p; hsa-miR-136-3p; hsa-miR-136-5p; hsa-miR-140-3p; hsa-miR-140-5p; hsa-miR-143-3p; hsa-miR-143-5p; hsa-miR-145-5p; hsa-miR-148a-3p; hsa…
Annotations derived over miRTarBase (Gene Ontology)	oxygen transport GO0015671	over-represented	1.29e-13	1.29e-13	5.17e-12	9.36183	36	hsa-let-7a-5p; hsa-let-7b-5p; hsa-let-7d-5p; hsa-let-7e-5p; hsa-let-7f-5p; hsa-let-7g-5p; hsa-let-7i-5p; hsa-miR-106b-5p; hsa-miR-10b-5p; hsa-miR-125a-5p; hsa-miR-126-5p; hsa-miR-130a-3p; hsa-miR-135a-5p; hsa-miR-145-5p; hsa-miR-148a-3p; hsa-miR-151a-5p; hsa-miR-16-5p; hsa-miR-17-5p; hsa-miR-185-5p; hsa-miR-19a-3p; hsa-miR-20a-5p; hsa-miR-23a-3p; hsa-miR-24-3p; hsa-miR-26b-5p; hsa-miR-29a-3p; hsa…
Annotations derived over miRTarBase (Gene Ontology)	protein palmitoylation GO0018345	over-represented	1.32e-13	1.32e-13	5.28e-12	28.9977	66	hsa-let-7a-5p; hsa-let-7b-5p; hsa-let-7d-5p; hsa-let-7e-5p; hsa-let-7f-5p; hsa-let-7g-5p; hsa-let-7i-5p; hsa-miR-101-3p; hsa-miR-103a-3p; hsa-miR-106b-5p; hsa-miR-107; hsa-miR-10b-5p; hsa-miR-125a-5p; hsa-miR-125b-5p; hsa-miR-132-3p; hsa-miR-140-3p; hsa-miR-140-5p; hsa-miR-143-3p; hsa-miR-143-5p; hsa-miR-145-5p; hsa-miR-148a-3p; hsa-miR-148b-3p; hsa-miR-154-3p; hsa-miR-15a-5p; hsa-miR-15b-5p; hsa…
Gene Ontology (miRWalk)	GO0008063 toll signaling pathway	over-represented	1.34e-13	1.34e-13	2.19e-11	25.5196	57	hsa-let-7a-5p; hsa-let-7b-5p; hsa-let-7f-5p; hsa-let-7g-5p; hsa-let-7i-5p; hsa-miR-100-5p; hsa-miR-101-3p; hsa-miR-103a-3p; hsa-miR-106b-5p; hsa-miR-125a-5p; hsa-miR-125b-5p; hsa-miR-132-3p; hsa-miR-140-3p; hsa-miR-143-3p; hsa-miR-145-5p; hsa-miR-148a-3p; hsa-miR-151a-5p; hsa-miR-15a-5p; hsa-miR-15b-5p; hsa-miR-16-5p; hsa-miR-17-5p; hsa-miR-185-5p; hsa-miR-195-5p; hsa-miR-199a-3p; hsa-miR-199a-5p…
Annotations derived over miRTarBase (Gene Ontology)	positive regulation of peptidyl-tyrosine autophosphorylation GO1900086	over-represented	1.35e-13	1.35e-13	5.39e-12	6.48126	30	hsa-miR-101-3p; hsa-miR-106b-5p; hsa-miR-107; hsa-miR-125a-5p; hsa-miR-126-3p; hsa-miR-126-5p; hsa-miR-140-5p; hsa-miR-145-5p; hsa-miR-150-5p; hsa-miR-15a-5p; hsa-miR-15b-5p; hsa-miR-16-5p; hsa-miR-17-5p; hsa-miR-185-5p; hsa-miR-195-5p; hsa-miR-199a-3p; hsa-miR-199a-5p; hsa-miR-20a-5p; hsa-miR-20b-5p; hsa-miR-29a-3p; hsa-miR-29b-3p; hsa-miR-29c-3p; hsa-miR-335-5p; hsa-miR-361-5p; hsa-miR-362-3p; …
Pathways (miRWalk)	hsa04062 Chemokine signaling pathway	over-represented	1.37e-13	1.37e-13	8.29e-12	36.2	69	hsa-let-7a-5p; hsa-let-7b-5p; hsa-let-7d-5p; hsa-let-7e-5p; hsa-let-7g-5p; hsa-miR-100-5p; hsa-miR-101-3p; hsa-miR-103a-3p; hsa-miR-106b-5p; hsa-miR-107; hsa-miR-10b-5p; hsa-miR-125a-5p; hsa-miR-125b-5p; hsa-miR-126-3p; hsa-miR-126-5p; hsa-miR-132-3p; hsa-miR-135a-5p; hsa-miR-140-5p; hsa-miR-143-3p; hsa-miR-145-5p; hsa-miR-148a-3p; hsa-miR-148b-3p; hsa-miR-150-5p; hsa-miR-15a-5p; hsa-miR-15b-5p; …
Pathways (KEGG)	Legionellosis	over-represented	1.37e-13	1.37e-13	1.32e-12	47.4779	87	hsa-let-7a-5p; hsa-let-7b-5p; hsa-let-7d-5p; hsa-let-7e-5p; hsa-let-7f-5p; hsa-let-7g-5p; hsa-let-7i-5p; hsa-miR-100-5p; hsa-miR-103a-3p; hsa-miR-106b-5p; hsa-miR-107; hsa-miR-10b-5p; hsa-miR-125a-5p; hsa-miR-125b-5p; hsa-miR-126-3p; hsa-miR-130a-3p; hsa-miR-132-3p; hsa-miR-136-5p; hsa-miR-143-3p; hsa-miR-143-5p; hsa-miR-145-5p; hsa-miR-148a-3p; hsa-miR-148b-3p; hsa-miR-150-5p; hsa-miR-151a-5p; h…
Annotations derived over miRTarBase (Gene Ontology)	cytoplasmic dynein complex GO0005868	over-represented	1.38e-13	1.38e-13	5.48e-12	15.6511	47	hsa-let-7a-5p; hsa-let-7b-5p; hsa-let-7f-5p; hsa-miR-100-5p; hsa-miR-101-3p; hsa-miR-106b-5p; hsa-miR-10b-5p; hsa-miR-125a-5p; hsa-miR-125b-5p; hsa-miR-130a-3p; hsa-miR-148a-3p; hsa-miR-15a-5p; hsa-miR-15b-5p; hsa-miR-16-5p; hsa-miR-17-5p; hsa-miR-181c-5p; hsa-miR-192-3p; hsa-miR-195-5p; hsa-miR-19a-3p; hsa-miR-19b-3p; hsa-miR-20a-5p; hsa-miR-20b-5p; hsa-miR-218-5p; hsa-miR-23a-3p; hsa-miR-23b-3p…
Annotations derived over miRTarBase (Gene Ontology)	female pregnancy GO0007565	over-represented	1.38e-13	1.38e-13	5.48e-12	15.6511	47	hsa-let-7a-5p; hsa-miR-103a-3p; hsa-miR-125a-5p; hsa-miR-125b-5p; hsa-miR-126-3p; hsa-miR-135a-5p; hsa-miR-136-5p; hsa-miR-143-3p; hsa-miR-148a-3p; hsa-miR-148b-3p; hsa-miR-15a-5p; hsa-miR-15b-5p; hsa-miR-16-5p; hsa-miR-17-5p; hsa-miR-181c-5p; hsa-miR-185-5p; hsa-miR-195-5p; hsa-miR-199a-5p; hsa-miR-199b-5p; hsa-miR-19b-3p; hsa-miR-204-5p; hsa-miR-20a-5p; hsa-miR-214-3p; hsa-miR-218-5p; hsa-miR-2…
Annotations derived over miRTarBase (Gene Ontology)	inositol-1,3,4,5-tetrakisphosphate 3-phosphatase activity GO0051717	over-represented	1.41e-13	1.41e-13	5.59e-12	6.04918	29	hsa-miR-103a-3p; hsa-miR-106b-5p; hsa-miR-10b-5p; hsa-miR-130a-3p; hsa-miR-17-3p; hsa-miR-17-5p; hsa-miR-181c-5p; hsa-miR-193a-3p; hsa-miR-19a-3p; hsa-miR-19b-3p; hsa-miR-20a-5p; hsa-miR-20b-5p; hsa-miR-214-3p; hsa-miR-22-3p; hsa-miR-23a-3p; hsa-miR-23b-3p; hsa-miR-26a-5p; hsa-miR-26b-5p; hsa-miR-29a-3p; hsa-miR-29b-3p; hsa-miR-29c-3p; hsa-miR-301a-3p; hsa-miR-32-5p; hsa-miR-340-5p; hsa-miR-34a-3…
Gene Ontology (miRWalk)	GO0000079 regulation of cyclin dependent protein kinase activity	over-represented	1.42e-13	1.42e-13	2.27e-11	27.8893	60	hsa-let-7a-5p; hsa-let-7b-5p; hsa-let-7e-5p; hsa-let-7f-5p; hsa-let-7i-5p; hsa-miR-100-5p; hsa-miR-103a-3p; hsa-miR-106b-5p; hsa-miR-107; hsa-miR-10b-5p; hsa-miR-125a-5p; hsa-miR-125b-5p; hsa-miR-126-3p; hsa-miR-132-3p; hsa-miR-145-5p; hsa-miR-148a-3p; hsa-miR-148b-3p; hsa-miR-15a-5p; hsa-miR-15b-5p; hsa-miR-16-5p; hsa-miR-17-3p; hsa-miR-17-5p; hsa-miR-185-5p; hsa-miR-195-5p; hsa-miR-199a-3p; hsa…
Annotations derived over miRTarBase (Gene Ontology)	positive regulation of cyclin-dependent protein serinethreonine kinase activity GO0045737	over-represented	1.46e-13	1.46e-13	5.75e-12	31.4461	69	hsa-let-7a-5p; hsa-let-7b-5p; hsa-let-7d-5p; hsa-let-7e-5p; hsa-let-7f-5p; hsa-let-7g-5p; hsa-let-7i-5p; hsa-miR-100-5p; hsa-miR-101-3p; hsa-miR-106b-5p; hsa-miR-10b-5p; hsa-miR-125a-5p; hsa-miR-125b-5p; hsa-miR-126-3p; hsa-miR-130a-3p; hsa-miR-132-3p; hsa-miR-135a-5p; hsa-miR-143-3p; hsa-miR-145-3p; hsa-miR-145-5p; hsa-miR-148b-3p; hsa-miR-154-5p; hsa-miR-15a-5p; hsa-miR-15b-5p; hsa-miR-16-5p; h…
Annotations derived over miRTarBase (Gene Ontology)	regulation of neuron projection development GO0010975	over-represented	1.49e-13	1.49e-13	5.89e-12	18.2436	51	hsa-miR-100-5p; hsa-miR-103a-3p; hsa-miR-106b-5p; hsa-miR-10b-5p; hsa-miR-125a-5p; hsa-miR-125b-5p; hsa-miR-126-3p; hsa-miR-130a-3p; hsa-miR-132-3p; hsa-miR-143-3p; hsa-miR-148b-3p; hsa-miR-151a-5p; hsa-miR-15b-5p; hsa-miR-17-3p; hsa-miR-17-5p; hsa-miR-181c-5p; hsa-miR-185-5p; hsa-miR-192-3p; hsa-miR-193a-3p; hsa-miR-19a-3p; hsa-miR-19b-3p; hsa-miR-20a-5p; hsa-miR-20b-5p; hsa-miR-214-3p; hsa-miR-…
Annotations derived over miRTarBase (Gene Ontology)	enzyme activator activity GO0008047	over-represented	1.51e-13	1.51e-13	5.92e-12	25.2529	61	hsa-let-7a-5p; hsa-let-7b-5p; hsa-let-7d-5p; hsa-let-7e-5p; hsa-let-7f-5p; hsa-let-7g-5p; hsa-let-7i-5p; hsa-miR-100-5p; hsa-miR-106b-5p; hsa-miR-107; hsa-miR-130a-3p; hsa-miR-132-3p; hsa-miR-135a-5p; hsa-miR-136-3p; hsa-miR-145-3p; hsa-miR-145-5p; hsa-miR-154-3p; hsa-miR-15a-5p; hsa-miR-15b-5p; hsa-miR-16-5p; hsa-miR-17-5p; hsa-miR-181c-5p; hsa-miR-195-5p; hsa-miR-19a-3p; hsa-miR-19b-3p; hsa-miR…
Pathways (KEGG)	Regulation of lipolysis in adipocytes	over-represented	1.52e-13	1.52e-13	1.41e-12	40.0219	79	hsa-let-7a-5p; hsa-let-7b-5p; hsa-let-7d-5p; hsa-let-7e-5p; hsa-let-7g-5p; hsa-miR-100-5p; hsa-miR-101-3p; hsa-miR-103a-3p; hsa-miR-106b-5p; hsa-miR-107; hsa-miR-10b-5p; hsa-miR-125a-5p; hsa-miR-125b-5p; hsa-miR-126-3p; hsa-miR-132-3p; hsa-miR-135a-5p; hsa-miR-136-5p; hsa-miR-143-3p; hsa-miR-143-5p; hsa-miR-145-5p; hsa-miR-148a-3p; hsa-miR-148b-3p; hsa-miR-150-5p; hsa-miR-151a-5p; hsa-miR-151b; h…
Gene Ontology (miRWalk)	GO0005730 nucleolus	over-represented	1.52e-13	1.52e-13	2.36e-11	61.7939	94	hsa-let-7a-5p; hsa-let-7b-5p; hsa-let-7d-5p; hsa-let-7e-5p; hsa-let-7f-5p; hsa-let-7g-5p; hsa-let-7i-5p; hsa-miR-100-5p; hsa-miR-101-3p; hsa-miR-103a-3p; hsa-miR-106b-5p; hsa-miR-107; hsa-miR-10b-5p; hsa-miR-125a-5p; hsa-miR-125b-5p; hsa-miR-126-3p; hsa-miR-130a-3p; hsa-miR-132-3p; hsa-miR-135a-5p; hsa-miR-136-5p; hsa-miR-140-3p; hsa-miR-140-5p; hsa-miR-143-3p; hsa-miR-145-5p; hsa-miR-148a-3p; hs…
Annotations derived over miRTarBase (Gene Ontology)	positive regulation of membrane protein ectodomain proteolysis GO0051044	over-represented	1.53e-13	1.53e-13	5.99e-12	10.466	38	hsa-let-7b-5p; hsa-miR-103a-3p; hsa-miR-107; hsa-miR-125a-5p; hsa-miR-125b-5p; hsa-miR-126-3p; hsa-miR-126-5p; hsa-miR-130a-3p; hsa-miR-136-5p; hsa-miR-140-3p; hsa-miR-140-5p; hsa-miR-143-3p; hsa-miR-148a-3p; hsa-miR-148b-3p; hsa-miR-15a-5p; hsa-miR-15b-5p; hsa-miR-16-5p; hsa-miR-17-5p; hsa-miR-193a-3p; hsa-miR-195-5p; hsa-miR-199a-3p; hsa-miR-199a-5p; hsa-miR-19a-3p; hsa-miR-19b-3p; hsa-miR-204-…
Annotations derived over miRTarBase (Gene Ontology)	ossification GO0001503	over-represented	1.53e-13	1.53e-13	5.99e-12	19.5878	53	hsa-let-7a-5p; hsa-let-7b-5p; hsa-let-7d-5p; hsa-let-7e-5p; hsa-let-7f-5p; hsa-let-7g-5p; hsa-let-7i-5p; hsa-miR-103a-3p; hsa-miR-106b-5p; hsa-miR-125a-5p; hsa-miR-125b-5p; hsa-miR-126-5p; hsa-miR-132-3p; hsa-miR-135a-5p; hsa-miR-136-5p; hsa-miR-143-3p; hsa-miR-145-5p; hsa-miR-154-5p; hsa-miR-15a-5p; hsa-miR-15b-5p; hsa-miR-16-5p; hsa-miR-17-5p; hsa-miR-185-5p; hsa-miR-195-5p; hsa-miR-204-5p; hsa…
Annotations derived over miRTarBase (Gene Ontology)	branching morphogenesis of an epithelial tube GO0048754	over-represented	1.56e-13	1.56e-13	6.07e-12	15.6991	47	hsa-let-7a-5p; hsa-let-7b-5p; hsa-let-7i-5p; hsa-miR-101-3p; hsa-miR-106b-5p; hsa-miR-107; hsa-miR-125a-5p; hsa-miR-126-3p; hsa-miR-126-5p; hsa-miR-130a-3p; hsa-miR-140-5p; hsa-miR-145-5p; hsa-miR-148a-3p; hsa-miR-150-5p; hsa-miR-15a-5p; hsa-miR-15b-5p; hsa-miR-16-5p; hsa-miR-17-5p; hsa-miR-185-5p; hsa-miR-195-5p; hsa-miR-199a-3p; hsa-miR-199a-5p; hsa-miR-20a-5p; hsa-miR-20b-5p; hsa-miR-218-5p; h…
Annotations derived over miRTarBase (Gene Ontology)	COPII-coated ER to Golgi transport vesicle GO0030134	over-represented	1.56e-13	1.56e-13	6.08e-12	40.0398	79	hsa-let-7a-5p; hsa-let-7b-5p; hsa-let-7d-5p; hsa-let-7e-5p; hsa-let-7f-5p; hsa-let-7g-5p; hsa-let-7i-5p; hsa-miR-100-5p; hsa-miR-101-3p; hsa-miR-103a-3p; hsa-miR-106b-5p; hsa-miR-107; hsa-miR-10b-5p; hsa-miR-126-5p; hsa-miR-130a-3p; hsa-miR-132-3p; hsa-miR-140-3p; hsa-miR-140-5p; hsa-miR-143-5p; hsa-miR-148a-3p; hsa-miR-148b-3p; hsa-miR-150-5p; hsa-miR-151a-5p; hsa-miR-151b; hsa-miR-15a-5p; hsa-m…
Annotations derived over miRTarBase (Gene Ontology)	JAK-STAT cascade GO0007259	over-represented	1.6e-13	1.6e-13	6.19e-12	23.8126	59	hsa-let-7a-5p; hsa-let-7b-5p; hsa-let-7d-5p; hsa-let-7e-5p; hsa-let-7f-5p; hsa-let-7g-5p; hsa-let-7i-5p; hsa-miR-101-3p; hsa-miR-106b-5p; hsa-miR-10b-5p; hsa-miR-125a-5p; hsa-miR-125b-5p; hsa-miR-135a-5p; hsa-miR-140-5p; hsa-miR-145-5p; hsa-miR-148a-3p; hsa-miR-150-5p; hsa-miR-15a-5p; hsa-miR-15b-5p; hsa-miR-16-5p; hsa-miR-17-5p; hsa-miR-185-5p; hsa-miR-195-5p; hsa-miR-19a-3p; hsa-miR-19b-3p; hsa…
Gene Ontology (miRWalk)	GO0030324 lung development	over-represented	1.62e-13	1.62e-13	2.39e-11	27.1601	59	hsa-let-7a-5p; hsa-let-7b-5p; hsa-let-7d-5p; hsa-let-7e-5p; hsa-let-7f-5p; hsa-let-7g-5p; hsa-miR-100-5p; hsa-miR-101-3p; hsa-miR-103a-3p; hsa-miR-106b-5p; hsa-miR-107; hsa-miR-125a-5p; hsa-miR-125b-5p; hsa-miR-126-3p; hsa-miR-130a-3p; hsa-miR-140-3p; hsa-miR-140-5p; hsa-miR-145-5p; hsa-miR-148a-3p; hsa-miR-148b-3p; hsa-miR-150-5p; hsa-miR-154-5p; hsa-miR-15a-5p; hsa-miR-15b-5p; hsa-miR-16-5p; hs…
Gene Ontology (miRWalk)	GO0007399 nervous system development	over-represented	1.63e-13	1.63e-13	2.39e-11	34.6337	68	hsa-let-7a-5p; hsa-let-7b-5p; hsa-let-7e-5p; hsa-let-7f-5p; hsa-miR-100-5p; hsa-miR-101-3p; hsa-miR-103a-3p; hsa-miR-106b-5p; hsa-miR-107; hsa-miR-10b-5p; hsa-miR-125a-5p; hsa-miR-125b-5p; hsa-miR-126-3p; hsa-miR-126-5p; hsa-miR-130a-3p; hsa-miR-132-3p; hsa-miR-140-5p; hsa-miR-145-5p; hsa-miR-148a-3p; hsa-miR-148b-3p; hsa-miR-150-5p; hsa-miR-15a-5p; hsa-miR-15b-5p; hsa-miR-16-5p; hsa-miR-17-3p; h…
Annotations derived over miRTarBase (Gene Ontology)	response to cholesterol GO0070723	over-represented	1.64e-13	1.64e-13	6.32e-12	13.2986	43	hsa-let-7b-5p; hsa-let-7d-5p; hsa-let-7f-5p; hsa-let-7g-5p; hsa-miR-101-3p; hsa-miR-106b-5p; hsa-miR-125a-5p; hsa-miR-130a-3p; hsa-miR-132-3p; hsa-miR-140-5p; hsa-miR-145-5p; hsa-miR-148a-3p; hsa-miR-15b-5p; hsa-miR-17-5p; hsa-miR-181c-5p; hsa-miR-185-5p; hsa-miR-192-3p; hsa-miR-199a-5p; hsa-miR-19a-3p; hsa-miR-19b-3p; hsa-miR-204-5p; hsa-miR-20a-5p; hsa-miR-20b-5p; hsa-miR-24-3p; hsa-miR-27b-3p;…
Annotations derived over miRTarBase (Gene Ontology)	positive regulation of myelination GO0031643	over-represented	1.64e-13	1.64e-13	6.34e-12	12.1464	41	hsa-let-7a-5p; hsa-let-7b-5p; hsa-let-7d-5p; hsa-miR-101-3p; hsa-miR-103a-3p; hsa-miR-106b-5p; hsa-miR-107; hsa-miR-130a-3p; hsa-miR-148a-3p; hsa-miR-148b-3p; hsa-miR-150-5p; hsa-miR-15a-5p; hsa-miR-15b-5p; hsa-miR-16-5p; hsa-miR-17-3p; hsa-miR-17-5p; hsa-miR-193a-3p; hsa-miR-195-5p; hsa-miR-19a-3p; hsa-miR-19b-3p; hsa-miR-204-5p; hsa-miR-20a-5p; hsa-miR-20b-5p; hsa-miR-214-5p; hsa-miR-218-5p; hs…
Annotations derived over miRTarBase (Gene Ontology)	positive regulation of blood vessel endothelial cell proliferation involved in sprouting angiogenesis GO1903589	over-represented	1.66e-13	1.66e-13	6.39e-12	12.7225	42	hsa-let-7b-5p; hsa-miR-101-3p; hsa-miR-103a-3p; hsa-miR-106b-5p; hsa-miR-107; hsa-miR-10b-5p; hsa-miR-125a-5p; hsa-miR-126-3p; hsa-miR-126-5p; hsa-miR-140-5p; hsa-miR-145-5p; hsa-miR-148b-3p; hsa-miR-150-5p; hsa-miR-15a-5p; hsa-miR-15b-5p; hsa-miR-16-5p; hsa-miR-17-5p; hsa-miR-185-5p; hsa-miR-195-5p; hsa-miR-199a-3p; hsa-miR-199a-5p; hsa-miR-204-5p; hsa-miR-20a-5p; hsa-miR-20b-5p; hsa-miR-218-5p;…
Annotations derived over miRTarBase (Gene Ontology)	positive regulation of ceramide biosynthetic process GO2000304	over-represented	1.72e-13	1.72e-13	6.61e-12	3.69672	23	hsa-let-7e-5p; hsa-miR-125b-5p; hsa-miR-130a-3p; hsa-miR-132-3p; hsa-miR-143-3p; hsa-miR-15a-5p; hsa-miR-15b-5p; hsa-miR-16-5p; hsa-miR-17-5p; hsa-miR-181c-5p; hsa-miR-195-5p; hsa-miR-19a-3p; hsa-miR-23b-3p; hsa-miR-24-3p; hsa-miR-26a-5p; hsa-miR-26b-5p; hsa-miR-29b-3p; hsa-miR-324-5p; hsa-miR-34a-5p; hsa-miR-374a-5p; hsa-miR-374b-5p; hsa-miR-455-3p; hsa-miR-654-3p
Annotations derived over miRTarBase (Gene Ontology)	defense response to virus GO0051607	over-represented	1.79e-13	1.79e-13	6.86e-12	62.6522	101	hsa-let-7a-5p; hsa-let-7b-5p; hsa-let-7d-5p; hsa-let-7e-5p; hsa-let-7f-5p; hsa-let-7g-5p; hsa-let-7i-5p; hsa-miR-100-5p; hsa-miR-101-3p; hsa-miR-103a-3p; hsa-miR-106b-5p; hsa-miR-107; hsa-miR-10b-5p; hsa-miR-125a-5p; hsa-miR-125b-5p; hsa-miR-126-3p; hsa-miR-126-5p; hsa-miR-130a-3p; hsa-miR-132-3p; hsa-miR-135a-5p; hsa-miR-136-5p; hsa-miR-140-3p; hsa-miR-140-5p; hsa-miR-143-3p; hsa-miR-143-5p; hsa…
Gene Ontology (miRWalk)	GO0006366 transcription from rna polymerase ii promoter	over-represented	1.82e-13	1.82e-13	2.59e-11	38.2794	72	hsa-let-7a-5p; hsa-let-7b-5p; hsa-let-7d-5p; hsa-let-7e-5p; hsa-let-7f-5p; hsa-miR-100-5p; hsa-miR-101-3p; hsa-miR-103a-3p; hsa-miR-106b-5p; hsa-miR-107; hsa-miR-10b-5p; hsa-miR-125a-5p; hsa-miR-125b-5p; hsa-miR-126-3p; hsa-miR-130a-3p; hsa-miR-132-3p; hsa-miR-140-3p; hsa-miR-140-5p; hsa-miR-145-5p; hsa-miR-148a-3p; hsa-miR-148b-3p; hsa-miR-150-5p; hsa-miR-15a-5p; hsa-miR-15b-5p; hsa-miR-16-5p; h…
Annotations derived over miRTarBase (Gene Ontology)	growth hormone receptor signaling pathway GO0060396	over-represented	1.84e-13	1.84e-13	7.01e-12	8.44965	34	hsa-let-7a-5p; hsa-let-7e-5p; hsa-miR-101-3p; hsa-miR-103a-3p; hsa-miR-106b-5p; hsa-miR-107; hsa-miR-125a-5p; hsa-miR-125b-5p; hsa-miR-126-3p; hsa-miR-135a-5p; hsa-miR-143-3p; hsa-miR-145-5p; hsa-miR-148a-3p; hsa-miR-15a-5p; hsa-miR-15b-5p; hsa-miR-16-5p; hsa-miR-17-5p; hsa-miR-195-5p; hsa-miR-204-5p; hsa-miR-20a-5p; hsa-miR-20b-5p; hsa-miR-23a-3p; hsa-miR-23b-3p; hsa-miR-29a-3p; hsa-miR-29b-3p; …
Annotations derived over miRTarBase (Gene Ontology)	positive chemotaxis GO0050918	over-represented	1.96e-13	1.96e-13	7.47e-12	15.171	46	hsa-miR-101-3p; hsa-miR-106b-5p; hsa-miR-107; hsa-miR-125a-5p; hsa-miR-126-3p; hsa-miR-126-5p; hsa-miR-130a-3p; hsa-miR-140-5p; hsa-miR-145-5p; hsa-miR-148a-3p; hsa-miR-150-5p; hsa-miR-15a-5p; hsa-miR-15b-5p; hsa-miR-16-5p; hsa-miR-17-5p; hsa-miR-185-5p; hsa-miR-192-3p; hsa-miR-195-5p; hsa-miR-199a-3p; hsa-miR-199a-5p; hsa-miR-20a-5p; hsa-miR-20b-5p; hsa-miR-218-5p; hsa-miR-23b-3p; hsa-miR-24-3p;…
Gene Ontology (miRWalk)	GO0002755 myd88 dependent toll like receptor signaling pathway	over-represented	2e-13	2e-13	2.78e-11	25.7019	57	hsa-let-7a-5p; hsa-let-7b-5p; hsa-let-7f-5p; hsa-let-7g-5p; hsa-let-7i-5p; hsa-miR-100-5p; hsa-miR-101-3p; hsa-miR-103a-3p; hsa-miR-106b-5p; hsa-miR-125a-5p; hsa-miR-125b-5p; hsa-miR-132-3p; hsa-miR-140-3p; hsa-miR-143-3p; hsa-miR-145-5p; hsa-miR-148a-3p; hsa-miR-151a-5p; hsa-miR-15a-5p; hsa-miR-15b-5p; hsa-miR-16-5p; hsa-miR-17-5p; hsa-miR-185-5p; hsa-miR-195-5p; hsa-miR-199a-3p; hsa-miR-199a-5p…
Gene Ontology (miRWalk)	GO0005102 receptor binding	over-represented	2.14e-13	2.14e-13	2.81e-11	31.3526	64	hsa-let-7a-5p; hsa-let-7b-5p; hsa-let-7d-5p; hsa-let-7e-5p; hsa-let-7f-5p; hsa-miR-100-5p; hsa-miR-101-3p; hsa-miR-103a-3p; hsa-miR-106b-5p; hsa-miR-10b-5p; hsa-miR-125a-5p; hsa-miR-125b-5p; hsa-miR-126-3p; hsa-miR-126-5p; hsa-miR-130a-3p; hsa-miR-132-3p; hsa-miR-135a-5p; hsa-miR-143-3p; hsa-miR-145-5p; hsa-miR-148a-3p; hsa-miR-148b-3p; hsa-miR-150-5p; hsa-miR-151a-5p; hsa-miR-15a-5p; hsa-miR-15b…
Gene Ontology (miRWalk)	GO0032355 response to estradiol stimulus	over-represented	2.16e-13	2.16e-13	2.81e-11	24.9727	56	hsa-let-7a-5p; hsa-let-7b-5p; hsa-let-7d-5p; hsa-let-7e-5p; hsa-let-7f-5p; hsa-let-7i-5p; hsa-miR-100-5p; hsa-miR-101-3p; hsa-miR-103a-3p; hsa-miR-106b-5p; hsa-miR-107; hsa-miR-125a-5p; hsa-miR-125b-5p; hsa-miR-126-3p; hsa-miR-130a-3p; hsa-miR-132-3p; hsa-miR-143-3p; hsa-miR-145-5p; hsa-miR-148b-3p; hsa-miR-15a-5p; hsa-miR-15b-5p; hsa-miR-16-5p; hsa-miR-17-3p; hsa-miR-17-5p; hsa-miR-185-5p; hsa-m…
Annotations derived over miRTarBase (Gene Ontology)	positive regulation of calcidiol 1-monooxygenase activity GO0060559	over-represented	2.17e-13	2.17e-13	8.21e-12	1.15222	14	hsa-miR-125a-5p; hsa-miR-125b-5p; hsa-miR-130a-3p; hsa-miR-143-3p; hsa-miR-15a-5p; hsa-miR-15b-5p; hsa-miR-16-5p; hsa-miR-17-5p; hsa-miR-19a-3p; hsa-miR-204-5p; hsa-miR-24-3p; hsa-miR-26b-5p; hsa-miR-29b-3p; hsa-miR-34a-5p
Gene Ontology (miRWalk)	GO0043066 negative regulation of apoptotic process	over-represented	2.18e-13	2.18e-13	2.81e-11	52.4974	86	hsa-let-7a-5p; hsa-let-7b-5p; hsa-let-7d-5p; hsa-let-7e-5p; hsa-let-7f-5p; hsa-let-7g-5p; hsa-miR-100-5p; hsa-miR-101-3p; hsa-miR-103a-3p; hsa-miR-106b-5p; hsa-miR-107; hsa-miR-10b-5p; hsa-miR-125a-5p; hsa-miR-125b-5p; hsa-miR-126-3p; hsa-miR-126-5p; hsa-miR-130a-3p; hsa-miR-132-3p; hsa-miR-135a-5p; hsa-miR-136-5p; hsa-miR-140-3p; hsa-miR-140-5p; hsa-miR-143-3p; hsa-miR-145-5p; hsa-miR-148a-3p; h…
Annotations derived over miRTarBase (Gene Ontology)	macroautophagy GO0016236	over-represented	2.2e-13	2.2e-13	8.3e-12	60.4918	99	hsa-let-7a-5p; hsa-let-7b-5p; hsa-let-7d-5p; hsa-let-7e-5p; hsa-let-7f-5p; hsa-let-7g-5p; hsa-let-7i-5p; hsa-miR-100-5p; hsa-miR-101-3p; hsa-miR-103a-3p; hsa-miR-106b-5p; hsa-miR-107; hsa-miR-10b-5p; hsa-miR-125a-5p; hsa-miR-125b-5p; hsa-miR-126-5p; hsa-miR-130a-3p; hsa-miR-132-3p; hsa-miR-135a-5p; hsa-miR-136-5p; hsa-miR-140-5p; hsa-miR-143-3p; hsa-miR-143-5p; hsa-miR-145-3p; hsa-miR-145-5p; hsa…
Annotations derived over miRTarBase (Gene Ontology)	protein kinase B signaling GO0043491	over-represented	2.3e-13	2.3e-13	8.67e-12	26.9813	63	hsa-let-7a-5p; hsa-let-7e-5p; hsa-let-7i-5p; hsa-miR-100-5p; hsa-miR-103a-3p; hsa-miR-106b-5p; hsa-miR-10b-5p; hsa-miR-125a-5p; hsa-miR-125b-5p; hsa-miR-126-3p; hsa-miR-130a-3p; hsa-miR-132-3p; hsa-miR-143-3p; hsa-miR-148b-3p; hsa-miR-15b-5p; hsa-miR-16-5p; hsa-miR-17-3p; hsa-miR-17-5p; hsa-miR-181c-5p; hsa-miR-185-5p; hsa-miR-192-3p; hsa-miR-193a-3p; hsa-miR-195-5p; hsa-miR-199a-3p; hsa-miR-19a-…
Gene Ontology (miRWalk)	GO0006351 transcription dna dependent	over-represented	2.31e-13	2.31e-13	2.92e-11	58.3305	91	hsa-let-7a-5p; hsa-let-7b-5p; hsa-let-7d-5p; hsa-let-7e-5p; hsa-let-7f-5p; hsa-let-7g-5p; hsa-let-7i-5p; hsa-miR-100-5p; hsa-miR-101-3p; hsa-miR-103a-3p; hsa-miR-106b-5p; hsa-miR-107; hsa-miR-10b-5p; hsa-miR-125a-5p; hsa-miR-125b-5p; hsa-miR-126-3p; hsa-miR-130a-3p; hsa-miR-132-3p; hsa-miR-135a-5p; hsa-miR-140-3p; hsa-miR-140-5p; hsa-miR-143-3p; hsa-miR-145-5p; hsa-miR-148a-3p; hsa-miR-148b-3p; h…
Annotations derived over miRTarBase (Gene Ontology)	cell chemotaxis GO0060326	over-represented	2.34e-13	2.34e-13	8.8e-12	35.0468	73	hsa-let-7a-5p; hsa-let-7b-5p; hsa-let-7d-5p; hsa-let-7e-5p; hsa-let-7f-5p; hsa-let-7g-5p; hsa-let-7i-5p; hsa-miR-100-5p; hsa-miR-106b-5p; hsa-miR-125b-5p; hsa-miR-126-3p; hsa-miR-126-5p; hsa-miR-130a-3p; hsa-miR-132-3p; hsa-miR-135a-5p; hsa-miR-140-5p; hsa-miR-143-3p; hsa-miR-145-5p; hsa-miR-148a-3p; hsa-miR-148b-3p; hsa-miR-150-5p; hsa-miR-15a-5p; hsa-miR-15b-5p; hsa-miR-16-5p; hsa-miR-17-5p; hs…
Annotations derived over miRTarBase (Gene Ontology)	negative regulation of oxidative stress-induced intrinsic apoptotic signaling pathway GO1902176	over-represented	2.36e-13	2.36e-13	8.84e-12	19.1077	52	hsa-let-7a-5p; hsa-let-7b-5p; hsa-let-7d-5p; hsa-let-7e-5p; hsa-let-7f-5p; hsa-let-7g-5p; hsa-let-7i-5p; hsa-miR-100-5p; hsa-miR-106b-5p; hsa-miR-10b-5p; hsa-miR-125a-5p; hsa-miR-125b-5p; hsa-miR-126-3p; hsa-miR-132-3p; hsa-miR-143-3p; hsa-miR-145-3p; hsa-miR-148b-3p; hsa-miR-17-3p; hsa-miR-17-5p; hsa-miR-181c-5p; hsa-miR-185-5p; hsa-miR-192-3p; hsa-miR-199a-3p; hsa-miR-199a-5p; hsa-miR-199b-5p; …
Annotations derived over miRTarBase (Gene Ontology)	positive regulation of telomerase activity GO0051973	over-represented	2.36e-13	2.36e-13	8.84e-12	37.6393	76	hsa-let-7a-5p; hsa-let-7b-5p; hsa-let-7d-5p; hsa-let-7e-5p; hsa-let-7f-5p; hsa-let-7g-5p; hsa-let-7i-5p; hsa-miR-100-5p; hsa-miR-101-3p; hsa-miR-103a-3p; hsa-miR-106b-5p; hsa-miR-107; hsa-miR-10b-5p; hsa-miR-125a-5p; hsa-miR-125b-5p; hsa-miR-126-5p; hsa-miR-130a-3p; hsa-miR-132-3p; hsa-miR-135a-5p; hsa-miR-143-3p; hsa-miR-143-5p; hsa-miR-145-5p; hsa-miR-148a-3p; hsa-miR-148b-3p; hsa-miR-151a-5p; …
Pathways (KEGG)	Longevity regulating pathway - multiple species	over-represented	2.4e-13	2.4e-13	2.16e-12	60.562	99	hsa-let-7a-5p; hsa-let-7b-5p; hsa-let-7d-5p; hsa-let-7e-5p; hsa-let-7f-5p; hsa-let-7g-5p; hsa-let-7i-5p; hsa-miR-100-5p; hsa-miR-101-3p; hsa-miR-103a-3p; hsa-miR-106b-5p; hsa-miR-107; hsa-miR-10b-5p; hsa-miR-125a-5p; hsa-miR-125b-5p; hsa-miR-126-3p; hsa-miR-126-5p; hsa-miR-130a-3p; hsa-miR-132-3p; hsa-miR-135a-5p; hsa-miR-140-5p; hsa-miR-143-3p; hsa-miR-143-5p; hsa-miR-145-3p; hsa-miR-145-5p; hsa…
Annotations derived over miRTarBase (Gene Ontology)	extrinsic apoptotic signaling pathway in absence of ligand GO0097192	over-represented	2.48e-13	2.48e-13	9.24e-12	28.5656	65	hsa-let-7a-5p; hsa-let-7b-5p; hsa-let-7e-5p; hsa-let-7g-5p; hsa-miR-101-3p; hsa-miR-103a-3p; hsa-miR-106b-5p; hsa-miR-125a-5p; hsa-miR-125b-5p; hsa-miR-126-3p; hsa-miR-135a-5p; hsa-miR-136-5p; hsa-miR-143-3p; hsa-miR-143-5p; hsa-miR-148a-3p; hsa-miR-148b-3p; hsa-miR-15a-5p; hsa-miR-15b-5p; hsa-miR-16-5p; hsa-miR-17-3p; hsa-miR-17-5p; hsa-miR-181c-5p; hsa-miR-193a-3p; hsa-miR-195-5p; hsa-miR-199a-…
Annotations derived over miRTarBase (Gene Ontology)	glucocorticoid receptor binding GO0035259	over-represented	2.51e-13	2.51e-13	9.32e-12	15.267	46	hsa-let-7a-5p; hsa-let-7b-5p; hsa-let-7d-5p; hsa-let-7e-5p; hsa-let-7f-5p; hsa-let-7g-5p; hsa-let-7i-5p; hsa-miR-103a-3p; hsa-miR-107; hsa-miR-140-3p; hsa-miR-143-3p; hsa-miR-145-3p; hsa-miR-145-5p; hsa-miR-148b-3p; hsa-miR-150-5p; hsa-miR-15a-5p; hsa-miR-15b-5p; hsa-miR-16-5p; hsa-miR-17-5p; hsa-miR-195-5p; hsa-miR-199a-5p; hsa-miR-19a-3p; hsa-miR-19b-3p; hsa-miR-22-3p; hsa-miR-23a-3p; hsa-miR-2…
Annotations derived over miRTarBase (Gene Ontology)	positive regulation of inflammatory response GO0050729	over-represented	2.51e-13	2.51e-13	9.32e-12	27.7974	64	hsa-let-7a-5p; hsa-let-7b-5p; hsa-let-7e-5p; hsa-let-7i-5p; hsa-miR-101-3p; hsa-miR-106b-5p; hsa-miR-10b-5p; hsa-miR-125b-5p; hsa-miR-126-3p; hsa-miR-130a-3p; hsa-miR-143-3p; hsa-miR-145-5p; hsa-miR-148a-3p; hsa-miR-148b-3p; hsa-miR-150-5p; hsa-miR-154-3p; hsa-miR-154-5p; hsa-miR-15a-5p; hsa-miR-15b-5p; hsa-miR-16-5p; hsa-miR-17-5p; hsa-miR-181c-5p; hsa-miR-193a-3p; hsa-miR-195-5p; hsa-miR-199a-5…
Annotations derived over miRTarBase (Gene Ontology)	collagen catabolic process GO0030574	over-represented	2.52e-13	2.52e-13	9.32e-12	15.8911	47	hsa-let-7e-5p; hsa-let-7f-5p; hsa-miR-100-5p; hsa-miR-103a-3p; hsa-miR-106b-5p; hsa-miR-107; hsa-miR-125a-5p; hsa-miR-125b-5p; hsa-miR-126-3p; hsa-miR-126-5p; hsa-miR-132-3p; hsa-miR-135a-5p; hsa-miR-140-3p; hsa-miR-140-5p; hsa-miR-143-3p; hsa-miR-145-3p; hsa-miR-145-5p; hsa-miR-148a-3p; hsa-miR-148b-3p; hsa-miR-150-5p; hsa-miR-154-3p; hsa-miR-15a-5p; hsa-miR-15b-5p; hsa-miR-16-5p; hsa-miR-17-5p;…
Pathways (KEGG)	ErbB signaling pathway	over-represented	2.56e-13	2.56e-13	2.16e-12	77.1576	112	hsa-let-7a-5p; hsa-let-7b-5p; hsa-let-7d-5p; hsa-let-7e-5p; hsa-let-7f-5p; hsa-let-7g-5p; hsa-let-7i-5p; hsa-miR-100-5p; hsa-miR-101-3p; hsa-miR-103a-3p; hsa-miR-106b-5p; hsa-miR-107; hsa-miR-10b-5p; hsa-miR-125a-5p; hsa-miR-125b-5p; hsa-miR-126-3p; hsa-miR-126-5p; hsa-miR-130a-3p; hsa-miR-132-3p; hsa-miR-135a-5p; hsa-miR-136-5p; hsa-miR-140-3p; hsa-miR-143-3p; hsa-miR-143-5p; hsa-miR-145-5p; hsa…
Pathways (KEGG)	Cholinergic synapse	over-represented	2.56e-13	2.56e-13	2.16e-12	60.6101	99	hsa-let-7a-5p; hsa-let-7b-5p; hsa-let-7d-5p; hsa-let-7e-5p; hsa-let-7f-5p; hsa-let-7g-5p; hsa-let-7i-5p; hsa-miR-100-5p; hsa-miR-101-3p; hsa-miR-103a-3p; hsa-miR-106b-5p; hsa-miR-107; hsa-miR-10b-5p; hsa-miR-125a-5p; hsa-miR-125b-5p; hsa-miR-126-3p; hsa-miR-130a-3p; hsa-miR-132-3p; hsa-miR-135a-5p; hsa-miR-136-5p; hsa-miR-143-3p; hsa-miR-143-5p; hsa-miR-145-5p; hsa-miR-148a-3p; hsa-miR-148b-3p; h…
Pathways (KEGG)	TNF signaling pathway	over-represented	2.58e-13	2.58e-13	2.16e-12	70.3269	107	hsa-let-7a-5p; hsa-let-7b-5p; hsa-let-7d-5p; hsa-let-7e-5p; hsa-let-7f-5p; hsa-let-7g-5p; hsa-let-7i-5p; hsa-miR-100-5p; hsa-miR-101-3p; hsa-miR-103a-3p; hsa-miR-106b-5p; hsa-miR-107; hsa-miR-10b-5p; hsa-miR-125a-5p; hsa-miR-125b-5p; hsa-miR-126-3p; hsa-miR-126-5p; hsa-miR-130a-3p; hsa-miR-132-3p; hsa-miR-136-3p; hsa-miR-136-5p; hsa-miR-140-3p; hsa-miR-143-3p; hsa-miR-143-5p; hsa-miR-145-5p; hsa-…
Annotations derived over miRTarBase (Gene Ontology)	mitogen-activated protein kinase binding GO0051019	over-represented	2.59e-13	2.59e-13	9.55e-12	22.6124	57	hsa-let-7a-5p; hsa-let-7b-5p; hsa-let-7d-5p; hsa-let-7e-5p; hsa-let-7f-5p; hsa-let-7g-5p; hsa-let-7i-5p; hsa-miR-101-3p; hsa-miR-106b-5p; hsa-miR-10b-5p; hsa-miR-125b-5p; hsa-miR-126-3p; hsa-miR-130a-3p; hsa-miR-132-3p; hsa-miR-143-3p; hsa-miR-15a-5p; hsa-miR-15b-5p; hsa-miR-16-5p; hsa-miR-17-3p; hsa-miR-17-5p; hsa-miR-181c-5p; hsa-miR-192-3p; hsa-miR-195-5p; hsa-miR-199a-5p; hsa-miR-199b-5p; hsa…
Pathways (miRWalk)	hsa04350 TGF beta signaling pathway	over-represented	2.65e-13	2.65e-13	1.3e-11	33	65	hsa-let-7a-5p; hsa-let-7b-5p; hsa-let-7d-5p; hsa-let-7e-5p; hsa-let-7f-5p; hsa-let-7g-5p; hsa-miR-100-5p; hsa-miR-101-3p; hsa-miR-103a-3p; hsa-miR-106b-5p; hsa-miR-10b-5p; hsa-miR-125a-5p; hsa-miR-125b-5p; hsa-miR-130a-3p; hsa-miR-132-3p; hsa-miR-135a-5p; hsa-miR-140-3p; hsa-miR-140-5p; hsa-miR-145-5p; hsa-miR-148a-3p; hsa-miR-148b-3p; hsa-miR-150-5p; hsa-miR-151a-5p; hsa-miR-15a-5p; hsa-miR-15b-…
Annotations derived over miRTarBase (Gene Ontology)	positive regulation of neuroinflammatory response GO0150078	over-represented	2.67e-13	2.67e-13	9.81e-12	1.87237	17	hsa-let-7a-5p; hsa-let-7f-5p; hsa-miR-107; hsa-miR-125b-5p; hsa-miR-130a-3p; hsa-miR-136-5p; hsa-miR-143-3p; hsa-miR-17-5p; hsa-miR-19a-3p; hsa-miR-204-5p; hsa-miR-24-3p; hsa-miR-26a-5p; hsa-miR-26b-5p; hsa-miR-335-5p; hsa-miR-34a-5p; hsa-miR-365a-3p; hsa-miR-98-5p
Pathways (miRWalk)	WP2256 Integrated Pancreatic Cancer Pathway	over-represented	2.68e-13	2.68e-13	1.3e-11	50.6	83	hsa-let-7a-5p; hsa-let-7b-5p; hsa-let-7d-5p; hsa-let-7e-5p; hsa-let-7f-5p; hsa-let-7g-5p; hsa-let-7i-5p; hsa-miR-100-5p; hsa-miR-101-3p; hsa-miR-103a-3p; hsa-miR-106b-5p; hsa-miR-107; hsa-miR-10b-5p; hsa-miR-125a-5p; hsa-miR-125b-5p; hsa-miR-126-3p; hsa-miR-130a-3p; hsa-miR-132-3p; hsa-miR-135a-5p; hsa-miR-136-5p; hsa-miR-140-3p; hsa-miR-140-5p; hsa-miR-143-3p; hsa-miR-145-5p; hsa-miR-148a-3p; hs…
Pathways (KEGG)	Renal cell carcinoma	over-represented	2.71e-13	2.71e-13	2.17e-12	71.6738	108	hsa-let-7a-5p; hsa-let-7b-5p; hsa-let-7d-5p; hsa-let-7e-5p; hsa-let-7f-5p; hsa-let-7g-5p; hsa-let-7i-5p; hsa-miR-100-5p; hsa-miR-101-3p; hsa-miR-103a-3p; hsa-miR-106b-5p; hsa-miR-107; hsa-miR-10b-5p; hsa-miR-125a-5p; hsa-miR-125b-5p; hsa-miR-126-3p; hsa-miR-126-5p; hsa-miR-130a-3p; hsa-miR-132-3p; hsa-miR-136-5p; hsa-miR-140-5p; hsa-miR-143-3p; hsa-miR-143-5p; hsa-miR-145-5p; hsa-miR-148a-3p; hsa…
Pathways (KEGG)	Malaria	over-represented	2.73e-13	2.73e-13	2.17e-12	24.8213	60	hsa-let-7a-5p; hsa-let-7b-5p; hsa-let-7d-5p; hsa-let-7e-5p; hsa-let-7f-5p; hsa-let-7g-5p; hsa-let-7i-5p; hsa-miR-101-3p; hsa-miR-106b-5p; hsa-miR-107; hsa-miR-10b-5p; hsa-miR-125a-5p; hsa-miR-125b-5p; hsa-miR-126-3p; hsa-miR-130a-3p; hsa-miR-132-3p; hsa-miR-136-5p; hsa-miR-143-3p; hsa-miR-145-5p; hsa-miR-148a-3p; hsa-miR-148b-3p; hsa-miR-154-5p; hsa-miR-15a-5p; hsa-miR-15b-5p; hsa-miR-16-5p; hsa-…
Annotations derived over miRTarBase (Gene Ontology)	positive regulation of pri-miRNA transcription by RNA polymerase II GO1902895	over-represented	2.75e-13	2.75e-13	1.01e-11	37.7354	76	hsa-let-7a-5p; hsa-let-7b-5p; hsa-let-7d-5p; hsa-let-7e-5p; hsa-let-7f-5p; hsa-let-7g-5p; hsa-let-7i-5p; hsa-miR-101-3p; hsa-miR-106b-5p; hsa-miR-107; hsa-miR-10b-5p; hsa-miR-125a-5p; hsa-miR-125b-5p; hsa-miR-126-5p; hsa-miR-130a-3p; hsa-miR-143-3p; hsa-miR-145-3p; hsa-miR-145-5p; hsa-miR-148a-3p; hsa-miR-148b-3p; hsa-miR-150-5p; hsa-miR-151a-5p; hsa-miR-15a-5p; hsa-miR-15b-5p; hsa-miR-16-5p; hsa…
Annotations derived over miRTarBase (Gene Ontology)	T cell activation GO0042110	over-represented	2.79e-13	2.79e-13	1.02e-11	31.0141	68	hsa-let-7a-5p; hsa-let-7b-5p; hsa-let-7d-5p; hsa-let-7e-5p; hsa-let-7f-5p; hsa-let-7g-5p; hsa-let-7i-5p; hsa-miR-101-3p; hsa-miR-103a-3p; hsa-miR-106b-5p; hsa-miR-10b-5p; hsa-miR-125a-5p; hsa-miR-125b-5p; hsa-miR-126-3p; hsa-miR-140-5p; hsa-miR-143-3p; hsa-miR-143-5p; hsa-miR-145-5p; hsa-miR-148b-3p; hsa-miR-150-5p; hsa-miR-151a-5p; hsa-miR-151b; hsa-miR-15a-5p; hsa-miR-15b-5p; hsa-miR-16-5p; hsa…
Gene Ontology (miRWalk)	GO0007165 signal transduction	over-represented	2.8e-13	2.8e-13	3.37e-11	49.3986	83	hsa-let-7a-5p; hsa-let-7b-5p; hsa-let-7d-5p; hsa-let-7e-5p; hsa-let-7f-5p; hsa-let-7g-5p; hsa-let-7i-5p; hsa-miR-100-5p; hsa-miR-101-3p; hsa-miR-103a-3p; hsa-miR-106b-5p; hsa-miR-107; hsa-miR-10b-5p; hsa-miR-125a-5p; hsa-miR-125b-5p; hsa-miR-126-3p; hsa-miR-126-5p; hsa-miR-130a-3p; hsa-miR-132-3p; hsa-miR-135a-5p; hsa-miR-140-3p; hsa-miR-140-5p; hsa-miR-143-3p; hsa-miR-145-5p; hsa-miR-148a-3p; hs…
Gene Ontology (miRWalk)	GO0008285 negative regulation of cell proliferation	over-represented	2.8e-13	2.8e-13	3.37e-11	49.3986	83	hsa-let-7a-5p; hsa-let-7b-5p; hsa-let-7d-5p; hsa-let-7e-5p; hsa-let-7f-5p; hsa-let-7g-5p; hsa-miR-100-5p; hsa-miR-101-3p; hsa-miR-103a-3p; hsa-miR-106b-5p; hsa-miR-107; hsa-miR-10b-5p; hsa-miR-125a-5p; hsa-miR-125b-5p; hsa-miR-130a-3p; hsa-miR-132-3p; hsa-miR-135a-5p; hsa-miR-140-5p; hsa-miR-143-3p; hsa-miR-145-5p; hsa-miR-148a-3p; hsa-miR-148b-3p; hsa-miR-150-5p; hsa-miR-151a-5p; hsa-miR-15a-5p;…
Annotations derived over miRTarBase (Gene Ontology)	myoblast differentiation GO0045445	over-represented	2.81e-13	2.81e-13	1.03e-11	17.8595	50	hsa-let-7b-5p; hsa-let-7e-5p; hsa-let-7i-5p; hsa-miR-100-5p; hsa-miR-101-3p; hsa-miR-106b-5p; hsa-miR-10b-5p; hsa-miR-130a-3p; hsa-miR-132-3p; hsa-miR-135a-5p; hsa-miR-143-3p; hsa-miR-143-5p; hsa-miR-145-5p; hsa-miR-150-5p; hsa-miR-15b-5p; hsa-miR-17-5p; hsa-miR-192-3p; hsa-miR-199a-3p; hsa-miR-199a-5p; hsa-miR-199b-5p; hsa-miR-19a-3p; hsa-miR-19b-3p; hsa-miR-204-5p; hsa-miR-20a-5p; hsa-miR-20b-5…
Annotations derived over miRTarBase (Gene Ontology)	morphogenesis of an epithelial sheet GO0002011	over-represented	2.81e-13	2.81e-13	1.03e-11	7.58548	32	hsa-miR-101-3p; hsa-miR-103a-3p; hsa-miR-106b-5p; hsa-miR-107; hsa-miR-125a-5p; hsa-miR-130a-3p; hsa-miR-148a-3p; hsa-miR-15a-5p; hsa-miR-15b-5p; hsa-miR-16-5p; hsa-miR-17-5p; hsa-miR-181c-5p; hsa-miR-195-5p; hsa-miR-199a-5p; hsa-miR-19a-3p; hsa-miR-19b-3p; hsa-miR-20a-5p; hsa-miR-20b-5p; hsa-miR-214-3p; hsa-miR-22-3p; hsa-miR-301a-3p; hsa-miR-30b-5p; hsa-miR-30c-5p; hsa-miR-32-5p; hsa-miR-335-5p…
Annotations derived over miRTarBase (Gene Ontology)	humoral immune response GO0006959	over-represented	2.86e-13	2.86e-13	1.04e-11	23.3806	58	hsa-let-7a-5p; hsa-let-7b-5p; hsa-let-7f-5p; hsa-miR-101-3p; hsa-miR-103a-3p; hsa-miR-106b-5p; hsa-miR-107; hsa-miR-10b-5p; hsa-miR-125a-5p; hsa-miR-125b-5p; hsa-miR-126-3p; hsa-miR-130a-3p; hsa-miR-135a-5p; hsa-miR-136-5p; hsa-miR-143-3p; hsa-miR-143-5p; hsa-miR-145-5p; hsa-miR-148a-3p; hsa-miR-150-5p; hsa-miR-15a-5p; hsa-miR-15b-5p; hsa-miR-16-5p; hsa-miR-17-5p; hsa-miR-181c-5p; hsa-miR-195-5p;…
Annotations derived over miRTarBase (Gene Ontology)	paracrine signaling GO0038001	over-represented	2.92e-13	2.92e-13	1.06e-11	10.13	37	hsa-let-7a-5p; hsa-let-7b-5p; hsa-let-7d-5p; hsa-let-7e-5p; hsa-let-7f-5p; hsa-let-7g-5p; hsa-let-7i-5p; hsa-miR-101-3p; hsa-miR-103a-3p; hsa-miR-106b-5p; hsa-miR-107; hsa-miR-125a-5p; hsa-miR-132-3p; hsa-miR-140-5p; hsa-miR-143-3p; hsa-miR-15a-5p; hsa-miR-15b-5p; hsa-miR-16-5p; hsa-miR-17-5p; hsa-miR-195-5p; hsa-miR-199a-3p; hsa-miR-19a-3p; hsa-miR-19b-3p; hsa-miR-20a-5p; hsa-miR-20b-5p; hsa-miR…
Annotations derived over miRTarBase (Gene Ontology)	negative regulation of cysteine-type endopeptidase activity involved in apoptotic process GO0043154	over-represented	2.95e-13	2.95e-13	1.07e-11	52.0422	91	hsa-let-7a-5p; hsa-let-7b-5p; hsa-let-7d-5p; hsa-let-7e-5p; hsa-let-7f-5p; hsa-let-7g-5p; hsa-let-7i-5p; hsa-miR-100-5p; hsa-miR-101-3p; hsa-miR-103a-3p; hsa-miR-106b-5p; hsa-miR-107; hsa-miR-10b-5p; hsa-miR-125a-5p; hsa-miR-125b-5p; hsa-miR-126-3p; hsa-miR-126-5p; hsa-miR-130a-3p; hsa-miR-132-3p; hsa-miR-135a-5p; hsa-miR-136-5p; hsa-miR-140-5p; hsa-miR-143-3p; hsa-miR-145-5p; hsa-miR-148a-3p; hs…
Gene Ontology (miRWalk)	GO0005125 cytokine activity	over-represented	2.97e-13	2.97e-13	3.5e-11	25.8842	57	hsa-let-7a-5p; hsa-let-7b-5p; hsa-let-7d-5p; hsa-let-7e-5p; hsa-let-7f-5p; hsa-let-7g-5p; hsa-let-7i-5p; hsa-miR-100-5p; hsa-miR-101-3p; hsa-miR-103a-3p; hsa-miR-106b-5p; hsa-miR-107; hsa-miR-10b-5p; hsa-miR-125a-5p; hsa-miR-125b-5p; hsa-miR-126-3p; hsa-miR-130a-3p; hsa-miR-132-3p; hsa-miR-140-5p; hsa-miR-145-5p; hsa-miR-148a-3p; hsa-miR-148b-3p; hsa-miR-150-5p; hsa-miR-15a-5p; hsa-miR-15b-5p; hs…
Pathways (KEGG)	Colorectal cancer	over-represented	3.09e-13	3.09e-13	2.4e-12	80.2843	114	hsa-let-7a-5p; hsa-let-7b-5p; hsa-let-7d-5p; hsa-let-7e-5p; hsa-let-7f-5p; hsa-let-7g-5p; hsa-let-7i-5p; hsa-miR-100-5p; hsa-miR-101-3p; hsa-miR-103a-3p; hsa-miR-106b-5p; hsa-miR-107; hsa-miR-10b-5p; hsa-miR-125a-5p; hsa-miR-125b-5p; hsa-miR-126-3p; hsa-miR-126-5p; hsa-miR-130a-3p; hsa-miR-132-3p; hsa-miR-135a-5p; hsa-miR-136-5p; hsa-miR-140-3p; hsa-miR-140-5p; hsa-miR-143-3p; hsa-miR-143-5p; hsa…
Annotations derived over miRTarBase (Gene Ontology)	brain morphogenesis GO0048854	over-represented	3.13e-13	3.13e-13	1.13e-11	14.7389	45	hsa-let-7e-5p; hsa-miR-100-5p; hsa-miR-101-3p; hsa-miR-103a-3p; hsa-miR-106b-5p; hsa-miR-10b-5p; hsa-miR-130a-3p; hsa-miR-135a-5p; hsa-miR-136-5p; hsa-miR-140-3p; hsa-miR-150-5p; hsa-miR-15a-5p; hsa-miR-15b-5p; hsa-miR-16-5p; hsa-miR-17-3p; hsa-miR-17-5p; hsa-miR-181c-5p; hsa-miR-193a-3p; hsa-miR-195-5p; hsa-miR-19a-3p; hsa-miR-19b-3p; hsa-miR-204-5p; hsa-miR-20a-5p; hsa-miR-20b-5p; hsa-miR-214-3…
Gene Ontology (miRWalk)	GO0003682 chromatin binding	over-represented	3.19e-13	3.19e-13	3.51e-11	40.4668	74	hsa-let-7a-5p; hsa-let-7b-5p; hsa-let-7d-5p; hsa-let-7e-5p; hsa-let-7f-5p; hsa-let-7i-5p; hsa-miR-100-5p; hsa-miR-101-3p; hsa-miR-103a-3p; hsa-miR-106b-5p; hsa-miR-107; hsa-miR-10b-5p; hsa-miR-125a-5p; hsa-miR-125b-5p; hsa-miR-126-3p; hsa-miR-130a-3p; hsa-miR-132-3p; hsa-miR-140-5p; hsa-miR-143-3p; hsa-miR-145-5p; hsa-miR-148b-3p; hsa-miR-150-5p; hsa-miR-15a-5p; hsa-miR-15b-5p; hsa-miR-16-5p; hsa…
Annotations derived over miRTarBase (Gene Ontology)	nitric-oxide synthase regulator activity GO0030235	over-represented	3.2e-13	3.2e-13	1.15e-11	15.363	46	hsa-let-7a-5p; hsa-let-7b-5p; hsa-miR-100-5p; hsa-miR-101-3p; hsa-miR-10b-5p; hsa-miR-125a-5p; hsa-miR-125b-5p; hsa-miR-126-3p; hsa-miR-130a-3p; hsa-miR-132-3p; hsa-miR-135a-5p; hsa-miR-143-3p; hsa-miR-145-5p; hsa-miR-148a-3p; hsa-miR-148b-3p; hsa-miR-15b-5p; hsa-miR-16-5p; hsa-miR-17-3p; hsa-miR-17-5p; hsa-miR-185-5p; hsa-miR-192-3p; hsa-miR-19a-3p; hsa-miR-19b-3p; hsa-miR-204-5p; hsa-miR-20b-5p…
Gene Ontology (miRWalk)	GO0002224 toll like receptor signaling pathway	over-represented	3.23e-13	3.23e-13	3.51e-11	25.155	56	hsa-let-7a-5p; hsa-let-7b-5p; hsa-let-7f-5p; hsa-let-7g-5p; hsa-let-7i-5p; hsa-miR-100-5p; hsa-miR-101-3p; hsa-miR-103a-3p; hsa-miR-106b-5p; hsa-miR-125a-5p; hsa-miR-125b-5p; hsa-miR-132-3p; hsa-miR-140-3p; hsa-miR-143-3p; hsa-miR-145-5p; hsa-miR-148a-3p; hsa-miR-151a-5p; hsa-miR-15a-5p; hsa-miR-15b-5p; hsa-miR-16-5p; hsa-miR-17-5p; hsa-miR-185-5p; hsa-miR-195-5p; hsa-miR-199a-3p; hsa-miR-199a-5p…
Gene Ontology (miRWalk)	GO0034130 toll like receptor 1 signaling pathway	over-represented	3.23e-13	3.23e-13	3.51e-11	25.155	56	hsa-let-7a-5p; hsa-let-7b-5p; hsa-let-7f-5p; hsa-let-7g-5p; hsa-let-7i-5p; hsa-miR-100-5p; hsa-miR-101-3p; hsa-miR-103a-3p; hsa-miR-106b-5p; hsa-miR-125a-5p; hsa-miR-125b-5p; hsa-miR-132-3p; hsa-miR-140-3p; hsa-miR-143-3p; hsa-miR-145-5p; hsa-miR-148a-3p; hsa-miR-151a-5p; hsa-miR-15a-5p; hsa-miR-15b-5p; hsa-miR-16-5p; hsa-miR-17-5p; hsa-miR-185-5p; hsa-miR-195-5p; hsa-miR-199a-3p; hsa-miR-199a-5p…
Gene Ontology (miRWalk)	GO0034134 toll like receptor 2 signaling pathway	over-represented	3.23e-13	3.23e-13	3.51e-11	25.155	56	hsa-let-7a-5p; hsa-let-7b-5p; hsa-let-7f-5p; hsa-let-7g-5p; hsa-let-7i-5p; hsa-miR-100-5p; hsa-miR-101-3p; hsa-miR-103a-3p; hsa-miR-106b-5p; hsa-miR-125a-5p; hsa-miR-125b-5p; hsa-miR-132-3p; hsa-miR-140-3p; hsa-miR-143-3p; hsa-miR-145-5p; hsa-miR-148a-3p; hsa-miR-151a-5p; hsa-miR-15a-5p; hsa-miR-15b-5p; hsa-miR-16-5p; hsa-miR-17-5p; hsa-miR-185-5p; hsa-miR-195-5p; hsa-miR-199a-3p; hsa-miR-199a-5p…
Pathways (KEGG)	Amoebiasis	over-represented	3.26e-13	3.26e-13	2.47e-12	50.0755	89	hsa-let-7a-5p; hsa-let-7b-5p; hsa-let-7d-5p; hsa-let-7e-5p; hsa-let-7f-5p; hsa-let-7g-5p; hsa-let-7i-5p; hsa-miR-100-5p; hsa-miR-101-3p; hsa-miR-103a-3p; hsa-miR-106b-5p; hsa-miR-107; hsa-miR-10b-5p; hsa-miR-125a-5p; hsa-miR-125b-5p; hsa-miR-126-3p; hsa-miR-130a-3p; hsa-miR-132-3p; hsa-miR-135a-5p; hsa-miR-136-5p; hsa-miR-140-3p; hsa-miR-140-5p; hsa-miR-143-3p; hsa-miR-143-5p; hsa-miR-145-5p; hsa…
Annotations derived over miRTarBase (Gene Ontology)	cardiac muscle fiber development GO0048739	over-represented	3.29e-13	3.29e-13	1.18e-11	10.7061	38	hsa-miR-101-3p; hsa-miR-106b-5p; hsa-miR-107; hsa-miR-125a-5p; hsa-miR-126-3p; hsa-miR-126-5p; hsa-miR-130a-3p; hsa-miR-140-5p; hsa-miR-145-5p; hsa-miR-148b-3p; hsa-miR-150-5p; hsa-miR-15a-5p; hsa-miR-15b-5p; hsa-miR-16-5p; hsa-miR-17-5p; hsa-miR-185-5p; hsa-miR-195-5p; hsa-miR-199a-3p; hsa-miR-199a-5p; hsa-miR-20a-5p; hsa-miR-20b-5p; hsa-miR-26a-5p; hsa-miR-26b-5p; hsa-miR-29a-3p; hsa-miR-29b-3p…
Annotations derived over miRTarBase (Gene Ontology)	negative regulation of protein catabolic process GO0042177	over-represented	3.3e-13	3.3e-13	1.18e-11	24.9169	60	hsa-let-7a-5p; hsa-let-7b-5p; hsa-let-7d-5p; hsa-let-7e-5p; hsa-let-7f-5p; hsa-let-7g-5p; hsa-let-7i-5p; hsa-miR-100-5p; hsa-miR-103a-3p; hsa-miR-106b-5p; hsa-miR-107; hsa-miR-125a-5p; hsa-miR-125b-5p; hsa-miR-132-3p; hsa-miR-135a-5p; hsa-miR-140-5p; hsa-miR-145-5p; hsa-miR-15b-5p; hsa-miR-16-5p; hsa-miR-17-3p; hsa-miR-17-5p; hsa-miR-192-3p; hsa-miR-199a-5p; hsa-miR-199b-5p; hsa-miR-19a-3p; hsa-m…
Pathways (miRWalk)	hsa04010 MAPK signaling pathway	over-represented	3.35e-13	3.35e-13	1.48e-11	45.4	78	hsa-let-7a-5p; hsa-let-7b-5p; hsa-let-7d-5p; hsa-let-7e-5p; hsa-let-7f-5p; hsa-let-7g-5p; hsa-miR-100-5p; hsa-miR-101-3p; hsa-miR-103a-3p; hsa-miR-106b-5p; hsa-miR-107; hsa-miR-10b-5p; hsa-miR-125a-5p; hsa-miR-125b-5p; hsa-miR-126-3p; hsa-miR-126-5p; hsa-miR-132-3p; hsa-miR-135a-5p; hsa-miR-140-3p; hsa-miR-140-5p; hsa-miR-143-3p; hsa-miR-145-5p; hsa-miR-148a-3p; hsa-miR-148b-3p; hsa-miR-150-5p; h…
Pathways (KEGG)	Epithelial cell signaling in Helicobacter pylori infection	over-represented	3.36e-13	3.36e-13	2.49e-12	48.1032	87	hsa-let-7a-5p; hsa-let-7b-5p; hsa-let-7d-5p; hsa-let-7e-5p; hsa-let-7f-5p; hsa-let-7g-5p; hsa-let-7i-5p; hsa-miR-101-3p; hsa-miR-103a-3p; hsa-miR-106b-5p; hsa-miR-107; hsa-miR-125a-5p; hsa-miR-125b-5p; hsa-miR-126-3p; hsa-miR-126-5p; hsa-miR-130a-3p; hsa-miR-132-3p; hsa-miR-135a-5p; hsa-miR-136-5p; hsa-miR-140-3p; hsa-miR-140-5p; hsa-miR-143-3p; hsa-miR-143-5p; hsa-miR-145-5p; hsa-miR-148a-3p; hs…
Annotations derived over miRTarBase (Gene Ontology)	positive regulation of transcription regulatory region DNA binding GO2000679	over-represented	3.4e-13	3.4e-13	1.22e-11	24.1967	59	hsa-let-7a-5p; hsa-let-7b-5p; hsa-let-7d-5p; hsa-let-7e-5p; hsa-let-7f-5p; hsa-let-7g-5p; hsa-let-7i-5p; hsa-miR-100-5p; hsa-miR-106b-5p; hsa-miR-107; hsa-miR-10b-5p; hsa-miR-125a-5p; hsa-miR-125b-5p; hsa-miR-130a-3p; hsa-miR-132-3p; hsa-miR-135a-5p; hsa-miR-145-5p; hsa-miR-154-5p; hsa-miR-15a-5p; hsa-miR-15b-5p; hsa-miR-16-5p; hsa-miR-17-3p; hsa-miR-17-5p; hsa-miR-181c-5p; hsa-miR-185-5p; hsa-mi…
Annotations derived over miRTarBase (Gene Ontology)	stem cell population maintenance GO0019827	over-represented	3.45e-13	3.45e-13	1.23e-11	20.644	54	hsa-let-7a-5p; hsa-let-7b-5p; hsa-let-7e-5p; hsa-miR-100-5p; hsa-miR-101-3p; hsa-miR-103a-3p; hsa-miR-107; hsa-miR-10b-5p; hsa-miR-125a-5p; hsa-miR-125b-5p; hsa-miR-130a-3p; hsa-miR-135a-5p; hsa-miR-145-5p; hsa-miR-150-5p; hsa-miR-15a-5p; hsa-miR-15b-5p; hsa-miR-16-5p; hsa-miR-17-5p; hsa-miR-181c-5p; hsa-miR-185-5p; hsa-miR-195-5p; hsa-miR-199b-5p; hsa-miR-19a-3p; hsa-miR-19b-3p; hsa-miR-20a-5p; …
Annotations derived over miRTarBase (Gene Ontology)	Hsp90 protein binding GO0051879	over-represented	3.56e-13	3.56e-13	1.26e-11	27.9895	64	hsa-let-7a-5p; hsa-let-7b-5p; hsa-let-7d-5p; hsa-let-7e-5p; hsa-let-7f-5p; hsa-let-7g-5p; hsa-let-7i-5p; hsa-miR-103a-3p; hsa-miR-106b-5p; hsa-miR-107; hsa-miR-10b-5p; hsa-miR-125a-5p; hsa-miR-125b-5p; hsa-miR-126-5p; hsa-miR-130a-3p; hsa-miR-132-3p; hsa-miR-136-5p; hsa-miR-145-5p; hsa-miR-148a-3p; hsa-miR-148b-3p; hsa-miR-15b-5p; hsa-miR-16-5p; hsa-miR-17-3p; hsa-miR-17-5p; hsa-miR-192-3p; hsa-m…
Annotations derived over miRTarBase (Gene Ontology)	inositol phosphate dephosphorylation GO0046855	over-represented	3.56e-13	3.56e-13	1.26e-11	11.2822	39	hsa-miR-103a-3p; hsa-miR-106b-5p; hsa-miR-10b-5p; hsa-miR-130a-3p; hsa-miR-132-3p; hsa-miR-15a-5p; hsa-miR-15b-5p; hsa-miR-16-5p; hsa-miR-17-3p; hsa-miR-17-5p; hsa-miR-181c-5p; hsa-miR-193a-3p; hsa-miR-195-5p; hsa-miR-19a-3p; hsa-miR-19b-3p; hsa-miR-20a-5p; hsa-miR-20b-5p; hsa-miR-214-3p; hsa-miR-214-5p; hsa-miR-22-3p; hsa-miR-23a-3p; hsa-miR-23b-3p; hsa-miR-26a-5p; hsa-miR-26b-5p; hsa-miR-29a-3p…
Annotations derived over miRTarBase (Gene Ontology)	NuA4 histone acetyltransferase complex GO0035267	over-represented	3.61e-13	3.61e-13	1.28e-11	15.411	46	hsa-let-7a-5p; hsa-let-7b-5p; hsa-let-7e-5p; hsa-let-7f-5p; hsa-let-7i-5p; hsa-miR-100-5p; hsa-miR-101-3p; hsa-miR-103a-3p; hsa-miR-106b-5p; hsa-miR-10b-5p; hsa-miR-143-5p; hsa-miR-145-5p; hsa-miR-148a-3p; hsa-miR-148b-3p; hsa-miR-16-5p; hsa-miR-17-5p; hsa-miR-185-5p; hsa-miR-192-3p; hsa-miR-19a-3p; hsa-miR-19b-3p; hsa-miR-20a-5p; hsa-miR-20b-5p; hsa-miR-214-5p; hsa-miR-218-5p; hsa-miR-224-3p; hs…
Annotations derived over miRTarBase (Gene Ontology)	positive regulation of mitochondrial fission GO0090141	over-represented	3.73e-13	3.73e-13	1.31e-11	11.8583	40	hsa-let-7a-5p; hsa-let-7b-5p; hsa-let-7d-5p; hsa-let-7e-5p; hsa-let-7f-5p; hsa-let-7g-5p; hsa-let-7i-5p; hsa-miR-103a-3p; hsa-miR-106b-5p; hsa-miR-130a-3p; hsa-miR-136-5p; hsa-miR-145-5p; hsa-miR-15b-5p; hsa-miR-16-5p; hsa-miR-17-3p; hsa-miR-17-5p; hsa-miR-185-5p; hsa-miR-195-5p; hsa-miR-199a-3p; hsa-miR-199a-5p; hsa-miR-199b-5p; hsa-miR-19a-3p; hsa-miR-19b-3p; hsa-miR-20a-5p; hsa-miR-20b-5p; hsa…
Annotations derived over miRTarBase (Gene Ontology)	cellular response to virus GO0098586	over-represented	3.79e-13	3.79e-13	1.33e-11	12.4344	41	hsa-let-7a-5p; hsa-let-7b-5p; hsa-let-7f-5p; hsa-miR-101-3p; hsa-miR-106b-5p; hsa-miR-125a-5p; hsa-miR-125b-5p; hsa-miR-136-5p; hsa-miR-140-5p; hsa-miR-148b-3p; hsa-miR-150-5p; hsa-miR-15a-5p; hsa-miR-16-5p; hsa-miR-17-5p; hsa-miR-195-5p; hsa-miR-19a-3p; hsa-miR-19b-3p; hsa-miR-20a-5p; hsa-miR-20b-5p; hsa-miR-22-3p; hsa-miR-23a-3p; hsa-miR-23b-3p; hsa-miR-24-3p; hsa-miR-26a-5p; hsa-miR-26b-5p; hs…
Gene Ontology (miRWalk)	GO0006917 induction of apoptosis	over-represented	3.86e-13	3.86e-13	4.07e-11	33.3578	66	hsa-let-7a-5p; hsa-let-7b-5p; hsa-let-7d-5p; hsa-let-7e-5p; hsa-let-7g-5p; hsa-miR-100-5p; hsa-miR-103a-3p; hsa-miR-106b-5p; hsa-miR-107; hsa-miR-10b-5p; hsa-miR-125a-5p; hsa-miR-125b-5p; hsa-miR-130a-3p; hsa-miR-132-3p; hsa-miR-140-3p; hsa-miR-143-3p; hsa-miR-145-5p; hsa-miR-148a-3p; hsa-miR-148b-3p; hsa-miR-150-5p; hsa-miR-15a-5p; hsa-miR-15b-5p; hsa-miR-16-5p; hsa-miR-17-3p; hsa-miR-17-5p; hsa…
Annotations derived over miRTarBase (Gene Ontology)	repressing transcription factor binding GO0070491	over-represented	3.9e-13	3.9e-13	1.37e-11	43.4005	82	hsa-let-7a-5p; hsa-let-7b-5p; hsa-let-7d-5p; hsa-let-7e-5p; hsa-let-7f-5p; hsa-let-7g-5p; hsa-let-7i-5p; hsa-miR-100-5p; hsa-miR-103a-3p; hsa-miR-106b-5p; hsa-miR-10b-5p; hsa-miR-125a-5p; hsa-miR-125b-5p; hsa-miR-126-3p; hsa-miR-126-5p; hsa-miR-130a-3p; hsa-miR-135a-5p; hsa-miR-136-5p; hsa-miR-140-3p; hsa-miR-140-5p; hsa-miR-143-3p; hsa-miR-143-5p; hsa-miR-145-5p; hsa-miR-148a-3p; hsa-miR-148b-3p…
Gene Ontology (miRWalk)	GO0045892 negative regulation of transcription dna dependent	over-represented	3.9e-13	3.9e-13	4.07e-11	46.4821	80	hsa-let-7a-5p; hsa-let-7b-5p; hsa-let-7d-5p; hsa-let-7e-5p; hsa-let-7f-5p; hsa-let-7g-5p; hsa-let-7i-5p; hsa-miR-100-5p; hsa-miR-101-3p; hsa-miR-103a-3p; hsa-miR-106b-5p; hsa-miR-107; hsa-miR-10b-5p; hsa-miR-125a-5p; hsa-miR-125b-5p; hsa-miR-126-3p; hsa-miR-130a-3p; hsa-miR-132-3p; hsa-miR-140-3p; hsa-miR-140-5p; hsa-miR-143-3p; hsa-miR-145-5p; hsa-miR-148a-3p; hsa-miR-148b-3p; hsa-miR-150-5p; hs…
Annotations derived over miRTarBase (Gene Ontology)	positive regulation of synaptic transmission GO0050806	over-represented	4.03e-13	4.03e-13	1.41e-11	9.69789	36	hsa-let-7a-5p; hsa-let-7b-5p; hsa-let-7d-5p; hsa-let-7e-5p; hsa-let-7f-5p; hsa-let-7g-5p; hsa-let-7i-5p; hsa-miR-103a-3p; hsa-miR-107; hsa-miR-125b-5p; hsa-miR-130a-3p; hsa-miR-143-3p; hsa-miR-145-3p; hsa-miR-145-5p; hsa-miR-15a-5p; hsa-miR-15b-5p; hsa-miR-16-5p; hsa-miR-17-5p; hsa-miR-195-5p; hsa-miR-19a-3p; hsa-miR-218-5p; hsa-miR-24-3p; hsa-miR-26b-5p; hsa-miR-30a-3p; hsa-miR-30e-3p; hsa-miR-3…
Pathways (KEGG)	Sphingolipid signaling pathway	over-represented	4.1e-13	4.1e-13	2.95e-12	76.0993	111	hsa-let-7a-5p; hsa-let-7b-5p; hsa-let-7d-5p; hsa-let-7e-5p; hsa-let-7f-5p; hsa-let-7g-5p; hsa-let-7i-5p; hsa-miR-100-5p; hsa-miR-101-3p; hsa-miR-103a-3p; hsa-miR-106b-5p; hsa-miR-107; hsa-miR-10b-5p; hsa-miR-125a-5p; hsa-miR-125b-5p; hsa-miR-126-3p; hsa-miR-126-5p; hsa-miR-130a-3p; hsa-miR-132-3p; hsa-miR-135a-5p; hsa-miR-136-5p; hsa-miR-140-3p; hsa-miR-143-3p; hsa-miR-143-5p; hsa-miR-145-5p; hsa…
Annotations derived over miRTarBase (Gene Ontology)	cellular protein modification process GO0006464	over-represented	4.1e-13	4.1e-13	1.43e-11	52.2822	91	hsa-let-7a-5p; hsa-let-7b-5p; hsa-let-7d-5p; hsa-let-7e-5p; hsa-let-7f-5p; hsa-let-7g-5p; hsa-let-7i-5p; hsa-miR-100-5p; hsa-miR-101-3p; hsa-miR-103a-3p; hsa-miR-106b-5p; hsa-miR-107; hsa-miR-10b-5p; hsa-miR-125a-5p; hsa-miR-125b-5p; hsa-miR-126-3p; hsa-miR-126-5p; hsa-miR-130a-3p; hsa-miR-135a-5p; hsa-miR-136-5p; hsa-miR-140-3p; hsa-miR-143-3p; hsa-miR-143-5p; hsa-miR-145-3p; hsa-miR-145-5p; hsa…
Annotations derived over miRTarBase (Gene Ontology)	Wnt-activated receptor activity GO0042813	over-represented	4.14e-13	4.14e-13	1.44e-11	22.1323	56	hsa-let-7a-5p; hsa-let-7b-5p; hsa-let-7d-5p; hsa-let-7e-5p; hsa-let-7f-5p; hsa-let-7g-5p; hsa-let-7i-5p; hsa-miR-101-3p; hsa-miR-103a-3p; hsa-miR-106b-5p; hsa-miR-107; hsa-miR-10b-5p; hsa-miR-125b-5p; hsa-miR-130a-3p; hsa-miR-132-3p; hsa-miR-140-5p; hsa-miR-145-5p; hsa-miR-148a-3p; hsa-miR-148b-3p; hsa-miR-154-5p; hsa-miR-15a-5p; hsa-miR-15b-5p; hsa-miR-16-5p; hsa-miR-17-5p; hsa-miR-185-5p; hsa-m…
Pathways (KEGG)	Adherens junction	over-represented	4.16e-13	4.16e-13	2.95e-12	69.413	106	hsa-let-7a-5p; hsa-let-7b-5p; hsa-let-7d-5p; hsa-let-7e-5p; hsa-let-7f-5p; hsa-let-7g-5p; hsa-let-7i-5p; hsa-miR-100-5p; hsa-miR-101-3p; hsa-miR-103a-3p; hsa-miR-106b-5p; hsa-miR-107; hsa-miR-10b-5p; hsa-miR-125a-5p; hsa-miR-125b-5p; hsa-miR-130a-3p; hsa-miR-132-3p; hsa-miR-135a-5p; hsa-miR-136-3p; hsa-miR-136-5p; hsa-miR-140-5p; hsa-miR-143-3p; hsa-miR-143-5p; hsa-miR-145-3p; hsa-miR-145-5p; hsa…
Annotations derived over miRTarBase (Gene Ontology)	positive regulation of focal adhesion assembly GO0051894	over-represented	4.18e-13	4.18e-13	1.45e-11	23.5726	58	hsa-let-7a-5p; hsa-let-7b-5p; hsa-miR-100-5p; hsa-miR-101-3p; hsa-miR-106b-5p; hsa-miR-107; hsa-miR-10b-5p; hsa-miR-125a-5p; hsa-miR-125b-5p; hsa-miR-126-3p; hsa-miR-126-5p; hsa-miR-135a-5p; hsa-miR-136-5p; hsa-miR-140-5p; hsa-miR-143-5p; hsa-miR-145-5p; hsa-miR-148a-3p; hsa-miR-148b-3p; hsa-miR-150-5p; hsa-miR-15a-5p; hsa-miR-15b-5p; hsa-miR-16-5p; hsa-miR-17-3p; hsa-miR-17-5p; hsa-miR-185-5p; h…
Annotations derived over miRTarBase (Gene Ontology)	androgen receptor binding GO0050681	over-represented	4.3e-13	4.3e-13	1.49e-11	42.5363	81	hsa-let-7a-5p; hsa-let-7b-5p; hsa-let-7d-5p; hsa-let-7e-5p; hsa-let-7f-5p; hsa-let-7g-5p; hsa-let-7i-5p; hsa-miR-100-5p; hsa-miR-101-3p; hsa-miR-103a-3p; hsa-miR-106b-5p; hsa-miR-107; hsa-miR-10b-5p; hsa-miR-125a-5p; hsa-miR-125b-5p; hsa-miR-126-5p; hsa-miR-130a-3p; hsa-miR-132-3p; hsa-miR-136-5p; hsa-miR-140-3p; hsa-miR-140-5p; hsa-miR-143-5p; hsa-miR-148a-3p; hsa-miR-148b-3p; hsa-miR-150-5p; hs…
Annotations derived over miRTarBase (Gene Ontology)	beta-catenin destruction complex GO0030877	over-represented	4.34e-13	4.34e-13	1.5e-11	12.4824	41	hsa-let-7b-5p; hsa-miR-101-3p; hsa-miR-103a-3p; hsa-miR-106b-5p; hsa-miR-107; hsa-miR-125b-5p; hsa-miR-135a-5p; hsa-miR-136-5p; hsa-miR-145-5p; hsa-miR-148a-3p; hsa-miR-150-5p; hsa-miR-15a-5p; hsa-miR-15b-5p; hsa-miR-16-5p; hsa-miR-17-5p; hsa-miR-181c-5p; hsa-miR-195-5p; hsa-miR-199a-3p; hsa-miR-199a-5p; hsa-miR-20a-5p; hsa-miR-20b-5p; hsa-miR-214-3p; hsa-miR-218-5p; hsa-miR-26a-5p; hsa-miR-26b-5…
Annotations derived over miRTarBase (Gene Ontology)	positive regulation of RNA splicing GO0033120	over-represented	4.4e-13	4.4e-13	1.52e-11	16.7553	48	hsa-let-7a-5p; hsa-let-7b-5p; hsa-miR-103a-3p; hsa-miR-106b-5p; hsa-miR-107; hsa-miR-10b-5p; hsa-miR-126-3p; hsa-miR-130a-3p; hsa-miR-143-3p; hsa-miR-143-5p; hsa-miR-148a-3p; hsa-miR-15a-5p; hsa-miR-15b-5p; hsa-miR-16-5p; hsa-miR-17-3p; hsa-miR-17-5p; hsa-miR-192-3p; hsa-miR-195-5p; hsa-miR-199a-5p; hsa-miR-19a-3p; hsa-miR-19b-3p; hsa-miR-20a-5p; hsa-miR-20b-5p; hsa-miR-218-5p; hsa-miR-224-3p; hs…
Pathways (miRWalk)	hsa04060 Cytokine cytokine receptor interaction	over-represented	4.41e-13	4.41e-13	1.78e-11	32.4	64	hsa-let-7a-5p; hsa-let-7b-5p; hsa-let-7d-5p; hsa-let-7e-5p; hsa-let-7f-5p; hsa-let-7g-5p; hsa-let-7i-5p; hsa-miR-100-5p; hsa-miR-101-3p; hsa-miR-103a-3p; hsa-miR-106b-5p; hsa-miR-107; hsa-miR-10b-5p; hsa-miR-125a-5p; hsa-miR-125b-5p; hsa-miR-126-3p; hsa-miR-126-5p; hsa-miR-130a-3p; hsa-miR-132-3p; hsa-miR-140-3p; hsa-miR-140-5p; hsa-miR-145-5p; hsa-miR-148a-3p; hsa-miR-148b-3p; hsa-miR-150-5p; hs…
Gene Ontology (miRWalk)	GO0001889 liver development	over-represented	4.42e-13	4.42e-13	4.52e-11	28.4361	60	hsa-let-7a-5p; hsa-let-7b-5p; hsa-let-7d-5p; hsa-let-7e-5p; hsa-let-7f-5p; hsa-miR-100-5p; hsa-miR-101-3p; hsa-miR-103a-3p; hsa-miR-106b-5p; hsa-miR-107; hsa-miR-10b-5p; hsa-miR-125a-5p; hsa-miR-125b-5p; hsa-miR-130a-3p; hsa-miR-132-3p; hsa-miR-140-5p; hsa-miR-148b-3p; hsa-miR-150-5p; hsa-miR-15a-5p; hsa-miR-15b-5p; hsa-miR-16-5p; hsa-miR-17-5p; hsa-miR-181c-5p; hsa-miR-185-5p; hsa-miR-195-5p; hs…
Annotations derived over miRTarBase (Gene Ontology)	response to tumor necrosis factor GO0034612	over-represented	4.54e-13	4.54e-13	1.56e-11	16.1311	47	hsa-let-7a-5p; hsa-let-7b-5p; hsa-let-7d-5p; hsa-let-7e-5p; hsa-let-7f-5p; hsa-let-7g-5p; hsa-let-7i-5p; hsa-miR-101-3p; hsa-miR-103a-3p; hsa-miR-106b-5p; hsa-miR-125a-5p; hsa-miR-125b-5p; hsa-miR-126-3p; hsa-miR-126-5p; hsa-miR-135a-5p; hsa-miR-140-5p; hsa-miR-16-5p; hsa-miR-17-5p; hsa-miR-195-5p; hsa-miR-199a-5p; hsa-miR-19a-3p; hsa-miR-19b-3p; hsa-miR-204-5p; hsa-miR-20a-5p; hsa-miR-20b-5p; hs…
Pathways (KEGG)	RIG-I-like receptor signaling pathway	over-represented	4.72e-13	4.72e-13	3.28e-12	43.5334	82	hsa-let-7a-5p; hsa-let-7b-5p; hsa-let-7d-5p; hsa-let-7e-5p; hsa-let-7f-5p; hsa-let-7g-5p; hsa-let-7i-5p; hsa-miR-101-3p; hsa-miR-103a-3p; hsa-miR-106b-5p; hsa-miR-107; hsa-miR-10b-5p; hsa-miR-125a-5p; hsa-miR-125b-5p; hsa-miR-126-3p; hsa-miR-126-5p; hsa-miR-130a-3p; hsa-miR-135a-5p; hsa-miR-140-3p; hsa-miR-140-5p; hsa-miR-143-3p; hsa-miR-145-5p; hsa-miR-148a-3p; hsa-miR-150-5p; hsa-miR-15a-5p; hs…
Annotations derived over miRTarBase (Gene Ontology)	cyclin-dependent protein kinase activity GO0097472	over-represented	4.92e-13	4.92e-13	1.69e-11	7.72951	32	hsa-let-7b-5p; hsa-miR-103a-3p; hsa-miR-107; hsa-miR-10b-5p; hsa-miR-130a-3p; hsa-miR-132-3p; hsa-miR-148a-3p; hsa-miR-148b-3p; hsa-miR-150-5p; hsa-miR-15a-5p; hsa-miR-15b-5p; hsa-miR-16-5p; hsa-miR-195-5p; hsa-miR-19a-3p; hsa-miR-19b-3p; hsa-miR-20b-5p; hsa-miR-22-3p; hsa-miR-23b-3p; hsa-miR-24-3p; hsa-miR-26b-5p; hsa-miR-27b-3p; hsa-miR-29a-3p; hsa-miR-29b-3p; hsa-miR-29c-3p; hsa-miR-301a-3p; h…
Annotations derived over miRTarBase (Gene Ontology)	histone deubiquitination GO0016578	over-represented	4.94e-13	4.94e-13	1.69e-11	11.9543	40	hsa-let-7a-5p; hsa-let-7b-5p; hsa-let-7d-5p; hsa-let-7e-5p; hsa-let-7f-5p; hsa-let-7g-5p; hsa-let-7i-5p; hsa-miR-101-3p; hsa-miR-106b-5p; hsa-miR-10b-5p; hsa-miR-125a-5p; hsa-miR-15a-5p; hsa-miR-15b-5p; hsa-miR-16-5p; hsa-miR-17-5p; hsa-miR-181c-5p; hsa-miR-185-5p; hsa-miR-195-5p; hsa-miR-19a-3p; hsa-miR-19b-3p; hsa-miR-204-5p; hsa-miR-20a-5p; hsa-miR-20b-5p; hsa-miR-218-5p; hsa-miR-23a-3p; hsa-m…
Annotations derived over miRTarBase (Gene Ontology)	adherens junction GO0005912	over-represented	4.96e-13	4.96e-13	1.69e-11	34.6628	72	hsa-let-7a-5p; hsa-let-7b-5p; hsa-let-7d-5p; hsa-let-7e-5p; hsa-let-7f-5p; hsa-let-7g-5p; hsa-let-7i-5p; hsa-miR-100-5p; hsa-miR-101-3p; hsa-miR-103a-3p; hsa-miR-106b-5p; hsa-miR-10b-5p; hsa-miR-125a-5p; hsa-miR-125b-5p; hsa-miR-130a-3p; hsa-miR-135a-5p; hsa-miR-145-5p; hsa-miR-148b-3p; hsa-miR-150-5p; hsa-miR-15a-5p; hsa-miR-15b-5p; hsa-miR-16-5p; hsa-miR-17-5p; hsa-miR-181c-5p; hsa-miR-185-5p; …
Annotations derived over miRTarBase (Gene Ontology)	cellular response to amyloid-beta GO1904646	over-represented	4.97e-13	4.97e-13	1.69e-11	39.8958	78	hsa-let-7a-5p; hsa-let-7b-5p; hsa-let-7d-5p; hsa-let-7e-5p; hsa-let-7f-5p; hsa-let-7g-5p; hsa-let-7i-5p; hsa-miR-100-5p; hsa-miR-101-3p; hsa-miR-106b-5p; hsa-miR-10b-5p; hsa-miR-125b-5p; hsa-miR-126-3p; hsa-miR-130a-3p; hsa-miR-132-3p; hsa-miR-136-5p; hsa-miR-140-5p; hsa-miR-143-3p; hsa-miR-143-5p; hsa-miR-145-5p; hsa-miR-148a-3p; hsa-miR-148b-3p; hsa-miR-15a-5p; hsa-miR-15b-5p; hsa-miR-16-5p; hs…
Pathways (KEGG)	Fc gamma R-mediated phagocytosis	over-represented	5.08e-13	5.08e-13	3.45e-12	68.3066	105	hsa-let-7a-5p; hsa-let-7b-5p; hsa-let-7d-5p; hsa-let-7e-5p; hsa-let-7f-5p; hsa-let-7g-5p; hsa-let-7i-5p; hsa-miR-100-5p; hsa-miR-101-3p; hsa-miR-103a-3p; hsa-miR-106b-5p; hsa-miR-107; hsa-miR-10b-5p; hsa-miR-125a-5p; hsa-miR-125b-5p; hsa-miR-126-3p; hsa-miR-126-5p; hsa-miR-130a-3p; hsa-miR-132-3p; hsa-miR-135a-5p; hsa-miR-136-3p; hsa-miR-136-5p; hsa-miR-140-3p; hsa-miR-143-3p; hsa-miR-143-5p; hsa…
Annotations derived over miRTarBase (Gene Ontology)	NIKNF-kappaB signaling GO0038061	over-represented	5.09e-13	5.09e-13	1.73e-11	37.2553	75	hsa-let-7a-5p; hsa-let-7b-5p; hsa-let-7d-5p; hsa-let-7e-5p; hsa-miR-100-5p; hsa-miR-101-3p; hsa-miR-103a-3p; hsa-miR-106b-5p; hsa-miR-107; hsa-miR-10b-5p; hsa-miR-125a-5p; hsa-miR-125b-5p; hsa-miR-126-3p; hsa-miR-130a-3p; hsa-miR-132-3p; hsa-miR-136-3p; hsa-miR-143-3p; hsa-miR-145-5p; hsa-miR-148a-3p; hsa-miR-148b-3p; hsa-miR-150-5p; hsa-miR-151a-5p; hsa-miR-15a-5p; hsa-miR-15b-5p; hsa-miR-16-5p;…
Annotations derived over miRTarBase (Gene Ontology)	enhancer binding GO0035326	over-represented	5.1e-13	5.1e-13	1.73e-11	16.1792	47	hsa-let-7a-5p; hsa-let-7b-5p; hsa-let-7d-5p; hsa-let-7e-5p; hsa-let-7f-5p; hsa-let-7g-5p; hsa-let-7i-5p; hsa-miR-101-3p; hsa-miR-107; hsa-miR-125a-5p; hsa-miR-132-3p; hsa-miR-136-5p; hsa-miR-140-5p; hsa-miR-143-3p; hsa-miR-145-3p; hsa-miR-145-5p; hsa-miR-148a-3p; hsa-miR-150-5p; hsa-miR-15a-5p; hsa-miR-15b-5p; hsa-miR-16-5p; hsa-miR-17-5p; hsa-miR-192-3p; hsa-miR-195-5p; hsa-miR-199a-5p; hsa-miR-…
Annotations derived over miRTarBase (Gene Ontology)	response to unfolded protein GO0006986	over-represented	5.21e-13	5.21e-13	1.76e-11	39.0316	77	hsa-let-7a-5p; hsa-let-7b-5p; hsa-let-7d-5p; hsa-let-7e-5p; hsa-let-7f-5p; hsa-let-7g-5p; hsa-let-7i-5p; hsa-miR-100-5p; hsa-miR-101-3p; hsa-miR-103a-3p; hsa-miR-106b-5p; hsa-miR-107; hsa-miR-10b-5p; hsa-miR-125b-5p; hsa-miR-130a-3p; hsa-miR-132-3p; hsa-miR-136-3p; hsa-miR-143-5p; hsa-miR-148a-3p; hsa-miR-148b-3p; hsa-miR-150-5p; hsa-miR-151a-5p; hsa-miR-15a-5p; hsa-miR-15b-5p; hsa-miR-16-5p; hsa…
Gene Ontology (miRWalk)	GO0048538 thymus development	over-represented	5.27e-13	5.27e-13	5.29e-11	20.2334	49	hsa-let-7a-5p; hsa-let-7b-5p; hsa-let-7d-5p; hsa-let-7f-5p; hsa-miR-101-3p; hsa-miR-103a-3p; hsa-miR-106b-5p; hsa-miR-107; hsa-miR-10b-5p; hsa-miR-125b-5p; hsa-miR-126-3p; hsa-miR-132-3p; hsa-miR-135a-5p; hsa-miR-136-5p; hsa-miR-140-5p; hsa-miR-143-3p; hsa-miR-148a-3p; hsa-miR-151a-5p; hsa-miR-15a-5p; hsa-miR-15b-5p; hsa-miR-16-5p; hsa-miR-17-5p; hsa-miR-181c-5p; hsa-miR-185-5p; hsa-miR-195-5p; h…
Annotations derived over miRTarBase (Gene Ontology)	positive regulation of protein catabolic process GO0045732	over-represented	5.3e-13	5.3e-13	1.79e-11	44.5527	83	hsa-let-7a-5p; hsa-let-7b-5p; hsa-let-7d-5p; hsa-let-7e-5p; hsa-let-7f-5p; hsa-let-7g-5p; hsa-let-7i-5p; hsa-miR-100-5p; hsa-miR-103a-3p; hsa-miR-106b-5p; hsa-miR-107; hsa-miR-10b-5p; hsa-miR-125a-5p; hsa-miR-125b-5p; hsa-miR-126-3p; hsa-miR-130a-3p; hsa-miR-132-3p; hsa-miR-135a-5p; hsa-miR-136-5p; hsa-miR-140-5p; hsa-miR-143-3p; hsa-miR-148a-3p; hsa-miR-148b-3p; hsa-miR-150-5p; hsa-miR-154-3p; h…
Annotations derived over miRTarBase (Gene Ontology)	mitotic spindle GO0072686	over-represented	5.31e-13	5.31e-13	1.79e-11	62.3162	100	hsa-let-7a-5p; hsa-let-7b-5p; hsa-let-7d-5p; hsa-let-7e-5p; hsa-let-7f-5p; hsa-let-7g-5p; hsa-let-7i-5p; hsa-miR-100-5p; hsa-miR-101-3p; hsa-miR-103a-3p; hsa-miR-106b-5p; hsa-miR-107; hsa-miR-10b-5p; hsa-miR-125a-5p; hsa-miR-125b-5p; hsa-miR-130a-3p; hsa-miR-132-3p; hsa-miR-140-3p; hsa-miR-140-5p; hsa-miR-143-3p; hsa-miR-143-5p; hsa-miR-145-3p; hsa-miR-148b-3p; hsa-miR-150-5p; hsa-miR-154-3p; hsa…
Annotations derived over miRTarBase (Gene Ontology)	B cell receptor signaling pathway GO0050853	over-represented	5.34e-13	5.34e-13	1.79e-11	28.9977	65	hsa-let-7a-5p; hsa-let-7b-5p; hsa-let-7d-5p; hsa-let-7e-5p; hsa-let-7f-5p; hsa-let-7g-5p; hsa-let-7i-5p; hsa-miR-101-3p; hsa-miR-103a-3p; hsa-miR-106b-5p; hsa-miR-107; hsa-miR-10b-5p; hsa-miR-125a-5p; hsa-miR-125b-5p; hsa-miR-126-3p; hsa-miR-135a-5p; hsa-miR-136-5p; hsa-miR-140-3p; hsa-miR-143-3p; hsa-miR-148a-3p; hsa-miR-150-5p; hsa-miR-15a-5p; hsa-miR-15b-5p; hsa-miR-16-5p; hsa-miR-17-5p; hsa-m…
Annotations derived over miRTarBase (Gene Ontology)	peripheral nervous system myelin formation GO0032290	over-represented	5.43e-13	5.43e-13	1.82e-11	5.47307	27	hsa-let-7a-5p; hsa-let-7b-5p; hsa-let-7d-5p; hsa-miR-101-3p; hsa-miR-103a-3p; hsa-miR-107; hsa-miR-130a-3p; hsa-miR-148a-3p; hsa-miR-148b-3p; hsa-miR-15a-5p; hsa-miR-15b-5p; hsa-miR-16-5p; hsa-miR-195-5p; hsa-miR-19a-3p; hsa-miR-19b-3p; hsa-miR-214-5p; hsa-miR-218-5p; hsa-miR-29a-3p; hsa-miR-29c-3p; hsa-miR-301a-3p; hsa-miR-30a-3p; hsa-miR-30e-3p; hsa-miR-374a-5p; hsa-miR-425-5p; hsa-miR-497-5p; …
Annotations derived over miRTarBase (Gene Ontology)	response to glucose GO0009749	over-represented	5.52e-13	5.52e-13	1.84e-11	18.8197	51	hsa-let-7a-5p; hsa-let-7b-5p; hsa-let-7d-5p; hsa-let-7e-5p; hsa-let-7f-5p; hsa-let-7g-5p; hsa-let-7i-5p; hsa-miR-106b-5p; hsa-miR-130a-3p; hsa-miR-132-3p; hsa-miR-135a-5p; hsa-miR-143-3p; hsa-miR-145-5p; hsa-miR-148b-3p; hsa-miR-150-5p; hsa-miR-15a-5p; hsa-miR-15b-5p; hsa-miR-16-5p; hsa-miR-17-5p; hsa-miR-185-5p; hsa-miR-193a-3p; hsa-miR-195-5p; hsa-miR-19a-3p; hsa-miR-19b-3p; hsa-miR-204-5p; hsa…
Annotations derived over miRTarBase (Gene Ontology)	receptor transactivation GO0035624	over-represented	5.54e-13	5.54e-13	1.84e-11	9.79391	36	hsa-let-7a-5p; hsa-let-7b-5p; hsa-let-7d-5p; hsa-let-7e-5p; hsa-let-7f-5p; hsa-let-7g-5p; hsa-let-7i-5p; hsa-miR-106b-5p; hsa-miR-126-5p; hsa-miR-145-5p; hsa-miR-15a-5p; hsa-miR-15b-5p; hsa-miR-16-5p; hsa-miR-17-3p; hsa-miR-17-5p; hsa-miR-181c-5p; hsa-miR-195-5p; hsa-miR-20a-5p; hsa-miR-20b-5p; hsa-miR-214-3p; hsa-miR-218-5p; hsa-miR-23a-3p; hsa-miR-23b-3p; hsa-miR-24-3p; hsa-miR-26a-5p; hsa-miR-…
Annotations derived over miRTarBase (Gene Ontology)	regulation of embryonic development GO0045995	over-represented	5.62e-13	5.62e-13	1.87e-11	14.3548	44	hsa-let-7a-5p; hsa-let-7b-5p; hsa-let-7e-5p; hsa-miR-103a-3p; hsa-miR-106b-5p; hsa-miR-107; hsa-miR-125a-5p; hsa-miR-125b-5p; hsa-miR-130a-3p; hsa-miR-136-5p; hsa-miR-140-3p; hsa-miR-143-5p; hsa-miR-148a-3p; hsa-miR-148b-3p; hsa-miR-151a-5p; hsa-miR-15a-5p; hsa-miR-15b-5p; hsa-miR-16-5p; hsa-miR-17-5p; hsa-miR-195-5p; hsa-miR-19a-3p; hsa-miR-19b-3p; hsa-miR-204-5p; hsa-miR-20a-5p; hsa-miR-20b-5p;…
Annotations derived over miRTarBase (Gene Ontology)	cyclinCDK positive transcription elongation factor complex GO0008024	over-represented	5.79e-13	5.79e-13	1.92e-11	14.9789	45	hsa-let-7a-5p; hsa-let-7b-5p; hsa-let-7d-5p; hsa-let-7e-5p; hsa-let-7f-5p; hsa-let-7g-5p; hsa-let-7i-5p; hsa-miR-100-5p; hsa-miR-103a-3p; hsa-miR-106b-5p; hsa-miR-107; hsa-miR-132-3p; hsa-miR-15a-5p; hsa-miR-15b-5p; hsa-miR-16-5p; hsa-miR-17-5p; hsa-miR-181c-5p; hsa-miR-195-5p; hsa-miR-199a-5p; hsa-miR-199b-5p; hsa-miR-19a-3p; hsa-miR-19b-3p; hsa-miR-204-5p; hsa-miR-20a-5p; hsa-miR-20b-5p; hsa-mi…
Annotations derived over miRTarBase (Gene Ontology)	type I interferon signaling pathway GO0060337	over-represented	5.91e-13	5.91e-13	1.95e-11	25.9731	61	hsa-let-7a-5p; hsa-let-7b-5p; hsa-let-7d-5p; hsa-let-7e-5p; hsa-let-7f-5p; hsa-let-7g-5p; hsa-let-7i-5p; hsa-miR-100-5p; hsa-miR-106b-5p; hsa-miR-107; hsa-miR-10b-5p; hsa-miR-125a-5p; hsa-miR-125b-5p; hsa-miR-126-5p; hsa-miR-130a-3p; hsa-miR-132-3p; hsa-miR-140-5p; hsa-miR-143-3p; hsa-miR-143-5p; hsa-miR-145-5p; hsa-miR-148a-3p; hsa-miR-148b-3p; hsa-miR-150-5p; hsa-miR-15a-5p; hsa-miR-15b-5p; hsa…
Annotations derived over miRTarBase (Gene Ontology)	peptide cross-linking GO0018149	over-represented	5.93e-13	5.93e-13	1.96e-11	7.29742	31	hsa-let-7a-5p; hsa-let-7b-5p; hsa-let-7d-5p; hsa-let-7e-5p; hsa-let-7f-5p; hsa-let-7g-5p; hsa-let-7i-5p; hsa-miR-106b-5p; hsa-miR-132-3p; hsa-miR-140-3p; hsa-miR-143-3p; hsa-miR-148b-3p; hsa-miR-16-5p; hsa-miR-17-5p; hsa-miR-19a-3p; hsa-miR-19b-3p; hsa-miR-20a-5p; hsa-miR-20b-5p; hsa-miR-218-5p; hsa-miR-26b-5p; hsa-miR-27b-3p; hsa-miR-29a-3p; hsa-miR-29b-3p; hsa-miR-29c-3p; hsa-miR-30a-3p; hsa-mi…
Annotations derived over miRTarBase (Gene Ontology)	response to radiation GO0009314	over-represented	5.97e-13	5.97e-13	1.96e-11	21.6042	55	hsa-let-7a-5p; hsa-let-7b-5p; hsa-let-7d-5p; hsa-let-7e-5p; hsa-let-7f-5p; hsa-let-7g-5p; hsa-let-7i-5p; hsa-miR-101-3p; hsa-miR-103a-3p; hsa-miR-106b-5p; hsa-miR-125a-5p; hsa-miR-125b-5p; hsa-miR-126-3p; hsa-miR-130a-3p; hsa-miR-135a-5p; hsa-miR-136-5p; hsa-miR-140-3p; hsa-miR-143-3p; hsa-miR-148a-3p; hsa-miR-148b-3p; hsa-miR-15a-5p; hsa-miR-15b-5p; hsa-miR-16-5p; hsa-miR-17-5p; hsa-miR-181c-5p;…
Annotations derived over miRTarBase (Gene Ontology)	entrainment of circadian clock by photoperiod GO0043153	over-represented	6.04e-13	6.04e-13	1.98e-11	33.9426	71	hsa-let-7a-5p; hsa-let-7b-5p; hsa-let-7d-5p; hsa-let-7e-5p; hsa-let-7f-5p; hsa-let-7g-5p; hsa-let-7i-5p; hsa-miR-100-5p; hsa-miR-101-3p; hsa-miR-103a-3p; hsa-miR-106b-5p; hsa-miR-107; hsa-miR-10b-5p; hsa-miR-125a-5p; hsa-miR-125b-5p; hsa-miR-130a-3p; hsa-miR-132-3p; hsa-miR-136-5p; hsa-miR-140-3p; hsa-miR-148a-3p; hsa-miR-148b-3p; hsa-miR-150-5p; hsa-miR-151a-5p; hsa-miR-154-5p; hsa-miR-15a-5p; h…
Pathways (miRWalk)	WP306 Focal Adhesion	over-represented	6.06e-13	6.06e-13	2.26e-11	46.8	79	hsa-let-7a-5p; hsa-let-7b-5p; hsa-let-7d-5p; hsa-let-7e-5p; hsa-let-7f-5p; hsa-let-7g-5p; hsa-miR-100-5p; hsa-miR-101-3p; hsa-miR-103a-3p; hsa-miR-106b-5p; hsa-miR-107; hsa-miR-10b-5p; hsa-miR-125a-5p; hsa-miR-125b-5p; hsa-miR-126-3p; hsa-miR-130a-3p; hsa-miR-132-3p; hsa-miR-136-5p; hsa-miR-140-3p; hsa-miR-140-5p; hsa-miR-143-3p; hsa-miR-145-5p; hsa-miR-148a-3p; hsa-miR-148b-3p; hsa-miR-15a-5p; h…
Annotations derived over miRTarBase (Gene Ontology)	positive regulation of translation GO0045727	over-represented	6.15e-13	6.15e-13	2.01e-11	45.6089	84	hsa-let-7a-5p; hsa-let-7b-5p; hsa-let-7d-5p; hsa-let-7e-5p; hsa-let-7f-5p; hsa-let-7g-5p; hsa-let-7i-5p; hsa-miR-100-5p; hsa-miR-101-3p; hsa-miR-103a-3p; hsa-miR-106b-5p; hsa-miR-107; hsa-miR-10b-5p; hsa-miR-125a-5p; hsa-miR-125b-5p; hsa-miR-130a-3p; hsa-miR-132-3p; hsa-miR-136-5p; hsa-miR-140-5p; hsa-miR-145-5p; hsa-miR-148a-3p; hsa-miR-148b-3p; hsa-miR-150-5p; hsa-miR-151a-5p; hsa-miR-154-5p; h…
Annotations derived over miRTarBase (Gene Ontology)	positive regulation of histone deacetylase activity GO1901727	over-represented	6.16e-13	6.16e-13	2.01e-11	8.78571	34	hsa-let-7b-5p; hsa-miR-101-3p; hsa-miR-106b-5p; hsa-miR-107; hsa-miR-10b-5p; hsa-miR-125a-5p; hsa-miR-126-3p; hsa-miR-126-5p; hsa-miR-140-5p; hsa-miR-145-5p; hsa-miR-150-5p; hsa-miR-15a-5p; hsa-miR-15b-5p; hsa-miR-16-5p; hsa-miR-17-5p; hsa-miR-185-5p; hsa-miR-195-5p; hsa-miR-199a-3p; hsa-miR-199a-5p; hsa-miR-20a-5p; hsa-miR-20b-5p; hsa-miR-29a-3p; hsa-miR-29b-3p; hsa-miR-29c-3p; hsa-miR-335-5p; h…
Annotations derived over miRTarBase (Gene Ontology)	SMAD binding GO0046332	over-represented	6.22e-13	6.22e-13	2.03e-11	54.6827	93	hsa-let-7a-5p; hsa-let-7b-5p; hsa-let-7d-5p; hsa-let-7e-5p; hsa-let-7f-5p; hsa-let-7g-5p; hsa-let-7i-5p; hsa-miR-100-5p; hsa-miR-101-3p; hsa-miR-103a-3p; hsa-miR-106b-5p; hsa-miR-107; hsa-miR-125a-5p; hsa-miR-125b-5p; hsa-miR-126-5p; hsa-miR-130a-3p; hsa-miR-132-3p; hsa-miR-135a-5p; hsa-miR-136-3p; hsa-miR-140-3p; hsa-miR-140-5p; hsa-miR-145-5p; hsa-miR-148a-3p; hsa-miR-148b-3p; hsa-miR-150-5p; h…
Gene Ontology (miRWalk)	GO0005783 endoplasmic reticulum	over-represented	6.26e-13	6.26e-13	6.17e-11	39.9199	73	hsa-let-7a-5p; hsa-let-7b-5p; hsa-let-7d-5p; hsa-let-7e-5p; hsa-let-7f-5p; hsa-miR-100-5p; hsa-miR-101-3p; hsa-miR-103a-3p; hsa-miR-106b-5p; hsa-miR-107; hsa-miR-10b-5p; hsa-miR-125a-5p; hsa-miR-125b-5p; hsa-miR-130a-3p; hsa-miR-132-3p; hsa-miR-135a-5p; hsa-miR-136-5p; hsa-miR-143-3p; hsa-miR-145-5p; hsa-miR-148a-3p; hsa-miR-148b-3p; hsa-miR-150-5p; hsa-miR-15a-5p; hsa-miR-15b-5p; hsa-miR-16-5p; …
Annotations derived over miRTarBase (Gene Ontology)	negative regulation of transcription involved in G1S transition of mitotic cell cycle GO0071930	over-represented	6.33e-13	6.33e-13	2.06e-11	6.38525	29	hsa-let-7b-5p; hsa-miR-100-5p; hsa-miR-103a-3p; hsa-miR-106b-5p; hsa-miR-125a-5p; hsa-miR-125b-5p; hsa-miR-132-3p; hsa-miR-135a-5p; hsa-miR-15a-5p; hsa-miR-15b-5p; hsa-miR-16-5p; hsa-miR-17-5p; hsa-miR-193a-3p; hsa-miR-195-5p; hsa-miR-20a-5p; hsa-miR-20b-5p; hsa-miR-23b-3p; hsa-miR-24-3p; hsa-miR-26a-5p; hsa-miR-26b-5p; hsa-miR-27b-3p; hsa-miR-331-3p; hsa-miR-335-5p; hsa-miR-342-3p; hsa-miR-34a-5…
Annotations derived over miRTarBase (Gene Ontology)	cell projection GO0042995	over-represented	6.38e-13	6.38e-13	2.07e-11	37.3993	75	hsa-let-7b-5p; hsa-miR-101-3p; hsa-miR-103a-3p; hsa-miR-106b-5p; hsa-miR-107; hsa-miR-10b-5p; hsa-miR-125a-5p; hsa-miR-125b-5p; hsa-miR-126-3p; hsa-miR-130a-3p; hsa-miR-132-3p; hsa-miR-136-5p; hsa-miR-143-3p; hsa-miR-145-5p; hsa-miR-148b-3p; hsa-miR-154-3p; hsa-miR-15a-5p; hsa-miR-15b-5p; hsa-miR-16-5p; hsa-miR-17-3p; hsa-miR-17-5p; hsa-miR-181c-5p; hsa-miR-185-5p; hsa-miR-192-3p; hsa-miR-193a-3p…
Gene Ontology (miRWalk)	GO0006954 inflammatory response	over-represented	6.48e-13	6.48e-13	6.28e-11	26.2487	57	hsa-let-7a-5p; hsa-let-7b-5p; hsa-let-7d-5p; hsa-let-7e-5p; hsa-let-7f-5p; hsa-let-7g-5p; hsa-let-7i-5p; hsa-miR-100-5p; hsa-miR-101-3p; hsa-miR-106b-5p; hsa-miR-10b-5p; hsa-miR-125a-5p; hsa-miR-125b-5p; hsa-miR-130a-3p; hsa-miR-132-3p; hsa-miR-140-5p; hsa-miR-143-3p; hsa-miR-145-5p; hsa-miR-148a-3p; hsa-miR-148b-3p; hsa-miR-150-5p; hsa-miR-15a-5p; hsa-miR-15b-5p; hsa-miR-16-5p; hsa-miR-17-3p; hs…
Pathways (miRWalk)	WP366 TGF beta Signaling Pathway1	over-represented	6.65e-13	6.65e-13	2.3e-11	41.8	74	hsa-let-7a-5p; hsa-let-7b-5p; hsa-let-7d-5p; hsa-let-7e-5p; hsa-let-7f-5p; hsa-let-7g-5p; hsa-miR-100-5p; hsa-miR-101-3p; hsa-miR-103a-3p; hsa-miR-106b-5p; hsa-miR-10b-5p; hsa-miR-125a-5p; hsa-miR-125b-5p; hsa-miR-126-3p; hsa-miR-130a-3p; hsa-miR-132-3p; hsa-miR-135a-5p; hsa-miR-140-3p; hsa-miR-140-5p; hsa-miR-143-3p; hsa-miR-145-5p; hsa-miR-148b-3p; hsa-miR-150-5p; hsa-miR-151a-5p; hsa-miR-15a-5…
Annotations derived over miRTarBase (Gene Ontology)	MH1 domain binding GO0035501	over-represented	6.75e-13	6.75e-13	2.17e-11	5.95316	28	hsa-let-7a-5p; hsa-let-7b-5p; hsa-let-7d-5p; hsa-let-7e-5p; hsa-let-7f-5p; hsa-let-7g-5p; hsa-let-7i-5p; hsa-miR-107; hsa-miR-125b-5p; hsa-miR-145-5p; hsa-miR-154-5p; hsa-miR-15a-5p; hsa-miR-16-5p; hsa-miR-17-3p; hsa-miR-181c-5p; hsa-miR-185-5p; hsa-miR-204-5p; hsa-miR-23b-3p; hsa-miR-26a-5p; hsa-miR-29b-3p; hsa-miR-30a-3p; hsa-miR-30e-3p; hsa-miR-32-5p; hsa-miR-34a-5p; hsa-miR-493-5p; hsa-miR-49…
Annotations derived over miRTarBase (Gene Ontology)	histone H2A-S139 phosphorylation GO0035978	over-represented	6.75e-13	6.75e-13	2.17e-11	5.95316	28	hsa-let-7a-5p; hsa-let-7b-5p; hsa-let-7d-5p; hsa-let-7e-5p; hsa-let-7f-5p; hsa-let-7g-5p; hsa-let-7i-5p; hsa-miR-107; hsa-miR-125b-5p; hsa-miR-145-5p; hsa-miR-154-5p; hsa-miR-15a-5p; hsa-miR-16-5p; hsa-miR-17-3p; hsa-miR-181c-5p; hsa-miR-185-5p; hsa-miR-204-5p; hsa-miR-23b-3p; hsa-miR-26a-5p; hsa-miR-29b-3p; hsa-miR-30a-3p; hsa-miR-30e-3p; hsa-miR-32-5p; hsa-miR-34a-5p; hsa-miR-493-5p; hsa-miR-49…
Annotations derived over miRTarBase (Gene Ontology)	mesodermal-endodermal cell signaling GO0003131	over-represented	6.75e-13	6.75e-13	2.17e-11	5.95316	28	hsa-let-7a-5p; hsa-let-7b-5p; hsa-let-7d-5p; hsa-let-7e-5p; hsa-let-7f-5p; hsa-let-7g-5p; hsa-let-7i-5p; hsa-miR-107; hsa-miR-125b-5p; hsa-miR-145-5p; hsa-miR-154-5p; hsa-miR-15a-5p; hsa-miR-16-5p; hsa-miR-17-3p; hsa-miR-181c-5p; hsa-miR-185-5p; hsa-miR-204-5p; hsa-miR-23b-3p; hsa-miR-26a-5p; hsa-miR-29b-3p; hsa-miR-30a-3p; hsa-miR-30e-3p; hsa-miR-32-5p; hsa-miR-34a-5p; hsa-miR-493-5p; hsa-miR-49…
Annotations derived over miRTarBase (Gene Ontology)	positive regulation of cellular response to X-ray GO2000685	over-represented	6.75e-13	6.75e-13	2.17e-11	5.95316	28	hsa-let-7a-5p; hsa-let-7b-5p; hsa-let-7d-5p; hsa-let-7e-5p; hsa-let-7f-5p; hsa-let-7g-5p; hsa-let-7i-5p; hsa-miR-107; hsa-miR-125b-5p; hsa-miR-145-5p; hsa-miR-154-5p; hsa-miR-15a-5p; hsa-miR-16-5p; hsa-miR-17-3p; hsa-miR-181c-5p; hsa-miR-185-5p; hsa-miR-204-5p; hsa-miR-23b-3p; hsa-miR-26a-5p; hsa-miR-29b-3p; hsa-miR-30a-3p; hsa-miR-30e-3p; hsa-miR-32-5p; hsa-miR-34a-5p; hsa-miR-493-5p; hsa-miR-49…
Annotations derived over miRTarBase (Gene Ontology)	regulation of cellular response to drug GO2001038	over-represented	6.75e-13	6.75e-13	2.17e-11	5.95316	28	hsa-let-7a-5p; hsa-let-7b-5p; hsa-let-7d-5p; hsa-let-7e-5p; hsa-let-7f-5p; hsa-let-7g-5p; hsa-let-7i-5p; hsa-miR-107; hsa-miR-125b-5p; hsa-miR-145-5p; hsa-miR-154-5p; hsa-miR-15a-5p; hsa-miR-16-5p; hsa-miR-17-3p; hsa-miR-181c-5p; hsa-miR-185-5p; hsa-miR-204-5p; hsa-miR-23b-3p; hsa-miR-26a-5p; hsa-miR-29b-3p; hsa-miR-30a-3p; hsa-miR-30e-3p; hsa-miR-32-5p; hsa-miR-34a-5p; hsa-miR-493-5p; hsa-miR-49…
Pathways (KEGG)	Viral myocarditis	over-represented	6.77e-13	6.77e-13	4.51e-12	50.6046	89	hsa-let-7a-5p; hsa-let-7b-5p; hsa-let-7d-5p; hsa-let-7e-5p; hsa-let-7f-5p; hsa-let-7g-5p; hsa-let-7i-5p; hsa-miR-100-5p; hsa-miR-101-3p; hsa-miR-103a-3p; hsa-miR-106b-5p; hsa-miR-107; hsa-miR-10b-5p; hsa-miR-125a-5p; hsa-miR-125b-5p; hsa-miR-132-3p; hsa-miR-136-5p; hsa-miR-140-3p; hsa-miR-143-5p; hsa-miR-145-3p; hsa-miR-145-5p; hsa-miR-148a-3p; hsa-miR-148b-3p; hsa-miR-150-5p; hsa-miR-151a-5p; hs…
Annotations derived over miRTarBase (Gene Ontology)	angiogenesis GO0001525	over-represented	6.81e-13	6.81e-13	2.18e-11	62.5082	100	hsa-let-7a-5p; hsa-let-7b-5p; hsa-let-7d-5p; hsa-let-7e-5p; hsa-let-7f-5p; hsa-let-7g-5p; hsa-let-7i-5p; hsa-miR-100-5p; hsa-miR-101-3p; hsa-miR-103a-3p; hsa-miR-106b-5p; hsa-miR-107; hsa-miR-10b-5p; hsa-miR-125a-5p; hsa-miR-125b-5p; hsa-miR-126-3p; hsa-miR-126-5p; hsa-miR-130a-3p; hsa-miR-132-3p; hsa-miR-135a-5p; hsa-miR-140-3p; hsa-miR-140-5p; hsa-miR-143-3p; hsa-miR-143-5p; hsa-miR-145-5p; hsa…
Annotations derived over miRTarBase (Gene Ontology)	SWISNF complex GO0016514	over-represented	6.93e-13	6.93e-13	2.21e-11	16.9473	48	hsa-let-7b-5p; hsa-let-7e-5p; hsa-let-7f-5p; hsa-miR-100-5p; hsa-miR-101-3p; hsa-miR-103a-3p; hsa-miR-106b-5p; hsa-miR-107; hsa-miR-125b-5p; hsa-miR-126-5p; hsa-miR-132-3p; hsa-miR-140-3p; hsa-miR-143-3p; hsa-miR-16-5p; hsa-miR-17-3p; hsa-miR-17-5p; hsa-miR-185-5p; hsa-miR-199a-3p; hsa-miR-199a-5p; hsa-miR-19a-3p; hsa-miR-19b-3p; hsa-miR-20a-5p; hsa-miR-20b-5p; hsa-miR-214-5p; hsa-miR-218-5p; hsa…
Annotations derived over miRTarBase (Gene Ontology)	cell cycle arrest GO0007050	over-represented	7.02e-13	7.02e-13	2.24e-11	76.5269	111	hsa-let-7a-5p; hsa-let-7b-5p; hsa-let-7d-5p; hsa-let-7e-5p; hsa-let-7f-5p; hsa-let-7g-5p; hsa-let-7i-5p; hsa-miR-100-5p; hsa-miR-101-3p; hsa-miR-103a-3p; hsa-miR-106b-5p; hsa-miR-107; hsa-miR-10b-5p; hsa-miR-125a-5p; hsa-miR-125b-5p; hsa-miR-126-3p; hsa-miR-126-5p; hsa-miR-130a-3p; hsa-miR-132-3p; hsa-miR-135a-5p; hsa-miR-136-3p; hsa-miR-136-5p; hsa-miR-140-3p; hsa-miR-140-5p; hsa-miR-143-3p; hsa…
Pathways (KEGG)	Ether lipid metabolism	over-represented	7.11e-13	7.11e-13	4.63e-12	35.7407	73	hsa-let-7a-5p; hsa-let-7b-5p; hsa-let-7d-5p; hsa-let-7e-5p; hsa-let-7f-5p; hsa-let-7g-5p; hsa-let-7i-5p; hsa-miR-100-5p; hsa-miR-101-3p; hsa-miR-103a-3p; hsa-miR-106b-5p; hsa-miR-107; hsa-miR-10b-5p; hsa-miR-125a-5p; hsa-miR-125b-5p; hsa-miR-126-5p; hsa-miR-130a-3p; hsa-miR-132-3p; hsa-miR-136-5p; hsa-miR-143-5p; hsa-miR-145-5p; hsa-miR-148a-3p; hsa-miR-148b-3p; hsa-miR-150-5p; hsa-miR-154-5p; hs…
Gene Ontology (miRWalk)	GO0034142 toll like receptor 4 signaling pathway	over-represented	7.13e-13	7.13e-13	6.79e-11	25.5196	56	hsa-let-7a-5p; hsa-let-7b-5p; hsa-let-7f-5p; hsa-let-7g-5p; hsa-let-7i-5p; hsa-miR-100-5p; hsa-miR-101-3p; hsa-miR-103a-3p; hsa-miR-106b-5p; hsa-miR-125a-5p; hsa-miR-125b-5p; hsa-miR-132-3p; hsa-miR-140-3p; hsa-miR-143-3p; hsa-miR-145-5p; hsa-miR-148a-3p; hsa-miR-151a-5p; hsa-miR-15a-5p; hsa-miR-15b-5p; hsa-miR-16-5p; hsa-miR-17-5p; hsa-miR-185-5p; hsa-miR-195-5p; hsa-miR-199a-3p; hsa-miR-199a-5p…
Annotations derived over miRTarBase (Gene Ontology)	eye photoreceptor cell development GO0042462	over-represented	7.16e-13	7.16e-13	2.28e-11	7.34543	31	hsa-miR-101-3p; hsa-miR-106b-5p; hsa-miR-107; hsa-miR-125a-5p; hsa-miR-126-3p; hsa-miR-126-5p; hsa-miR-140-5p; hsa-miR-145-5p; hsa-miR-150-5p; hsa-miR-15a-5p; hsa-miR-15b-5p; hsa-miR-16-5p; hsa-miR-17-5p; hsa-miR-185-5p; hsa-miR-195-5p; hsa-miR-199a-3p; hsa-miR-199a-5p; hsa-miR-204-5p; hsa-miR-20a-5p; hsa-miR-20b-5p; hsa-miR-26b-5p; hsa-miR-29a-3p; hsa-miR-29b-3p; hsa-miR-29c-3p; hsa-miR-335-5p; …
Gene Ontology (miRWalk)	GO0016477 cell migration	over-represented	7.41e-13	7.41e-13	6.92e-11	27.8893	59	hsa-let-7a-5p; hsa-let-7b-5p; hsa-let-7d-5p; hsa-let-7e-5p; hsa-let-7i-5p; hsa-miR-100-5p; hsa-miR-101-3p; hsa-miR-103a-3p; hsa-miR-106b-5p; hsa-miR-107; hsa-miR-10b-5p; hsa-miR-125a-5p; hsa-miR-125b-5p; hsa-miR-130a-3p; hsa-miR-132-3p; hsa-miR-135a-5p; hsa-miR-143-3p; hsa-miR-145-5p; hsa-miR-148a-3p; hsa-miR-148b-3p; hsa-miR-15b-5p; hsa-miR-16-5p; hsa-miR-17-3p; hsa-miR-17-5p; hsa-miR-199b-5p; h…
Annotations derived over miRTarBase (Gene Ontology)	positive regulation of tumor necrosis factor-mediated signaling pathway GO1903265	over-represented	7.56e-13	7.56e-13	2.4e-11	9.36183	35	hsa-let-7b-5p; hsa-let-7d-5p; hsa-miR-106b-5p; hsa-miR-10b-5p; hsa-miR-125b-5p; hsa-miR-132-3p; hsa-miR-145-5p; hsa-miR-15a-5p; hsa-miR-15b-5p; hsa-miR-16-5p; hsa-miR-181c-5p; hsa-miR-195-5p; hsa-miR-19a-3p; hsa-miR-19b-3p; hsa-miR-218-5p; hsa-miR-22-3p; hsa-miR-23a-3p; hsa-miR-23b-3p; hsa-miR-24-3p; hsa-miR-26a-5p; hsa-miR-26b-5p; hsa-miR-324-5p; hsa-miR-331-3p; hsa-miR-335-5p; hsa-miR-337-3p; h…
Annotations derived over miRTarBase (Gene Ontology)	negative regulation of blood coagulation GO0030195	over-represented	7.57e-13	7.57e-13	2.4e-11	9.88993	36	hsa-let-7a-5p; hsa-let-7b-5p; hsa-let-7d-5p; hsa-let-7e-5p; hsa-let-7f-5p; hsa-let-7g-5p; hsa-let-7i-5p; hsa-miR-106b-5p; hsa-miR-10b-5p; hsa-miR-125a-5p; hsa-miR-130a-3p; hsa-miR-132-3p; hsa-miR-143-3p; hsa-miR-145-5p; hsa-miR-148a-3p; hsa-miR-150-5p; hsa-miR-16-5p; hsa-miR-17-5p; hsa-miR-199a-3p; hsa-miR-199a-5p; hsa-miR-204-5p; hsa-miR-20a-5p; hsa-miR-20b-5p; hsa-miR-224-3p; hsa-miR-24-3p; hsa…
Gene Ontology (miRWalk)	GO0007155 cell adhesion	over-represented	7.6e-13	7.6e-13	6.98e-11	33.7223	66	hsa-let-7a-5p; hsa-let-7b-5p; hsa-let-7d-5p; hsa-let-7e-5p; hsa-let-7f-5p; hsa-miR-100-5p; hsa-miR-101-3p; hsa-miR-103a-3p; hsa-miR-106b-5p; hsa-miR-107; hsa-miR-10b-5p; hsa-miR-125a-5p; hsa-miR-125b-5p; hsa-miR-126-3p; hsa-miR-126-5p; hsa-miR-130a-3p; hsa-miR-132-3p; hsa-miR-135a-5p; hsa-miR-140-3p; hsa-miR-145-5p; hsa-miR-148a-3p; hsa-miR-148b-3p; hsa-miR-15a-5p; hsa-miR-15b-5p; hsa-miR-16-5p; …
Annotations derived over miRTarBase (Gene Ontology)	regulation of bile acid biosynthetic process GO0070857	over-represented	7.66e-13	7.66e-13	2.42e-11	3.21663	21	hsa-miR-126-3p; hsa-miR-132-3p; hsa-miR-15a-5p; hsa-miR-15b-5p; hsa-miR-16-5p; hsa-miR-181c-5p; hsa-miR-192-3p; hsa-miR-195-5p; hsa-miR-199a-5p; hsa-miR-199b-5p; hsa-miR-204-5p; hsa-miR-214-3p; hsa-miR-22-3p; hsa-miR-23b-3p; hsa-miR-29c-3p; hsa-miR-331-3p; hsa-miR-335-5p; hsa-miR-34a-3p; hsa-miR-34a-5p; hsa-miR-497-5p; hsa-miR-543
Annotations derived over miRTarBase (Gene Ontology)	regulation of microtubule-based process GO0032886	over-represented	7.77e-13	7.77e-13	2.45e-11	13.8747	43	hsa-let-7b-5p; hsa-let-7e-5p; hsa-miR-106b-5p; hsa-miR-125a-5p; hsa-miR-125b-5p; hsa-miR-135a-5p; hsa-miR-140-3p; hsa-miR-143-5p; hsa-miR-148a-3p; hsa-miR-15a-5p; hsa-miR-15b-5p; hsa-miR-16-5p; hsa-miR-185-5p; hsa-miR-193a-3p; hsa-miR-195-5p; hsa-miR-199a-5p; hsa-miR-199b-5p; hsa-miR-19a-3p; hsa-miR-19b-3p; hsa-miR-218-5p; hsa-miR-22-3p; hsa-miR-22-5p; hsa-miR-23b-3p; hsa-miR-26a-5p; hsa-miR-26b-…
Annotations derived over miRTarBase (Gene Ontology)	phosphatase binding GO0019902	over-represented	8.07e-13	8.07e-13	2.53e-11	39.3197	77	hsa-let-7a-5p; hsa-let-7b-5p; hsa-let-7d-5p; hsa-let-7e-5p; hsa-let-7f-5p; hsa-let-7g-5p; hsa-let-7i-5p; hsa-miR-100-5p; hsa-miR-101-3p; hsa-miR-103a-3p; hsa-miR-106b-5p; hsa-miR-10b-5p; hsa-miR-125a-5p; hsa-miR-125b-5p; hsa-miR-126-3p; hsa-miR-126-5p; hsa-miR-130a-3p; hsa-miR-132-3p; hsa-miR-136-5p; hsa-miR-140-3p; hsa-miR-140-5p; hsa-miR-143-3p; hsa-miR-143-5p; hsa-miR-145-3p; hsa-miR-145-5p; h…
Annotations derived over miRTarBase (Gene Ontology)	ubiquitin-specific protease binding GO1990381	over-represented	8.08e-13	8.08e-13	2.53e-11	20.356	53	hsa-let-7a-5p; hsa-let-7b-5p; hsa-let-7e-5p; hsa-let-7f-5p; hsa-let-7g-5p; hsa-miR-100-5p; hsa-miR-103a-3p; hsa-miR-106b-5p; hsa-miR-10b-5p; hsa-miR-125b-5p; hsa-miR-130a-3p; hsa-miR-140-3p; hsa-miR-15a-5p; hsa-miR-15b-5p; hsa-miR-16-5p; hsa-miR-17-3p; hsa-miR-17-5p; hsa-miR-181c-5p; hsa-miR-193a-3p; hsa-miR-195-5p; hsa-miR-199a-5p; hsa-miR-19a-3p; hsa-miR-19b-3p; hsa-miR-20a-5p; hsa-miR-20b-5p; …
Annotations derived over miRTarBase (Gene Ontology)	ESCEZ complex GO0035098	over-represented	8.16e-13	8.16e-13	2.55e-11	22.4684	56	hsa-let-7a-5p; hsa-let-7b-5p; hsa-let-7e-5p; hsa-let-7f-5p; hsa-miR-101-3p; hsa-miR-103a-3p; hsa-miR-106b-5p; hsa-miR-126-3p; hsa-miR-130a-3p; hsa-miR-132-3p; hsa-miR-136-3p; hsa-miR-140-3p; hsa-miR-145-5p; hsa-miR-148a-3p; hsa-miR-148b-3p; hsa-miR-150-5p; hsa-miR-15a-5p; hsa-miR-15b-5p; hsa-miR-16-5p; hsa-miR-17-5p; hsa-miR-181c-5p; hsa-miR-185-5p; hsa-miR-195-5p; hsa-miR-199a-5p; hsa-miR-199b-5…
Annotations derived over miRTarBase (Gene Ontology)	regulation of JNK cascade GO0046328	over-represented	8.17e-13	8.17e-13	2.55e-11	23.1885	57	hsa-let-7a-5p; hsa-let-7b-5p; hsa-let-7d-5p; hsa-let-7e-5p; hsa-let-7f-5p; hsa-let-7g-5p; hsa-let-7i-5p; hsa-miR-100-5p; hsa-miR-101-3p; hsa-miR-103a-3p; hsa-miR-106b-5p; hsa-miR-107; hsa-miR-10b-5p; hsa-miR-125a-5p; hsa-miR-125b-5p; hsa-miR-130a-3p; hsa-miR-132-3p; hsa-miR-135a-5p; hsa-miR-136-3p; hsa-miR-140-5p; hsa-miR-143-3p; hsa-miR-143-5p; hsa-miR-145-5p; hsa-miR-150-5p; hsa-miR-15a-5p; hsa…
Pathways (KEGG)	Progesterone-mediated oocyte maturation	over-represented	8.21e-13	8.21e-13	5.25e-12	67.4408	104	hsa-let-7a-5p; hsa-let-7b-5p; hsa-let-7d-5p; hsa-let-7e-5p; hsa-let-7f-5p; hsa-let-7g-5p; hsa-let-7i-5p; hsa-miR-100-5p; hsa-miR-101-3p; hsa-miR-103a-3p; hsa-miR-106b-5p; hsa-miR-107; hsa-miR-10b-5p; hsa-miR-125a-5p; hsa-miR-125b-5p; hsa-miR-126-3p; hsa-miR-126-5p; hsa-miR-130a-3p; hsa-miR-132-3p; hsa-miR-140-3p; hsa-miR-140-5p; hsa-miR-143-3p; hsa-miR-143-5p; hsa-miR-145-3p; hsa-miR-145-5p; hsa-…
Annotations derived over miRTarBase (Gene Ontology)	regulation of cell migration GO0030334	over-represented	8.29e-13	8.29e-13	2.58e-11	58.1393	96	hsa-let-7a-5p; hsa-let-7b-5p; hsa-let-7d-5p; hsa-let-7e-5p; hsa-let-7f-5p; hsa-let-7g-5p; hsa-let-7i-5p; hsa-miR-100-5p; hsa-miR-101-3p; hsa-miR-103a-3p; hsa-miR-106b-5p; hsa-miR-107; hsa-miR-10b-5p; hsa-miR-125a-5p; hsa-miR-125b-5p; hsa-miR-126-3p; hsa-miR-130a-3p; hsa-miR-132-3p; hsa-miR-135a-5p; hsa-miR-136-5p; hsa-miR-140-3p; hsa-miR-143-3p; hsa-miR-145-5p; hsa-miR-148a-3p; hsa-miR-148b-3p; h…
Annotations derived over miRTarBase (Gene Ontology)	negative regulation of vascular smooth muscle cell proliferation GO1904706	over-represented	8.38e-13	8.38e-13	2.6e-11	38.4555	76	hsa-let-7a-5p; hsa-let-7b-5p; hsa-let-7d-5p; hsa-let-7e-5p; hsa-let-7f-5p; hsa-let-7g-5p; hsa-let-7i-5p; hsa-miR-101-3p; hsa-miR-103a-3p; hsa-miR-106b-5p; hsa-miR-10b-5p; hsa-miR-125a-5p; hsa-miR-125b-5p; hsa-miR-130a-3p; hsa-miR-132-3p; hsa-miR-145-3p; hsa-miR-145-5p; hsa-miR-148a-3p; hsa-miR-148b-3p; hsa-miR-150-5p; hsa-miR-151a-5p; hsa-miR-151b; hsa-miR-15a-5p; hsa-miR-15b-5p; hsa-miR-16-5p; h…
Annotations derived over miRTarBase (Gene Ontology)	nuclear receptor activity GO0004879	over-represented	8.38e-13	8.38e-13	2.6e-11	38.4555	76	hsa-let-7a-5p; hsa-let-7b-5p; hsa-let-7d-5p; hsa-let-7e-5p; hsa-let-7f-5p; hsa-let-7g-5p; hsa-let-7i-5p; hsa-miR-100-5p; hsa-miR-101-3p; hsa-miR-106b-5p; hsa-miR-10b-5p; hsa-miR-125a-5p; hsa-miR-125b-5p; hsa-miR-126-5p; hsa-miR-130a-3p; hsa-miR-132-3p; hsa-miR-135a-5p; hsa-miR-140-3p; hsa-miR-140-5p; hsa-miR-143-5p; hsa-miR-145-5p; hsa-miR-148a-3p; hsa-miR-148b-3p; hsa-miR-150-5p; hsa-miR-15a-5p;…
Annotations derived over miRTarBase (Gene Ontology)	positive regulation of peptidyl-tyrosine phosphorylation GO0050731	over-represented	8.4e-13	8.4e-13	2.6e-11	47.7693	86	hsa-let-7a-5p; hsa-let-7b-5p; hsa-let-7d-5p; hsa-let-7e-5p; hsa-let-7f-5p; hsa-let-7g-5p; hsa-let-7i-5p; hsa-miR-100-5p; hsa-miR-101-3p; hsa-miR-103a-3p; hsa-miR-106b-5p; hsa-miR-107; hsa-miR-10b-5p; hsa-miR-125a-5p; hsa-miR-125b-5p; hsa-miR-126-3p; hsa-miR-126-5p; hsa-miR-130a-3p; hsa-miR-135a-5p; hsa-miR-136-5p; hsa-miR-140-5p; hsa-miR-143-3p; hsa-miR-145-5p; hsa-miR-148a-3p; hsa-miR-148b-3p; h…
Pathways (KEGG)	Autophagy - other	over-represented	8.44e-13	8.44e-13	5.29e-12	26.1682	61	hsa-let-7a-5p; hsa-let-7b-5p; hsa-let-7d-5p; hsa-let-7e-5p; hsa-let-7f-5p; hsa-let-7g-5p; hsa-let-7i-5p; hsa-miR-100-5p; hsa-miR-101-3p; hsa-miR-103a-3p; hsa-miR-106b-5p; hsa-miR-107; hsa-miR-10b-5p; hsa-miR-125a-5p; hsa-miR-125b-5p; hsa-miR-130a-3p; hsa-miR-143-3p; hsa-miR-150-5p; hsa-miR-154-5p; hsa-miR-15a-5p; hsa-miR-15b-5p; hsa-miR-16-5p; hsa-miR-17-3p; hsa-miR-17-5p; hsa-miR-181c-5p; hsa-mi…
Pathways (miRWalk)	WP236 Adipogenesis	over-represented	8.47e-13	8.47e-13	2.74e-11	37.2	69	hsa-let-7a-5p; hsa-let-7b-5p; hsa-let-7d-5p; hsa-let-7e-5p; hsa-let-7f-5p; hsa-let-7i-5p; hsa-miR-100-5p; hsa-miR-101-3p; hsa-miR-103a-3p; hsa-miR-106b-5p; hsa-miR-107; hsa-miR-10b-5p; hsa-miR-125a-5p; hsa-miR-125b-5p; hsa-miR-126-3p; hsa-miR-130a-3p; hsa-miR-132-3p; hsa-miR-143-3p; hsa-miR-145-5p; hsa-miR-148a-3p; hsa-miR-148b-3p; hsa-miR-150-5p; hsa-miR-15a-5p; hsa-miR-15b-5p; hsa-miR-16-5p; hs…
Annotations derived over miRTarBase (Gene Ontology)	integrin complex GO0008305	over-represented	8.53e-13	8.53e-13	2.63e-11	21.0761	54	hsa-let-7a-5p; hsa-let-7b-5p; hsa-let-7d-5p; hsa-let-7e-5p; hsa-let-7f-5p; hsa-let-7g-5p; hsa-let-7i-5p; hsa-miR-101-3p; hsa-miR-103a-3p; hsa-miR-106b-5p; hsa-miR-107; hsa-miR-136-3p; hsa-miR-140-3p; hsa-miR-143-3p; hsa-miR-145-5p; hsa-miR-148a-3p; hsa-miR-148b-3p; hsa-miR-154-3p; hsa-miR-15a-5p; hsa-miR-15b-5p; hsa-miR-16-5p; hsa-miR-17-3p; hsa-miR-17-5p; hsa-miR-195-5p; hsa-miR-199a-3p; hsa-miR…
Annotations derived over miRTarBase (Gene Ontology)	peptidyl-lysine acetylation GO0018394	over-represented	8.56e-13	8.56e-13	2.64e-11	5.56909	27	hsa-let-7b-5p; hsa-miR-106b-5p; hsa-miR-126-3p; hsa-miR-132-3p; hsa-miR-140-5p; hsa-miR-143-5p; hsa-miR-150-5p; hsa-miR-17-5p; hsa-miR-181c-5p; hsa-miR-199a-5p; hsa-miR-199b-5p; hsa-miR-204-5p; hsa-miR-22-3p; hsa-miR-23b-3p; hsa-miR-24-3p; hsa-miR-26a-5p; hsa-miR-26b-5p; hsa-miR-29c-3p; hsa-miR-30a-3p; hsa-miR-30c-5p; hsa-miR-32-5p; hsa-miR-331-3p; hsa-miR-342-3p; hsa-miR-34a-3p; hsa-miR-34a-5p; …
Annotations derived over miRTarBase (Gene Ontology)	maintenance of epithelial cell apicalbasal polarity GO0045199	over-represented	8.64e-13	8.64e-13	2.65e-11	7.39344	31	hsa-miR-101-3p; hsa-miR-103a-3p; hsa-miR-106b-5p; hsa-miR-107; hsa-miR-125b-5p; hsa-miR-130a-3p; hsa-miR-15a-5p; hsa-miR-16-5p; hsa-miR-17-5p; hsa-miR-199a-5p; hsa-miR-19a-3p; hsa-miR-19b-3p; hsa-miR-20a-5p; hsa-miR-20b-5p; hsa-miR-214-3p; hsa-miR-218-5p; hsa-miR-22-3p; hsa-miR-23a-3p; hsa-miR-23b-3p; hsa-miR-301a-3p; hsa-miR-30b-5p; hsa-miR-30c-5p; hsa-miR-32-5p; hsa-miR-335-5p; hsa-miR-342-3p; …
Annotations derived over miRTarBase (Gene Ontology)	endoplasmic reticulum tubular network GO0071782	over-represented	8.83e-13	8.83e-13	2.71e-11	21.7963	55	hsa-let-7a-5p; hsa-let-7b-5p; hsa-let-7d-5p; hsa-let-7e-5p; hsa-let-7f-5p; hsa-let-7g-5p; hsa-let-7i-5p; hsa-miR-101-3p; hsa-miR-103a-3p; hsa-miR-106b-5p; hsa-miR-107; hsa-miR-125b-5p; hsa-miR-132-3p; hsa-miR-136-5p; hsa-miR-140-5p; hsa-miR-143-5p; hsa-miR-145-5p; hsa-miR-148a-3p; hsa-miR-148b-3p; hsa-miR-150-5p; hsa-miR-15a-5p; hsa-miR-15b-5p; hsa-miR-16-5p; hsa-miR-17-5p; hsa-miR-185-5p; hsa-mi…
Annotations derived over miRTarBase (Gene Ontology)	monocyte differentiation GO0030224	over-represented	9.2e-13	9.2e-13	2.81e-11	14.5468	44	hsa-let-7b-5p; hsa-let-7f-5p; hsa-let-7i-5p; hsa-miR-101-3p; hsa-miR-106b-5p; hsa-miR-107; hsa-miR-125a-5p; hsa-miR-126-3p; hsa-miR-126-5p; hsa-miR-130a-3p; hsa-miR-136-5p; hsa-miR-140-5p; hsa-miR-145-5p; hsa-miR-150-5p; hsa-miR-15a-5p; hsa-miR-15b-5p; hsa-miR-16-5p; hsa-miR-17-5p; hsa-miR-185-5p; hsa-miR-195-5p; hsa-miR-199a-3p; hsa-miR-199a-5p; hsa-miR-20a-5p; hsa-miR-20b-5p; hsa-miR-218-5p; hs…
Annotations derived over miRTarBase (Gene Ontology)	regulation of autophagy of mitochondrion GO1903146	over-represented	9.24e-13	9.24e-13	2.82e-11	11.0422	38	hsa-let-7b-5p; hsa-let-7e-5p; hsa-miR-101-3p; hsa-miR-103a-3p; hsa-miR-106b-5p; hsa-miR-107; hsa-miR-10b-5p; hsa-miR-125a-5p; hsa-miR-125b-5p; hsa-miR-148a-3p; hsa-miR-148b-3p; hsa-miR-16-5p; hsa-miR-17-5p; hsa-miR-185-5p; hsa-miR-20a-5p; hsa-miR-20b-5p; hsa-miR-218-5p; hsa-miR-22-3p; hsa-miR-23a-3p; hsa-miR-24-3p; hsa-miR-26b-5p; hsa-miR-27b-3p; hsa-miR-28-5p; hsa-miR-299-5p; hsa-miR-29a-3p; hsa…
Annotations derived over miRTarBase (Gene Ontology)	positive regulation of vascular smooth muscle cell proliferation GO1904707	over-represented	9.61e-13	9.61e-13	2.93e-11	34.2307	71	hsa-let-7a-5p; hsa-let-7b-5p; hsa-let-7d-5p; hsa-let-7e-5p; hsa-let-7f-5p; hsa-let-7g-5p; hsa-let-7i-5p; hsa-miR-100-5p; hsa-miR-101-3p; hsa-miR-103a-3p; hsa-miR-106b-5p; hsa-miR-107; hsa-miR-125b-5p; hsa-miR-126-3p; hsa-miR-130a-3p; hsa-miR-132-3p; hsa-miR-140-5p; hsa-miR-143-3p; hsa-miR-145-5p; hsa-miR-148a-3p; hsa-miR-148b-3p; hsa-miR-15a-5p; hsa-miR-15b-5p; hsa-miR-16-5p; hsa-miR-17-5p; hsa-m…
Gene Ontology (miRWalk)	GO0019048 virus host interaction	over-represented	9.64e-13	9.64e-13	8.71e-11	45.0239	78	hsa-let-7a-5p; hsa-let-7b-5p; hsa-let-7e-5p; hsa-let-7f-5p; hsa-let-7i-5p; hsa-miR-100-5p; hsa-miR-101-3p; hsa-miR-103a-3p; hsa-miR-106b-5p; hsa-miR-107; hsa-miR-10b-5p; hsa-miR-125a-5p; hsa-miR-125b-5p; hsa-miR-126-3p; hsa-miR-130a-3p; hsa-miR-132-3p; hsa-miR-140-5p; hsa-miR-143-3p; hsa-miR-145-5p; hsa-miR-148a-3p; hsa-miR-148b-3p; hsa-miR-150-5p; hsa-miR-151a-5p; hsa-miR-15a-5p; hsa-miR-15b-5p;…
Annotations derived over miRTarBase (Gene Ontology)	cytoplasmic side of plasma membrane GO0009898	over-represented	9.7e-13	9.7e-13	2.95e-11	38.5515	76	hsa-let-7a-5p; hsa-let-7b-5p; hsa-let-7d-5p; hsa-let-7e-5p; hsa-let-7f-5p; hsa-let-7g-5p; hsa-let-7i-5p; hsa-miR-100-5p; hsa-miR-103a-3p; hsa-miR-106b-5p; hsa-miR-10b-5p; hsa-miR-125a-5p; hsa-miR-126-3p; hsa-miR-126-5p; hsa-miR-130a-3p; hsa-miR-135a-5p; hsa-miR-136-3p; hsa-miR-136-5p; hsa-miR-143-5p; hsa-miR-145-3p; hsa-miR-145-5p; hsa-miR-148a-3p; hsa-miR-148b-3p; hsa-miR-150-5p; hsa-miR-15a-5p;…
Annotations derived over miRTarBase (Gene Ontology)	nuclear receptor binding GO0016922	over-represented	9.87e-13	9.87e-13	2.99e-11	22.5644	56	hsa-let-7a-5p; hsa-let-7b-5p; hsa-let-7d-5p; hsa-let-7e-5p; hsa-let-7f-5p; hsa-let-7g-5p; hsa-let-7i-5p; hsa-miR-101-3p; hsa-miR-103a-3p; hsa-miR-106b-5p; hsa-miR-107; hsa-miR-125b-5p; hsa-miR-126-5p; hsa-miR-130a-3p; hsa-miR-140-3p; hsa-miR-143-3p; hsa-miR-148b-3p; hsa-miR-15a-5p; hsa-miR-15b-5p; hsa-miR-16-5p; hsa-miR-17-3p; hsa-miR-17-5p; hsa-miR-181c-5p; hsa-miR-185-5p; hsa-miR-192-3p; hsa-mi…
Annotations derived over miRTarBase (Gene Ontology)	positive regulation of mast cell chemotaxis GO0060754	over-represented	1.01e-12	1.01e-12	3.06e-11	7.92155	32	hsa-miR-101-3p; hsa-miR-106b-5p; hsa-miR-107; hsa-miR-125a-5p; hsa-miR-126-3p; hsa-miR-126-5p; hsa-miR-140-5p; hsa-miR-145-5p; hsa-miR-150-5p; hsa-miR-15a-5p; hsa-miR-15b-5p; hsa-miR-16-5p; hsa-miR-17-5p; hsa-miR-185-5p; hsa-miR-195-5p; hsa-miR-199a-3p; hsa-miR-199a-5p; hsa-miR-20a-5p; hsa-miR-20b-5p; hsa-miR-218-5p; hsa-miR-26b-5p; hsa-miR-27b-3p; hsa-miR-29a-3p; hsa-miR-29b-3p; hsa-miR-29c-3p; …
Annotations derived over miRTarBase (Gene Ontology)	vascular endothelial growth factor receptor binding GO0005172	over-represented	1.01e-12	1.01e-12	3.06e-11	7.92155	32	hsa-miR-101-3p; hsa-miR-106b-5p; hsa-miR-107; hsa-miR-125a-5p; hsa-miR-126-3p; hsa-miR-126-5p; hsa-miR-140-5p; hsa-miR-145-5p; hsa-miR-150-5p; hsa-miR-15a-5p; hsa-miR-15b-5p; hsa-miR-16-5p; hsa-miR-17-5p; hsa-miR-185-5p; hsa-miR-195-5p; hsa-miR-199a-3p; hsa-miR-199a-5p; hsa-miR-20a-5p; hsa-miR-20b-5p; hsa-miR-218-5p; hsa-miR-26b-5p; hsa-miR-27b-3p; hsa-miR-29a-3p; hsa-miR-29b-3p; hsa-miR-29c-3p; …
Pathways (KEGG)	Bladder cancer	over-represented	1.01e-12	1.01e-12	6.23e-12	66.3825	103	hsa-let-7a-5p; hsa-let-7b-5p; hsa-let-7d-5p; hsa-let-7e-5p; hsa-let-7f-5p; hsa-let-7g-5p; hsa-let-7i-5p; hsa-miR-100-5p; hsa-miR-101-3p; hsa-miR-103a-3p; hsa-miR-106b-5p; hsa-miR-107; hsa-miR-10b-5p; hsa-miR-125a-5p; hsa-miR-125b-5p; hsa-miR-126-3p; hsa-miR-126-5p; hsa-miR-130a-3p; hsa-miR-132-3p; hsa-miR-135a-5p; hsa-miR-140-5p; hsa-miR-143-3p; hsa-miR-143-5p; hsa-miR-145-3p; hsa-miR-145-5p; hsa…
Annotations derived over miRTarBase (Gene Ontology)	NF-kappaB binding GO0051059	over-represented	1.02e-12	1.02e-12	3.08e-11	19.7799	52	hsa-let-7b-5p; hsa-let-7d-5p; hsa-let-7e-5p; hsa-let-7f-5p; hsa-let-7g-5p; hsa-miR-100-5p; hsa-miR-106b-5p; hsa-miR-10b-5p; hsa-miR-125a-5p; hsa-miR-125b-5p; hsa-miR-126-3p; hsa-miR-136-5p; hsa-miR-140-3p; hsa-miR-140-5p; hsa-miR-145-3p; hsa-miR-145-5p; hsa-miR-148b-3p; hsa-miR-150-5p; hsa-miR-15a-5p; hsa-miR-15b-5p; hsa-miR-16-5p; hsa-miR-17-5p; hsa-miR-195-5p; hsa-miR-199a-5p; hsa-miR-19b-3p; h…
Annotations derived over miRTarBase (Gene Ontology)	erythrocyte differentiation GO0030218	over-represented	1.08e-12	1.08e-12	3.25e-11	23.3326	57	hsa-let-7a-5p; hsa-let-7b-5p; hsa-let-7d-5p; hsa-let-7e-5p; hsa-let-7f-5p; hsa-let-7g-5p; hsa-let-7i-5p; hsa-miR-101-3p; hsa-miR-106b-5p; hsa-miR-10b-5p; hsa-miR-125a-5p; hsa-miR-125b-5p; hsa-miR-135a-5p; hsa-miR-143-3p; hsa-miR-143-5p; hsa-miR-148b-3p; hsa-miR-15a-5p; hsa-miR-15b-5p; hsa-miR-16-5p; hsa-miR-17-5p; hsa-miR-181c-5p; hsa-miR-195-5p; hsa-miR-199b-5p; hsa-miR-19a-3p; hsa-miR-19b-3p; h…
Annotations derived over miRTarBase (Gene Ontology)	positive regulation of amyloid-beta formation GO1902004	over-represented	1.08e-12	1.08e-12	3.25e-11	17.1393	48	hsa-let-7a-5p; hsa-let-7b-5p; hsa-let-7d-5p; hsa-let-7e-5p; hsa-let-7f-5p; hsa-let-7g-5p; hsa-let-7i-5p; hsa-miR-101-3p; hsa-miR-106b-5p; hsa-miR-10b-5p; hsa-miR-125a-5p; hsa-miR-125b-5p; hsa-miR-130a-3p; hsa-miR-132-3p; hsa-miR-135a-5p; hsa-miR-143-3p; hsa-miR-143-5p; hsa-miR-15a-5p; hsa-miR-15b-5p; hsa-miR-16-5p; hsa-miR-17-3p; hsa-miR-17-5p; hsa-miR-185-5p; hsa-miR-195-5p; hsa-miR-19a-3p; hsa-…
Annotations derived over miRTarBase (Gene Ontology)	lamellipodium assembly GO0030032	over-represented	1.09e-12	1.09e-12	3.25e-11	22.6124	56	hsa-let-7a-5p; hsa-let-7b-5p; hsa-let-7d-5p; hsa-let-7e-5p; hsa-let-7f-5p; hsa-let-7g-5p; hsa-let-7i-5p; hsa-miR-100-5p; hsa-miR-101-3p; hsa-miR-106b-5p; hsa-miR-125b-5p; hsa-miR-136-5p; hsa-miR-140-3p; hsa-miR-143-3p; hsa-miR-143-5p; hsa-miR-148a-3p; hsa-miR-148b-3p; hsa-miR-150-5p; hsa-miR-15a-5p; hsa-miR-15b-5p; hsa-miR-16-5p; hsa-miR-17-5p; hsa-miR-181c-5p; hsa-miR-185-5p; hsa-miR-195-5p; hsa…
Annotations derived over miRTarBase (Gene Ontology)	negative regulation of cyclin-dependent protein serinethreonine kinase activity GO0045736	over-represented	1.11e-12	1.11e-12	3.3e-11	27.0773	62	hsa-let-7a-5p; hsa-let-7b-5p; hsa-let-7e-5p; hsa-let-7g-5p; hsa-miR-100-5p; hsa-miR-101-3p; hsa-miR-103a-3p; hsa-miR-106b-5p; hsa-miR-107; hsa-miR-10b-5p; hsa-miR-125b-5p; hsa-miR-130a-3p; hsa-miR-135a-5p; hsa-miR-145-5p; hsa-miR-148a-3p; hsa-miR-148b-3p; hsa-miR-150-5p; hsa-miR-16-5p; hsa-miR-17-3p; hsa-miR-17-5p; hsa-miR-181c-5p; hsa-miR-193a-3p; hsa-miR-199a-5p; hsa-miR-19a-3p; hsa-miR-19b-3p;…
Annotations derived over miRTarBase (Gene Ontology)	replicative senescence GO0090399	over-represented	1.13e-12	1.13e-12	3.36e-11	17.8115	49	hsa-let-7f-5p; hsa-let-7g-5p; hsa-miR-100-5p; hsa-miR-101-3p; hsa-miR-106b-5p; hsa-miR-10b-5p; hsa-miR-125a-5p; hsa-miR-125b-5p; hsa-miR-130a-3p; hsa-miR-143-3p; hsa-miR-145-5p; hsa-miR-148a-3p; hsa-miR-150-5p; hsa-miR-151a-5p; hsa-miR-15a-5p; hsa-miR-15b-5p; hsa-miR-16-5p; hsa-miR-17-5p; hsa-miR-181c-5p; hsa-miR-185-5p; hsa-miR-195-5p; hsa-miR-19a-3p; hsa-miR-19b-3p; hsa-miR-204-5p; hsa-miR-20a-…
Annotations derived over miRTarBase (Gene Ontology)	positive regulation of bone mineralization GO0030501	over-represented	1.17e-12	1.17e-12	3.48e-11	30.2459	66	hsa-let-7a-5p; hsa-let-7b-5p; hsa-let-7d-5p; hsa-let-7e-5p; hsa-let-7f-5p; hsa-let-7g-5p; hsa-let-7i-5p; hsa-miR-100-5p; hsa-miR-101-3p; hsa-miR-103a-3p; hsa-miR-106b-5p; hsa-miR-107; hsa-miR-10b-5p; hsa-miR-125b-5p; hsa-miR-126-3p; hsa-miR-130a-3p; hsa-miR-135a-5p; hsa-miR-140-3p; hsa-miR-148a-3p; hsa-miR-148b-3p; hsa-miR-150-5p; hsa-miR-154-5p; hsa-miR-15a-5p; hsa-miR-15b-5p; hsa-miR-16-5p; hsa…
Gene Ontology (miRWalk)	GO0003700 sequence specific dna binding transcription factor activity	over-represented	1.18e-12	1.18e-12	1.05e-10	51.4037	84	hsa-let-7a-5p; hsa-let-7b-5p; hsa-let-7d-5p; hsa-let-7e-5p; hsa-let-7f-5p; hsa-let-7g-5p; hsa-let-7i-5p; hsa-miR-100-5p; hsa-miR-101-3p; hsa-miR-103a-3p; hsa-miR-106b-5p; hsa-miR-107; hsa-miR-10b-5p; hsa-miR-125a-5p; hsa-miR-125b-5p; hsa-miR-126-3p; hsa-miR-130a-3p; hsa-miR-132-3p; hsa-miR-135a-5p; hsa-miR-140-3p; hsa-miR-140-5p; hsa-miR-145-5p; hsa-miR-148a-3p; hsa-miR-148b-3p; hsa-miR-150-5p; h…
Annotations derived over miRTarBase (Gene Ontology)	atrial septum morphogenesis GO0060413	over-represented	1.2e-12	1.2e-12	3.56e-11	10.034	36	hsa-let-7d-5p; hsa-miR-100-5p; hsa-miR-101-3p; hsa-miR-106b-5p; hsa-miR-107; hsa-miR-130a-3p; hsa-miR-135a-5p; hsa-miR-145-5p; hsa-miR-148a-3p; hsa-miR-148b-3p; hsa-miR-15a-5p; hsa-miR-15b-5p; hsa-miR-16-5p; hsa-miR-17-5p; hsa-miR-181c-5p; hsa-miR-193a-3p; hsa-miR-195-5p; hsa-miR-199a-5p; hsa-miR-19a-3p; hsa-miR-19b-3p; hsa-miR-20a-5p; hsa-miR-20b-5p; hsa-miR-23b-3p; hsa-miR-26a-5p; hsa-miR-26b-5…
Annotations derived over miRTarBase (Gene Ontology)	peripheral nervous system development GO0007422	over-represented	1.23e-12	1.23e-12	3.64e-11	11.1382	38	hsa-let-7b-5p; hsa-let-7e-5p; hsa-miR-100-5p; hsa-miR-107; hsa-miR-10b-5p; hsa-miR-125a-5p; hsa-miR-125b-5p; hsa-miR-126-5p; hsa-miR-132-3p; hsa-miR-140-3p; hsa-miR-143-3p; hsa-miR-143-5p; hsa-miR-148b-3p; hsa-miR-150-5p; hsa-miR-15a-5p; hsa-miR-16-5p; hsa-miR-17-5p; hsa-miR-181c-5p; hsa-miR-193a-3p; hsa-miR-199a-5p; hsa-miR-19a-3p; hsa-miR-19b-3p; hsa-miR-204-5p; hsa-miR-20a-5p; hsa-miR-22-3p; h…
Annotations derived over miRTarBase (Gene Ontology)	positive regulation of endothelial cell migration GO0010595	over-represented	1.23e-12	1.23e-12	3.64e-11	43.2564	81	hsa-let-7a-5p; hsa-let-7b-5p; hsa-let-7d-5p; hsa-let-7e-5p; hsa-let-7f-5p; hsa-let-7g-5p; hsa-let-7i-5p; hsa-miR-100-5p; hsa-miR-101-3p; hsa-miR-106b-5p; hsa-miR-107; hsa-miR-10b-5p; hsa-miR-125a-5p; hsa-miR-125b-5p; hsa-miR-126-3p; hsa-miR-126-5p; hsa-miR-130a-3p; hsa-miR-132-3p; hsa-miR-135a-5p; hsa-miR-140-5p; hsa-miR-145-5p; hsa-miR-148a-3p; hsa-miR-148b-3p; hsa-miR-150-5p; hsa-miR-154-3p; hs…
Pathways (KEGG)	Inflammatory mediator regulation of TRP channels	over-represented	1.25e-12	1.25e-12	7.57e-12	56.2808	94	hsa-let-7a-5p; hsa-let-7b-5p; hsa-let-7d-5p; hsa-let-7e-5p; hsa-let-7f-5p; hsa-let-7g-5p; hsa-let-7i-5p; hsa-miR-100-5p; hsa-miR-101-3p; hsa-miR-103a-3p; hsa-miR-106b-5p; hsa-miR-107; hsa-miR-10b-5p; hsa-miR-125a-5p; hsa-miR-125b-5p; hsa-miR-126-3p; hsa-miR-126-5p; hsa-miR-130a-3p; hsa-miR-132-3p; hsa-miR-135a-5p; hsa-miR-136-5p; hsa-miR-140-3p; hsa-miR-143-3p; hsa-miR-143-5p; hsa-miR-145-5p; hsa…
Pathways (miRWalk)	WP304 Kit receptor signaling pathway	over-represented	1.27e-12	1.27e-12	3.72e-11	30.4	61	hsa-let-7a-5p; hsa-let-7b-5p; hsa-let-7d-5p; hsa-let-7e-5p; hsa-let-7i-5p; hsa-miR-101-3p; hsa-miR-103a-3p; hsa-miR-125a-5p; hsa-miR-125b-5p; hsa-miR-126-3p; hsa-miR-132-3p; hsa-miR-135a-5p; hsa-miR-136-5p; hsa-miR-140-3p; hsa-miR-140-5p; hsa-miR-143-3p; hsa-miR-145-5p; hsa-miR-148a-3p; hsa-miR-148b-3p; hsa-miR-150-5p; hsa-miR-15a-5p; hsa-miR-15b-5p; hsa-miR-16-5p; hsa-miR-17-3p; hsa-miR-17-5p; h…
Annotations derived over miRTarBase (Gene Ontology)	ATPase activity, coupled GO0042623	over-represented	1.28e-12	1.28e-12	3.77e-11	25.637	60	hsa-let-7b-5p; hsa-miR-100-5p; hsa-miR-101-3p; hsa-miR-103a-3p; hsa-miR-106b-5p; hsa-miR-107; hsa-miR-10b-5p; hsa-miR-125b-5p; hsa-miR-130a-3p; hsa-miR-132-3p; hsa-miR-148a-3p; hsa-miR-148b-3p; hsa-miR-151a-5p; hsa-miR-15a-5p; hsa-miR-15b-5p; hsa-miR-16-5p; hsa-miR-17-3p; hsa-miR-17-5p; hsa-miR-181c-5p; hsa-miR-185-5p; hsa-miR-192-3p; hsa-miR-195-5p; hsa-miR-199a-5p; hsa-miR-19a-3p; hsa-miR-19b-3…
Annotations derived over miRTarBase (Gene Ontology)	negative regulation of myoblast differentiation GO0045662	over-represented	1.28e-12	1.28e-12	3.77e-11	6.09719	28	hsa-let-7b-5p; hsa-let-7i-5p; hsa-miR-101-3p; hsa-miR-10b-5p; hsa-miR-130a-3p; hsa-miR-136-5p; hsa-miR-140-5p; hsa-miR-145-5p; hsa-miR-15b-5p; hsa-miR-185-5p; hsa-miR-199a-5p; hsa-miR-204-5p; hsa-miR-218-5p; hsa-miR-22-3p; hsa-miR-23b-3p; hsa-miR-24-3p; hsa-miR-26a-5p; hsa-miR-26b-5p; hsa-miR-27b-3p; hsa-miR-29b-3p; hsa-miR-30a-3p; hsa-miR-30b-5p; hsa-miR-30c-5p; hsa-miR-32-5p; hsa-miR-335-5p; hs…
Annotations derived over miRTarBase (Gene Ontology)	positive regulation of keratinocyte migration GO0051549	over-represented	1.29e-12	1.29e-12	3.78e-11	12.2904	40	hsa-let-7a-5p; hsa-let-7e-5p; hsa-miR-100-5p; hsa-miR-101-3p; hsa-miR-103a-3p; hsa-miR-106b-5p; hsa-miR-125a-5p; hsa-miR-126-3p; hsa-miR-126-5p; hsa-miR-132-3p; hsa-miR-140-5p; hsa-miR-143-3p; hsa-miR-145-5p; hsa-miR-15a-5p; hsa-miR-15b-5p; hsa-miR-16-5p; hsa-miR-17-5p; hsa-miR-181c-5p; hsa-miR-192-3p; hsa-miR-199a-3p; hsa-miR-204-5p; hsa-miR-20a-5p; hsa-miR-20b-5p; hsa-miR-218-5p; hsa-miR-23a-3p…
Gene Ontology (miRWalk)	GO0005887 integral to plasma membrane	over-represented	1.29e-12	1.29e-12	1.13e-10	45.2061	78	hsa-let-7a-5p; hsa-let-7b-5p; hsa-let-7d-5p; hsa-let-7e-5p; hsa-let-7f-5p; hsa-let-7i-5p; hsa-miR-100-5p; hsa-miR-101-3p; hsa-miR-103a-3p; hsa-miR-106b-5p; hsa-miR-107; hsa-miR-10b-5p; hsa-miR-125a-5p; hsa-miR-125b-5p; hsa-miR-126-3p; hsa-miR-130a-3p; hsa-miR-132-3p; hsa-miR-140-3p; hsa-miR-140-5p; hsa-miR-145-5p; hsa-miR-148a-3p; hsa-miR-148b-3p; hsa-miR-150-5p; hsa-miR-151a-5p; hsa-miR-15a-5p; …
Annotations derived over miRTarBase (Gene Ontology)	endocytosis GO0006897	over-represented	1.29e-12	1.29e-12	3.78e-11	49.0656	87	hsa-let-7a-5p; hsa-let-7b-5p; hsa-let-7d-5p; hsa-let-7e-5p; hsa-let-7f-5p; hsa-let-7g-5p; hsa-let-7i-5p; hsa-miR-101-3p; hsa-miR-103a-3p; hsa-miR-106b-5p; hsa-miR-107; hsa-miR-10b-5p; hsa-miR-125a-5p; hsa-miR-125b-5p; hsa-miR-126-3p; hsa-miR-130a-3p; hsa-miR-132-3p; hsa-miR-136-5p; hsa-miR-140-3p; hsa-miR-140-5p; hsa-miR-143-3p; hsa-miR-143-5p; hsa-miR-145-5p; hsa-miR-148a-3p; hsa-miR-148b-3p; hs…
Pathways (miRWalk)	hsa05212 Pancreatic cancer	over-represented	1.3e-12	1.3e-12	3.72e-11	42.2	74	hsa-let-7a-5p; hsa-let-7b-5p; hsa-let-7d-5p; hsa-let-7e-5p; hsa-let-7f-5p; hsa-let-7g-5p; hsa-miR-100-5p; hsa-miR-101-3p; hsa-miR-103a-3p; hsa-miR-106b-5p; hsa-miR-107; hsa-miR-10b-5p; hsa-miR-125a-5p; hsa-miR-125b-5p; hsa-miR-126-3p; hsa-miR-130a-3p; hsa-miR-132-3p; hsa-miR-140-3p; hsa-miR-140-5p; hsa-miR-143-3p; hsa-miR-145-5p; hsa-miR-148b-3p; hsa-miR-150-5p; hsa-miR-15a-5p; hsa-miR-15b-5p; hs…
Annotations derived over miRTarBase (Gene Ontology)	cortical actin cytoskeleton organization GO0030866	over-represented	1.3e-12	1.3e-12	3.81e-11	23.4286	57	hsa-let-7a-5p; hsa-let-7b-5p; hsa-let-7d-5p; hsa-let-7e-5p; hsa-let-7f-5p; hsa-let-7g-5p; hsa-let-7i-5p; hsa-miR-101-3p; hsa-miR-103a-3p; hsa-miR-106b-5p; hsa-miR-125b-5p; hsa-miR-126-3p; hsa-miR-130a-3p; hsa-miR-132-3p; hsa-miR-135a-5p; hsa-miR-140-3p; hsa-miR-143-3p; hsa-miR-145-5p; hsa-miR-148a-3p; hsa-miR-148b-3p; hsa-miR-150-5p; hsa-miR-154-5p; hsa-miR-15a-5p; hsa-miR-15b-5p; hsa-miR-16-5p; …
Gene Ontology (miRWalk)	GO0003714 transcription corepressor activity	over-represented	1.31e-12	1.31e-12	1.13e-10	30.6235	62	hsa-let-7a-5p; hsa-let-7b-5p; hsa-let-7e-5p; hsa-let-7f-5p; hsa-let-7i-5p; hsa-miR-100-5p; hsa-miR-101-3p; hsa-miR-103a-3p; hsa-miR-106b-5p; hsa-miR-10b-5p; hsa-miR-125a-5p; hsa-miR-125b-5p; hsa-miR-126-3p; hsa-miR-132-3p; hsa-miR-145-5p; hsa-miR-148a-3p; hsa-miR-148b-3p; hsa-miR-150-5p; hsa-miR-151a-5p; hsa-miR-15a-5p; hsa-miR-15b-5p; hsa-miR-16-5p; hsa-miR-17-3p; hsa-miR-17-5p; hsa-miR-181c-5p;…
Annotations derived over miRTarBase (Gene Ontology)	negative regulation of protein acetylation GO1901984	over-represented	1.32e-12	1.32e-12	3.85e-11	5.23302	26	hsa-miR-126-3p; hsa-miR-132-3p; hsa-miR-15a-5p; hsa-miR-15b-5p; hsa-miR-16-5p; hsa-miR-181c-5p; hsa-miR-195-5p; hsa-miR-199a-5p; hsa-miR-199b-5p; hsa-miR-204-5p; hsa-miR-22-3p; hsa-miR-23b-3p; hsa-miR-26a-5p; hsa-miR-26b-5p; hsa-miR-29a-3p; hsa-miR-29b-3p; hsa-miR-29c-3p; hsa-miR-331-3p; hsa-miR-34a-3p; hsa-miR-34a-5p; hsa-miR-374a-5p; hsa-miR-374b-5p; hsa-miR-377-3p; hsa-miR-425-5p; hsa-miR-543;…
Annotations derived over miRTarBase (Gene Ontology)	COPI vesicle coat GO0030126	over-represented	1.33e-12	1.33e-12	3.88e-11	8.49766	33	hsa-let-7a-5p; hsa-let-7b-5p; hsa-let-7e-5p; hsa-miR-106b-5p; hsa-miR-125a-5p; hsa-miR-125b-5p; hsa-miR-148a-3p; hsa-miR-148b-3p; hsa-miR-15a-5p; hsa-miR-15b-5p; hsa-miR-16-5p; hsa-miR-17-5p; hsa-miR-185-5p; hsa-miR-195-5p; hsa-miR-20a-5p; hsa-miR-20b-5p; hsa-miR-23a-3p; hsa-miR-23b-3p; hsa-miR-24-3p; hsa-miR-26a-5p; hsa-miR-26b-5p; hsa-miR-27b-3p; hsa-miR-30c-5p; hsa-miR-324-5p; hsa-miR-335-5p; …
Annotations derived over miRTarBase (Gene Ontology)	positive regulation of mitochondrial membrane potential GO0010918	over-represented	1.34e-12	1.34e-12	3.89e-11	5.66511	27	hsa-let-7b-5p; hsa-let-7g-5p; hsa-miR-100-5p; hsa-miR-10b-5p; hsa-miR-125a-5p; hsa-miR-125b-5p; hsa-miR-126-3p; hsa-miR-143-3p; hsa-miR-151a-5p; hsa-miR-151b; hsa-miR-185-5p; hsa-miR-192-3p; hsa-miR-19a-3p; hsa-miR-22-3p; hsa-miR-26b-5p; hsa-miR-29a-3p; hsa-miR-29b-3p; hsa-miR-29c-3p; hsa-miR-340-5p; hsa-miR-34a-5p; hsa-miR-361-3p; hsa-miR-361-5p; hsa-miR-365a-3p; hsa-miR-374b-5p; hsa-miR-495-3p;…
Annotations derived over miRTarBase (Gene Ontology)	negative regulation of cell death GO0060548	over-represented	1.35e-12	1.35e-12	3.92e-11	42.3923	80	hsa-let-7a-5p; hsa-let-7b-5p; hsa-let-7d-5p; hsa-let-7e-5p; hsa-let-7f-5p; hsa-let-7g-5p; hsa-let-7i-5p; hsa-miR-100-5p; hsa-miR-101-3p; hsa-miR-103a-3p; hsa-miR-106b-5p; hsa-miR-107; hsa-miR-10b-5p; hsa-miR-125a-5p; hsa-miR-125b-5p; hsa-miR-130a-3p; hsa-miR-132-3p; hsa-miR-136-3p; hsa-miR-140-3p; hsa-miR-140-5p; hsa-miR-143-3p; hsa-miR-143-5p; hsa-miR-145-5p; hsa-miR-148b-3p; hsa-miR-151a-5p; hs…
Annotations derived over miRTarBase (Gene Ontology)	establishment of protein localization to mitochondrion GO0072655	over-represented	1.36e-12	1.36e-12	3.93e-11	4.03279	23	hsa-let-7b-5p; hsa-miR-100-5p; hsa-miR-10b-5p; hsa-miR-125a-5p; hsa-miR-125b-5p; hsa-miR-126-3p; hsa-miR-143-3p; hsa-miR-185-5p; hsa-miR-192-3p; hsa-miR-199a-5p; hsa-miR-19a-3p; hsa-miR-22-3p; hsa-miR-23b-3p; hsa-miR-26b-5p; hsa-miR-27b-3p; hsa-miR-340-5p; hsa-miR-34a-5p; hsa-miR-365a-3p; hsa-miR-374b-5p; hsa-miR-495-3p; hsa-miR-654-3p; hsa-miR-98-5p; hsa-miR-99a-5p
Annotations derived over miRTarBase (Gene Ontology)	maintenance of protein location in mitochondrion GO0072656	over-represented	1.36e-12	1.36e-12	3.93e-11	4.03279	23	hsa-let-7b-5p; hsa-miR-100-5p; hsa-miR-10b-5p; hsa-miR-125a-5p; hsa-miR-125b-5p; hsa-miR-126-3p; hsa-miR-143-3p; hsa-miR-185-5p; hsa-miR-192-3p; hsa-miR-199a-5p; hsa-miR-19a-3p; hsa-miR-22-3p; hsa-miR-23b-3p; hsa-miR-26b-5p; hsa-miR-27b-3p; hsa-miR-340-5p; hsa-miR-34a-5p; hsa-miR-365a-3p; hsa-miR-374b-5p; hsa-miR-495-3p; hsa-miR-654-3p; hsa-miR-98-5p; hsa-miR-99a-5p
Annotations derived over miRTarBase (Gene Ontology)	regulation of stem cell population maintenance GO2000036	over-represented	1.4e-12	1.4e-12	4.03e-11	10.082	36	hsa-let-7a-5p; hsa-let-7b-5p; hsa-let-7d-5p; hsa-let-7e-5p; hsa-let-7f-5p; hsa-let-7g-5p; hsa-let-7i-5p; hsa-miR-107; hsa-miR-125a-5p; hsa-miR-125b-5p; hsa-miR-145-5p; hsa-miR-154-5p; hsa-miR-15a-5p; hsa-miR-16-5p; hsa-miR-17-3p; hsa-miR-181c-5p; hsa-miR-185-5p; hsa-miR-204-5p; hsa-miR-218-5p; hsa-miR-224-3p; hsa-miR-23a-3p; hsa-miR-23b-3p; hsa-miR-26a-5p; hsa-miR-29b-3p; hsa-miR-30a-3p; hsa-miR-…
Annotations derived over miRTarBase (Gene Ontology)	positive regulation of glucose import GO0046326	over-represented	1.42e-12	1.42e-12	4.08e-11	27.9895	63	hsa-let-7a-5p; hsa-let-7b-5p; hsa-let-7e-5p; hsa-let-7g-5p; hsa-let-7i-5p; hsa-miR-100-5p; hsa-miR-103a-3p; hsa-miR-107; hsa-miR-10b-5p; hsa-miR-125a-5p; hsa-miR-125b-5p; hsa-miR-126-3p; hsa-miR-132-3p; hsa-miR-135a-5p; hsa-miR-143-3p; hsa-miR-145-5p; hsa-miR-148a-3p; hsa-miR-151a-5p; hsa-miR-151b; hsa-miR-15a-5p; hsa-miR-15b-5p; hsa-miR-16-5p; hsa-miR-185-5p; hsa-miR-192-3p; hsa-miR-195-5p; hsa-…
Annotations derived over miRTarBase (Gene Ontology)	multicellular organismal response to stress GO0033555	over-represented	1.43e-12	1.43e-12	4.08e-11	6.57728	29	hsa-miR-103a-3p; hsa-miR-106b-5p; hsa-miR-10b-5p; hsa-miR-130a-3p; hsa-miR-143-3p; hsa-miR-17-3p; hsa-miR-17-5p; hsa-miR-181c-5p; hsa-miR-193a-3p; hsa-miR-19a-3p; hsa-miR-19b-3p; hsa-miR-20a-5p; hsa-miR-20b-5p; hsa-miR-214-3p; hsa-miR-22-3p; hsa-miR-23a-3p; hsa-miR-23b-3p; hsa-miR-26a-5p; hsa-miR-26b-5p; hsa-miR-29a-3p; hsa-miR-29b-3p; hsa-miR-29c-3p; hsa-miR-301a-3p; hsa-miR-32-5p; hsa-miR-34a-3…
Annotations derived over miRTarBase (Gene Ontology)	vascular endothelial growth factor receptor 1 binding GO0043183	over-represented	1.43e-12	1.43e-12	4.08e-11	6.57728	29	hsa-miR-101-3p; hsa-miR-106b-5p; hsa-miR-107; hsa-miR-125a-5p; hsa-miR-126-3p; hsa-miR-126-5p; hsa-miR-140-5p; hsa-miR-145-5p; hsa-miR-150-5p; hsa-miR-15a-5p; hsa-miR-15b-5p; hsa-miR-16-5p; hsa-miR-17-5p; hsa-miR-185-5p; hsa-miR-195-5p; hsa-miR-199a-3p; hsa-miR-199a-5p; hsa-miR-20a-5p; hsa-miR-20b-5p; hsa-miR-29a-3p; hsa-miR-29b-3p; hsa-miR-29c-3p; hsa-miR-335-5p; hsa-miR-361-5p; hsa-miR-362-3p; …
Annotations derived over miRTarBase (Gene Ontology)	heterochromatin assembly GO0031507	over-represented	1.44e-12	1.44e-12	4.11e-11	8.01756	32	hsa-let-7a-5p; hsa-let-7b-5p; hsa-let-7d-5p; hsa-let-7e-5p; hsa-let-7f-5p; hsa-let-7g-5p; hsa-let-7i-5p; hsa-miR-107; hsa-miR-125b-5p; hsa-miR-145-5p; hsa-miR-154-5p; hsa-miR-15a-5p; hsa-miR-16-5p; hsa-miR-17-3p; hsa-miR-181c-5p; hsa-miR-185-5p; hsa-miR-19b-3p; hsa-miR-204-5p; hsa-miR-23b-3p; hsa-miR-26a-5p; hsa-miR-26b-5p; hsa-miR-29b-3p; hsa-miR-30a-3p; hsa-miR-30b-5p; hsa-miR-30c-5p; hsa-miR-3…
Annotations derived over miRTarBase (Gene Ontology)	cellular response to BMP stimulus GO0071773	over-represented	1.44e-12	1.44e-12	4.11e-11	22.7564	56	hsa-let-7a-5p; hsa-let-7b-5p; hsa-let-7i-5p; hsa-miR-100-5p; hsa-miR-101-3p; hsa-miR-103a-3p; hsa-miR-106b-5p; hsa-miR-10b-5p; hsa-miR-125a-5p; hsa-miR-125b-5p; hsa-miR-126-5p; hsa-miR-130a-3p; hsa-miR-135a-5p; hsa-miR-136-5p; hsa-miR-140-5p; hsa-miR-145-5p; hsa-miR-148a-3p; hsa-miR-148b-3p; hsa-miR-154-5p; hsa-miR-15a-5p; hsa-miR-15b-5p; hsa-miR-16-5p; hsa-miR-17-5p; hsa-miR-181c-5p; hsa-miR-195…
Annotations derived over miRTarBase (Gene Ontology)	commissural neuron axon guidance GO0071679	over-represented	1.49e-12	1.49e-12	4.25e-11	14.7389	44	hsa-miR-101-3p; hsa-miR-106b-5p; hsa-miR-107; hsa-miR-125a-5p; hsa-miR-125b-5p; hsa-miR-126-3p; hsa-miR-126-5p; hsa-miR-130a-3p; hsa-miR-140-3p; hsa-miR-140-5p; hsa-miR-145-5p; hsa-miR-148a-3p; hsa-miR-148b-3p; hsa-miR-150-5p; hsa-miR-15a-5p; hsa-miR-15b-5p; hsa-miR-16-5p; hsa-miR-17-5p; hsa-miR-185-5p; hsa-miR-195-5p; hsa-miR-199a-3p; hsa-miR-199a-5p; hsa-miR-19a-3p; hsa-miR-19b-3p; hsa-miR-20a-…
Annotations derived over miRTarBase (Gene Ontology)	positive regulation of MAPK cascade GO0043410	over-represented	1.52e-12	1.52e-12	4.31e-11	55.3548	93	hsa-let-7a-5p; hsa-let-7b-5p; hsa-let-7d-5p; hsa-let-7e-5p; hsa-let-7f-5p; hsa-let-7g-5p; hsa-let-7i-5p; hsa-miR-100-5p; hsa-miR-101-3p; hsa-miR-103a-3p; hsa-miR-106b-5p; hsa-miR-107; hsa-miR-10b-5p; hsa-miR-125a-5p; hsa-miR-125b-5p; hsa-miR-126-3p; hsa-miR-135a-5p; hsa-miR-136-5p; hsa-miR-140-3p; hsa-miR-140-5p; hsa-miR-143-3p; hsa-miR-143-5p; hsa-miR-145-3p; hsa-miR-145-5p; hsa-miR-148a-3p; hsa…
Gene Ontology (miRWalk)	GO0009615 response to virus	over-represented	1.54e-12	1.54e-12	1.31e-10	25.8842	56	hsa-let-7a-5p; hsa-let-7b-5p; hsa-let-7d-5p; hsa-let-7e-5p; hsa-let-7f-5p; hsa-let-7g-5p; hsa-miR-100-5p; hsa-miR-101-3p; hsa-miR-103a-3p; hsa-miR-106b-5p; hsa-miR-107; hsa-miR-125a-5p; hsa-miR-125b-5p; hsa-miR-126-3p; hsa-miR-126-5p; hsa-miR-130a-3p; hsa-miR-132-3p; hsa-miR-145-5p; hsa-miR-148b-3p; hsa-miR-150-5p; hsa-miR-151a-5p; hsa-miR-15a-5p; hsa-miR-15b-5p; hsa-miR-16-5p; hsa-miR-17-5p; hsa…
Gene Ontology (miRWalk)	GO0048011 nerve growth factor receptor signaling pathway	over-represented	1.57e-12	1.57e-12	1.31e-10	40.4668	73	hsa-let-7a-5p; hsa-let-7b-5p; hsa-let-7d-5p; hsa-let-7e-5p; hsa-let-7g-5p; hsa-miR-100-5p; hsa-miR-101-3p; hsa-miR-103a-3p; hsa-miR-106b-5p; hsa-miR-107; hsa-miR-10b-5p; hsa-miR-125a-5p; hsa-miR-125b-5p; hsa-miR-126-3p; hsa-miR-132-3p; hsa-miR-140-3p; hsa-miR-143-3p; hsa-miR-145-5p; hsa-miR-148a-3p; hsa-miR-148b-3p; hsa-miR-151a-5p; hsa-miR-15a-5p; hsa-miR-15b-5p; hsa-miR-16-5p; hsa-miR-17-3p; hs…
Annotations derived over miRTarBase (Gene Ontology)	RNA polymerase II activating transcription factor binding GO0001102	over-represented	1.64e-12	1.64e-12	4.66e-11	31.2541	67	hsa-let-7b-5p; hsa-let-7d-5p; hsa-let-7e-5p; hsa-miR-100-5p; hsa-miR-101-3p; hsa-miR-103a-3p; hsa-miR-106b-5p; hsa-miR-10b-5p; hsa-miR-125b-5p; hsa-miR-132-3p; hsa-miR-140-5p; hsa-miR-143-3p; hsa-miR-143-5p; hsa-miR-145-3p; hsa-miR-145-5p; hsa-miR-148b-3p; hsa-miR-150-5p; hsa-miR-15a-5p; hsa-miR-15b-5p; hsa-miR-16-5p; hsa-miR-17-5p; hsa-miR-185-5p; hsa-miR-193a-3p; hsa-miR-195-5p; hsa-miR-199a-5p…
Annotations derived over miRTarBase (Gene Ontology)	phosphatidylinositol dephosphorylation GO0046856	over-represented	1.68e-12	1.68e-12	4.75e-11	17.3314	48	hsa-let-7b-5p; hsa-miR-101-3p; hsa-miR-103a-3p; hsa-miR-106b-5p; hsa-miR-107; hsa-miR-10b-5p; hsa-miR-125b-5p; hsa-miR-130a-3p; hsa-miR-15a-5p; hsa-miR-15b-5p; hsa-miR-16-5p; hsa-miR-17-3p; hsa-miR-17-5p; hsa-miR-181c-5p; hsa-miR-193a-3p; hsa-miR-195-5p; hsa-miR-19a-3p; hsa-miR-19b-3p; hsa-miR-20a-5p; hsa-miR-20b-5p; hsa-miR-214-3p; hsa-miR-214-5p; hsa-miR-218-5p; hsa-miR-22-3p; hsa-miR-23a-3p; h…
Annotations derived over miRTarBase (Gene Ontology)	chromatin remodeling GO0006338	over-represented	1.69e-12	1.69e-12	4.77e-11	60.9239	98	hsa-let-7a-5p; hsa-let-7b-5p; hsa-let-7d-5p; hsa-let-7e-5p; hsa-let-7f-5p; hsa-let-7g-5p; hsa-let-7i-5p; hsa-miR-100-5p; hsa-miR-101-3p; hsa-miR-103a-3p; hsa-miR-106b-5p; hsa-miR-107; hsa-miR-125a-5p; hsa-miR-125b-5p; hsa-miR-126-5p; hsa-miR-130a-3p; hsa-miR-132-3p; hsa-miR-135a-5p; hsa-miR-136-3p; hsa-miR-136-5p; hsa-miR-140-5p; hsa-miR-143-3p; hsa-miR-143-5p; hsa-miR-145-5p; hsa-miR-148a-3p; hs…
Pathways (KEGG)	Non-alcoholic fatty liver disease NAFLD	over-represented	1.71e-12	1.71e-12	1e-11	69.2687	105	hsa-let-7a-5p; hsa-let-7b-5p; hsa-let-7d-5p; hsa-let-7e-5p; hsa-let-7f-5p; hsa-let-7g-5p; hsa-let-7i-5p; hsa-miR-100-5p; hsa-miR-101-3p; hsa-miR-103a-3p; hsa-miR-106b-5p; hsa-miR-107; hsa-miR-10b-5p; hsa-miR-125a-5p; hsa-miR-125b-5p; hsa-miR-126-3p; hsa-miR-126-5p; hsa-miR-130a-3p; hsa-miR-132-3p; hsa-miR-135a-5p; hsa-miR-136-5p; hsa-miR-140-3p; hsa-miR-140-5p; hsa-miR-143-3p; hsa-miR-143-5p; hsa…
Pathways (KEGG)	Ovarian steroidogenesis	over-represented	1.72e-12	1.72e-12	1e-11	38.0497	75	hsa-let-7a-5p; hsa-let-7b-5p; hsa-let-7d-5p; hsa-let-7e-5p; hsa-let-7f-5p; hsa-let-7g-5p; hsa-let-7i-5p; hsa-miR-100-5p; hsa-miR-101-3p; hsa-miR-106b-5p; hsa-miR-10b-5p; hsa-miR-125a-5p; hsa-miR-125b-5p; hsa-miR-130a-3p; hsa-miR-132-3p; hsa-miR-136-5p; hsa-miR-140-5p; hsa-miR-143-3p; hsa-miR-143-5p; hsa-miR-145-5p; hsa-miR-148a-3p; hsa-miR-148b-3p; hsa-miR-154-5p; hsa-miR-15b-5p; hsa-miR-16-5p; h…
Annotations derived over miRTarBase (Gene Ontology)	antibacterial humoral response GO0019731	over-represented	1.76e-12	1.76e-12	4.97e-11	13.5867	42	hsa-let-7a-5p; hsa-let-7b-5p; hsa-let-7d-5p; hsa-let-7e-5p; hsa-let-7f-5p; hsa-let-7g-5p; hsa-let-7i-5p; hsa-miR-103a-3p; hsa-miR-106b-5p; hsa-miR-10b-5p; hsa-miR-143-3p; hsa-miR-143-5p; hsa-miR-145-5p; hsa-miR-150-5p; hsa-miR-151a-5p; hsa-miR-151b; hsa-miR-15a-5p; hsa-miR-15b-5p; hsa-miR-16-5p; hsa-miR-17-3p; hsa-miR-17-5p; hsa-miR-195-5p; hsa-miR-20a-5p; hsa-miR-20b-5p; hsa-miR-214-3p; hsa-miR-…
Annotations derived over miRTarBase (Gene Ontology)	positive regulation of viral genome replication GO0045070	over-represented	1.78e-12	1.78e-12	5e-11	32.1183	68	hsa-let-7a-5p; hsa-let-7b-5p; hsa-let-7d-5p; hsa-let-7e-5p; hsa-let-7f-5p; hsa-let-7g-5p; hsa-let-7i-5p; hsa-miR-100-5p; hsa-miR-103a-3p; hsa-miR-106b-5p; hsa-miR-107; hsa-miR-10b-5p; hsa-miR-125a-5p; hsa-miR-125b-5p; hsa-miR-126-5p; hsa-miR-132-3p; hsa-miR-140-3p; hsa-miR-140-5p; hsa-miR-145-5p; hsa-miR-148a-3p; hsa-miR-150-5p; hsa-miR-15a-5p; hsa-miR-15b-5p; hsa-miR-16-5p; hsa-miR-17-3p; hsa-mi…
Annotations derived over miRTarBase (Gene Ontology)	positive regulation of endodeoxyribonuclease activity GO0032079	over-represented	1.81e-12	1.81e-12	5.08e-11	7.10539	30	hsa-miR-100-5p; hsa-miR-10b-5p; hsa-miR-125a-5p; hsa-miR-125b-5p; hsa-miR-126-3p; hsa-miR-143-3p; hsa-miR-15a-5p; hsa-miR-15b-5p; hsa-miR-16-5p; hsa-miR-181c-5p; hsa-miR-185-5p; hsa-miR-192-3p; hsa-miR-195-5p; hsa-miR-19a-3p; hsa-miR-22-3p; hsa-miR-26a-5p; hsa-miR-26b-5p; hsa-miR-30c-5p; hsa-miR-30e-3p; hsa-miR-324-5p; hsa-miR-331-3p; hsa-miR-340-5p; hsa-miR-34a-5p; hsa-miR-365a-3p; hsa-miR-374a-…
Gene Ontology (miRWalk)	GO0030335 positive regulation of cell migration	over-represented	1.86e-12	1.86e-12	1.53e-10	30.8058	62	hsa-let-7a-5p; hsa-let-7b-5p; hsa-let-7d-5p; hsa-let-7e-5p; hsa-let-7f-5p; hsa-miR-100-5p; hsa-miR-101-3p; hsa-miR-103a-3p; hsa-miR-106b-5p; hsa-miR-107; hsa-miR-10b-5p; hsa-miR-125a-5p; hsa-miR-125b-5p; hsa-miR-126-3p; hsa-miR-130a-3p; hsa-miR-132-3p; hsa-miR-135a-5p; hsa-miR-140-5p; hsa-miR-143-3p; hsa-miR-145-5p; hsa-miR-148a-3p; hsa-miR-148b-3p; hsa-miR-150-5p; hsa-miR-15a-5p; hsa-miR-15b-5p;…
Annotations derived over miRTarBase (Gene Ontology)	Wnt signaling pathway, planar cell polarity pathway GO0060071	over-represented	1.88e-12	1.88e-12	5.26e-11	52.3782	90	hsa-let-7a-5p; hsa-let-7b-5p; hsa-let-7d-5p; hsa-let-7e-5p; hsa-let-7f-5p; hsa-let-7g-5p; hsa-let-7i-5p; hsa-miR-100-5p; hsa-miR-101-3p; hsa-miR-103a-3p; hsa-miR-106b-5p; hsa-miR-107; hsa-miR-10b-5p; hsa-miR-125b-5p; hsa-miR-126-5p; hsa-miR-130a-3p; hsa-miR-132-3p; hsa-miR-136-3p; hsa-miR-136-5p; hsa-miR-140-3p; hsa-miR-140-5p; hsa-miR-145-5p; hsa-miR-148a-3p; hsa-miR-148b-3p; hsa-miR-150-5p; hsa…
Annotations derived over miRTarBase (Gene Ontology)	endocrine pancreas development GO0031018	over-represented	1.89e-12	1.89e-12	5.3e-11	15.459	45	hsa-let-7a-5p; hsa-let-7b-5p; hsa-let-7d-5p; hsa-let-7e-5p; hsa-let-7f-5p; hsa-let-7g-5p; hsa-let-7i-5p; hsa-miR-100-5p; hsa-miR-101-3p; hsa-miR-107; hsa-miR-10b-5p; hsa-miR-125a-5p; hsa-miR-125b-5p; hsa-miR-126-3p; hsa-miR-126-5p; hsa-miR-132-3p; hsa-miR-135a-5p; hsa-miR-136-5p; hsa-miR-143-3p; hsa-miR-148b-3p; hsa-miR-15a-5p; hsa-miR-15b-5p; hsa-miR-185-5p; hsa-miR-192-3p; hsa-miR-199a-3p; hsa-…
Annotations derived over miRTarBase (Gene Ontology)	cellular response to epidermal growth factor stimulus GO0071364	over-represented	1.91e-12	1.91e-12	5.33e-11	34.6628	71	hsa-let-7a-5p; hsa-let-7b-5p; hsa-let-7g-5p; hsa-miR-100-5p; hsa-miR-101-3p; hsa-miR-103a-3p; hsa-miR-106b-5p; hsa-miR-107; hsa-miR-125a-5p; hsa-miR-125b-5p; hsa-miR-126-5p; hsa-miR-132-3p; hsa-miR-135a-5p; hsa-miR-136-3p; hsa-miR-136-5p; hsa-miR-140-5p; hsa-miR-143-5p; hsa-miR-145-3p; hsa-miR-145-5p; hsa-miR-148b-3p; hsa-miR-150-5p; hsa-miR-15b-5p; hsa-miR-16-5p; hsa-miR-17-3p; hsa-miR-17-5p; hs…
Gene Ontology (miRWalk)	GO0043565 sequence specific dna binding	over-represented	1.96e-12	1.96e-12	1.56e-10	46.4821	79	hsa-let-7a-5p; hsa-let-7b-5p; hsa-let-7d-5p; hsa-let-7e-5p; hsa-let-7f-5p; hsa-let-7g-5p; hsa-miR-100-5p; hsa-miR-101-3p; hsa-miR-103a-3p; hsa-miR-106b-5p; hsa-miR-107; hsa-miR-10b-5p; hsa-miR-125a-5p; hsa-miR-125b-5p; hsa-miR-126-3p; hsa-miR-130a-3p; hsa-miR-132-3p; hsa-miR-135a-5p; hsa-miR-136-5p; hsa-miR-140-5p; hsa-miR-143-3p; hsa-miR-145-5p; hsa-miR-148a-3p; hsa-miR-148b-3p; hsa-miR-150-5p; …
Annotations derived over miRTarBase (Gene Ontology)	cell proliferation GO0008283	over-represented	1.99e-12	1.99e-12	5.54e-11	73.2623	108	hsa-let-7a-5p; hsa-let-7b-5p; hsa-let-7d-5p; hsa-let-7e-5p; hsa-let-7f-5p; hsa-let-7g-5p; hsa-let-7i-5p; hsa-miR-100-5p; hsa-miR-101-3p; hsa-miR-103a-3p; hsa-miR-106b-5p; hsa-miR-107; hsa-miR-10b-5p; hsa-miR-125a-5p; hsa-miR-125b-5p; hsa-miR-126-3p; hsa-miR-126-5p; hsa-miR-130a-3p; hsa-miR-132-3p; hsa-miR-135a-5p; hsa-miR-136-5p; hsa-miR-140-3p; hsa-miR-140-5p; hsa-miR-143-3p; hsa-miR-143-5p; hsa…
Gene Ontology (miRWalk)	GO0009791 post embryonic development	over-represented	2e-12	2e-12	1.56e-10	22.9676	52	hsa-let-7a-5p; hsa-let-7b-5p; hsa-let-7d-5p; hsa-let-7e-5p; hsa-miR-101-3p; hsa-miR-103a-3p; hsa-miR-106b-5p; hsa-miR-107; hsa-miR-125b-5p; hsa-miR-130a-3p; hsa-miR-132-3p; hsa-miR-136-5p; hsa-miR-140-3p; hsa-miR-143-3p; hsa-miR-148a-3p; hsa-miR-148b-3p; hsa-miR-154-5p; hsa-miR-15a-5p; hsa-miR-15b-5p; hsa-miR-16-5p; hsa-miR-17-5p; hsa-miR-181c-5p; hsa-miR-193a-3p; hsa-miR-195-5p; hsa-miR-199a-3p;…
Annotations derived over miRTarBase (Gene Ontology)	in utero embryonic development GO0001701	over-represented	2.01e-12	2.01e-12	5.58e-11	29.7658	65	hsa-let-7a-5p; hsa-let-7b-5p; hsa-let-7d-5p; hsa-let-7e-5p; hsa-let-7f-5p; hsa-let-7g-5p; hsa-miR-100-5p; hsa-miR-101-3p; hsa-miR-103a-3p; hsa-miR-106b-5p; hsa-miR-107; hsa-miR-10b-5p; hsa-miR-125a-5p; hsa-miR-125b-5p; hsa-miR-126-3p; hsa-miR-126-5p; hsa-miR-130a-3p; hsa-miR-132-3p; hsa-miR-135a-5p; hsa-miR-140-5p; hsa-miR-145-5p; hsa-miR-150-5p; hsa-miR-15a-5p; hsa-miR-15b-5p; hsa-miR-16-5p; hsa…
Annotations derived over miRTarBase (Gene Ontology)	peptidyl-lysine hydroxylation GO0017185	over-represented	2.01e-12	2.01e-12	5.58e-11	1.5363	15	hsa-let-7a-5p; hsa-miR-136-5p; hsa-miR-15a-5p; hsa-miR-15b-5p; hsa-miR-16-5p; hsa-miR-195-5p; hsa-miR-20a-5p; hsa-miR-23b-3p; hsa-miR-26a-5p; hsa-miR-26b-5p; hsa-miR-320b; hsa-miR-331-3p; hsa-miR-335-5p; hsa-miR-425-5p; hsa-miR-98-5p
Gene Ontology (miRWalk)	GO0008584 male gonad development	over-represented	2.04e-12	2.04e-12	1.56e-10	22.2385	51	hsa-let-7a-5p; hsa-let-7b-5p; hsa-let-7f-5p; hsa-let-7g-5p; hsa-miR-100-5p; hsa-miR-101-3p; hsa-miR-103a-3p; hsa-miR-10b-5p; hsa-miR-125b-5p; hsa-miR-130a-3p; hsa-miR-132-3p; hsa-miR-136-5p; hsa-miR-140-5p; hsa-miR-143-3p; hsa-miR-145-5p; hsa-miR-148a-3p; hsa-miR-148b-3p; hsa-miR-15a-5p; hsa-miR-15b-5p; hsa-miR-16-5p; hsa-miR-17-5p; hsa-miR-181c-5p; hsa-miR-185-5p; hsa-miR-195-5p; hsa-miR-199a-3p…
Gene Ontology (miRWalk)	GO0051403 stress activated mapk cascade	over-represented	2.04e-12	2.04e-12	1.56e-10	22.2385	51	hsa-let-7a-5p; hsa-let-7b-5p; hsa-let-7e-5p; hsa-let-7f-5p; hsa-miR-100-5p; hsa-miR-101-3p; hsa-miR-103a-3p; hsa-miR-106b-5p; hsa-miR-125a-5p; hsa-miR-125b-5p; hsa-miR-132-3p; hsa-miR-140-3p; hsa-miR-143-3p; hsa-miR-145-5p; hsa-miR-148a-3p; hsa-miR-15a-5p; hsa-miR-15b-5p; hsa-miR-16-5p; hsa-miR-17-5p; hsa-miR-185-5p; hsa-miR-195-5p; hsa-miR-199a-3p; hsa-miR-19a-3p; hsa-miR-19b-3p; hsa-miR-20a-5p;…
Gene Ontology (miRWalk)	GO0003713 transcription coactivator activity	over-represented	2.05e-12	2.05e-12	1.56e-10	34.2692	66	hsa-let-7a-5p; hsa-let-7b-5p; hsa-let-7d-5p; hsa-let-7e-5p; hsa-let-7f-5p; hsa-miR-100-5p; hsa-miR-101-3p; hsa-miR-103a-3p; hsa-miR-106b-5p; hsa-miR-107; hsa-miR-10b-5p; hsa-miR-125a-5p; hsa-miR-125b-5p; hsa-miR-132-3p; hsa-miR-136-5p; hsa-miR-140-5p; hsa-miR-145-5p; hsa-miR-148a-3p; hsa-miR-150-5p; hsa-miR-151a-5p; hsa-miR-15a-5p; hsa-miR-15b-5p; hsa-miR-16-5p; hsa-miR-17-3p; hsa-miR-17-5p; hsa-…
Annotations derived over miRTarBase (Gene Ontology)	response to antibiotic GO0046677	over-represented	2.09e-12	2.09e-12	5.77e-11	22.2283	55	hsa-let-7b-5p; hsa-miR-101-3p; hsa-miR-106b-5p; hsa-miR-107; hsa-miR-10b-5p; hsa-miR-125a-5p; hsa-miR-125b-5p; hsa-miR-126-5p; hsa-miR-135a-5p; hsa-miR-143-3p; hsa-miR-145-5p; hsa-miR-148a-3p; hsa-miR-148b-3p; hsa-miR-150-5p; hsa-miR-151a-5p; hsa-miR-15a-5p; hsa-miR-15b-5p; hsa-miR-16-5p; hsa-miR-17-5p; hsa-miR-185-5p; hsa-miR-192-3p; hsa-miR-195-5p; hsa-miR-19a-3p; hsa-miR-19b-3p; hsa-miR-204-5p…
Annotations derived over miRTarBase (Gene Ontology)	MHC class I protein binding GO0042288	over-represented	2.09e-12	2.09e-12	5.77e-11	14.2588	43	hsa-let-7b-5p; hsa-let-7e-5p; hsa-let-7f-5p; hsa-miR-100-5p; hsa-miR-101-3p; hsa-miR-106b-5p; hsa-miR-107; hsa-miR-10b-5p; hsa-miR-125a-5p; hsa-miR-125b-5p; hsa-miR-136-5p; hsa-miR-143-3p; hsa-miR-143-5p; hsa-miR-151a-5p; hsa-miR-15a-5p; hsa-miR-15b-5p; hsa-miR-16-5p; hsa-miR-17-3p; hsa-miR-17-5p; hsa-miR-181c-5p; hsa-miR-185-5p; hsa-miR-192-3p; hsa-miR-195-5p; hsa-miR-19b-3p; hsa-miR-20a-5p; hsa…
Annotations derived over miRTarBase (Gene Ontology)	cardiac septum morphogenesis GO0060411	over-represented	2.12e-12	2.12e-12	5.83e-11	6.6733	29	hsa-let-7a-5p; hsa-let-7b-5p; hsa-let-7d-5p; hsa-let-7e-5p; hsa-let-7f-5p; hsa-let-7g-5p; hsa-let-7i-5p; hsa-miR-101-3p; hsa-miR-10b-5p; hsa-miR-148b-3p; hsa-miR-192-3p; hsa-miR-199a-5p; hsa-miR-199b-5p; hsa-miR-204-5p; hsa-miR-214-3p; hsa-miR-22-3p; hsa-miR-23b-3p; hsa-miR-24-3p; hsa-miR-26a-5p; hsa-miR-26b-5p; hsa-miR-27b-3p; hsa-miR-30a-3p; hsa-miR-30b-5p; hsa-miR-30c-5p; hsa-miR-335-5p; hsa-m…
Annotations derived over miRTarBase (Gene Ontology)	regulation of interferon-gamma-mediated signaling pathway GO0060334	over-represented	2.14e-12	2.14e-12	5.89e-11	18.0995	49	hsa-let-7a-5p; hsa-let-7b-5p; hsa-let-7d-5p; hsa-let-7e-5p; hsa-let-7f-5p; hsa-let-7g-5p; hsa-let-7i-5p; hsa-miR-101-3p; hsa-miR-103a-3p; hsa-miR-106b-5p; hsa-miR-107; hsa-miR-125a-5p; hsa-miR-125b-5p; hsa-miR-126-5p; hsa-miR-135a-5p; hsa-miR-140-5p; hsa-miR-143-5p; hsa-miR-145-5p; hsa-miR-150-5p; hsa-miR-15a-5p; hsa-miR-15b-5p; hsa-miR-16-5p; hsa-miR-17-3p; hsa-miR-17-5p; hsa-miR-185-5p; hsa-miR…
Annotations derived over miRTarBase (Gene Ontology)	negative regulation of epithelial cell proliferation GO0050680	over-represented	2.15e-12	2.15e-12	5.89e-11	33.8946	70	hsa-let-7a-5p; hsa-let-7b-5p; hsa-let-7d-5p; hsa-let-7e-5p; hsa-let-7f-5p; hsa-let-7g-5p; hsa-let-7i-5p; hsa-miR-100-5p; hsa-miR-101-3p; hsa-miR-103a-3p; hsa-miR-106b-5p; hsa-miR-107; hsa-miR-10b-5p; hsa-miR-126-3p; hsa-miR-130a-3p; hsa-miR-132-3p; hsa-miR-135a-5p; hsa-miR-136-3p; hsa-miR-136-5p; hsa-miR-140-3p; hsa-miR-140-5p; hsa-miR-143-5p; hsa-miR-145-5p; hsa-miR-148a-3p; hsa-miR-148b-3p; hsa…
Annotations derived over miRTarBase (Gene Ontology)	white fat cell differentiation GO0050872	over-represented	2.15e-12	2.15e-12	5.9e-11	7.63349	31	hsa-let-7b-5p; hsa-miR-10b-5p; hsa-miR-126-3p; hsa-miR-130a-3p; hsa-miR-132-3p; hsa-miR-181c-5p; hsa-miR-192-3p; hsa-miR-199a-5p; hsa-miR-199b-5p; hsa-miR-204-5p; hsa-miR-20a-5p; hsa-miR-20b-5p; hsa-miR-218-5p; hsa-miR-22-3p; hsa-miR-23b-3p; hsa-miR-24-3p; hsa-miR-26a-5p; hsa-miR-27b-3p; hsa-miR-29c-3p; hsa-miR-30b-5p; hsa-miR-30c-5p; hsa-miR-32-5p; hsa-miR-331-3p; hsa-miR-335-5p; hsa-miR-342-3p;…
Annotations derived over miRTarBase (Gene Ontology)	alpha-catenin binding GO0045294	over-represented	2.18e-12	2.18e-12	5.97e-11	7.1534	30	hsa-let-7a-5p; hsa-let-7b-5p; hsa-let-7d-5p; hsa-let-7e-5p; hsa-let-7f-5p; hsa-let-7g-5p; hsa-let-7i-5p; hsa-miR-101-3p; hsa-miR-10b-5p; hsa-miR-125b-5p; hsa-miR-145-5p; hsa-miR-15a-5p; hsa-miR-15b-5p; hsa-miR-16-5p; hsa-miR-195-5p; hsa-miR-199a-5p; hsa-miR-204-5p; hsa-miR-214-3p; hsa-miR-218-5p; hsa-miR-30c-5p; hsa-miR-320b; hsa-miR-331-3p; hsa-miR-335-5p; hsa-miR-34a-3p; hsa-miR-34a-5p; hsa-miR…
Gene Ontology (miRWalk)	GO0007596 blood coagulation	over-represented	2.18e-12	2.18e-12	1.62e-10	47.5758	80	hsa-let-7a-5p; hsa-let-7b-5p; hsa-let-7d-5p; hsa-let-7e-5p; hsa-let-7f-5p; hsa-let-7g-5p; hsa-miR-100-5p; hsa-miR-101-3p; hsa-miR-103a-3p; hsa-miR-106b-5p; hsa-miR-107; hsa-miR-10b-5p; hsa-miR-125a-5p; hsa-miR-125b-5p; hsa-miR-126-3p; hsa-miR-130a-3p; hsa-miR-132-3p; hsa-miR-135a-5p; hsa-miR-140-3p; hsa-miR-140-5p; hsa-miR-143-3p; hsa-miR-145-5p; hsa-miR-148b-3p; hsa-miR-150-5p; hsa-miR-151a-5p; …
Gene Ontology (miRWalk)	GO0004871 signal transducer activity	over-represented	2.21e-12	2.21e-12	1.62e-10	28.4361	59	hsa-let-7a-5p; hsa-let-7b-5p; hsa-let-7d-5p; hsa-let-7e-5p; hsa-miR-100-5p; hsa-miR-101-3p; hsa-miR-103a-3p; hsa-miR-106b-5p; hsa-miR-107; hsa-miR-125a-5p; hsa-miR-125b-5p; hsa-miR-126-3p; hsa-miR-132-3p; hsa-miR-145-5p; hsa-miR-148a-3p; hsa-miR-148b-3p; hsa-miR-15a-5p; hsa-miR-15b-5p; hsa-miR-16-5p; hsa-miR-17-3p; hsa-miR-17-5p; hsa-miR-185-5p; hsa-miR-193a-3p; hsa-miR-199b-5p; hsa-miR-19b-3p; h…
Gene Ontology (miRWalk)	GO0006397 mrna processing	over-represented	2.21e-12	2.21e-12	1.62e-10	28.4361	59	hsa-let-7a-5p; hsa-let-7b-5p; hsa-let-7d-5p; hsa-let-7e-5p; hsa-let-7f-5p; hsa-miR-100-5p; hsa-miR-101-3p; hsa-miR-103a-3p; hsa-miR-106b-5p; hsa-miR-107; hsa-miR-10b-5p; hsa-miR-125a-5p; hsa-miR-125b-5p; hsa-miR-132-3p; hsa-miR-140-5p; hsa-miR-148a-3p; hsa-miR-148b-3p; hsa-miR-151a-5p; hsa-miR-15a-5p; hsa-miR-15b-5p; hsa-miR-16-5p; hsa-miR-17-3p; hsa-miR-17-5p; hsa-miR-193a-3p; hsa-miR-195-5p; hs…
Gene Ontology (miRWalk)	GO0051726 regulation of cell cycle	over-represented	2.25e-12	2.25e-12	1.63e-10	26.0664	56	hsa-let-7a-5p; hsa-let-7b-5p; hsa-let-7d-5p; hsa-let-7e-5p; hsa-miR-100-5p; hsa-miR-101-3p; hsa-miR-103a-3p; hsa-miR-106b-5p; hsa-miR-107; hsa-miR-10b-5p; hsa-miR-125a-5p; hsa-miR-125b-5p; hsa-miR-130a-3p; hsa-miR-132-3p; hsa-miR-140-5p; hsa-miR-143-3p; hsa-miR-145-5p; hsa-miR-148b-3p; hsa-miR-151a-5p; hsa-miR-154-5p; hsa-miR-15a-5p; hsa-miR-15b-5p; hsa-miR-16-5p; hsa-miR-17-5p; hsa-miR-195-5p; h…
Annotations derived over miRTarBase (Gene Ontology)	cellular response to unfolded protein GO0034620	over-represented	2.26e-12	2.26e-12	6.14e-11	31.4461	67	hsa-let-7a-5p; hsa-let-7b-5p; hsa-miR-100-5p; hsa-miR-101-3p; hsa-miR-103a-3p; hsa-miR-106b-5p; hsa-miR-107; hsa-miR-10b-5p; hsa-miR-125a-5p; hsa-miR-125b-5p; hsa-miR-130a-3p; hsa-miR-132-3p; hsa-miR-140-3p; hsa-miR-140-5p; hsa-miR-143-3p; hsa-miR-143-5p; hsa-miR-148a-3p; hsa-miR-148b-3p; hsa-miR-151a-5p; hsa-miR-15a-5p; hsa-miR-15b-5p; hsa-miR-16-5p; hsa-miR-17-3p; hsa-miR-17-5p; hsa-miR-181c-5p…
Annotations derived over miRTarBase (Gene Ontology)	positive regulation of erythrocyte differentiation GO0045648	over-represented	2.26e-12	2.26e-12	6.14e-11	31.4461	67	hsa-let-7a-5p; hsa-let-7b-5p; hsa-let-7e-5p; hsa-miR-106b-5p; hsa-miR-107; hsa-miR-10b-5p; hsa-miR-125a-5p; hsa-miR-125b-5p; hsa-miR-126-3p; hsa-miR-126-5p; hsa-miR-132-3p; hsa-miR-135a-5p; hsa-miR-140-3p; hsa-miR-140-5p; hsa-miR-143-5p; hsa-miR-145-5p; hsa-miR-148a-3p; hsa-miR-148b-3p; hsa-miR-150-5p; hsa-miR-15a-5p; hsa-miR-15b-5p; hsa-miR-16-5p; hsa-miR-17-5p; hsa-miR-181c-5p; hsa-miR-195-5p; …
Annotations derived over miRTarBase (Gene Ontology)	cellular protein localization GO0034613	over-represented	2.32e-12	2.32e-12	6.29e-11	16.1792	46	hsa-let-7a-5p; hsa-let-7b-5p; hsa-let-7e-5p; hsa-miR-103a-3p; hsa-miR-106b-5p; hsa-miR-107; hsa-miR-125a-5p; hsa-miR-125b-5p; hsa-miR-130a-3p; hsa-miR-136-5p; hsa-miR-145-5p; hsa-miR-148b-3p; hsa-miR-150-5p; hsa-miR-154-3p; hsa-miR-154-5p; hsa-miR-15a-5p; hsa-miR-15b-5p; hsa-miR-16-5p; hsa-miR-17-5p; hsa-miR-195-5p; hsa-miR-19a-3p; hsa-miR-19b-3p; hsa-miR-20a-5p; hsa-miR-20b-5p; hsa-miR-218-5p; h…
Annotations derived over miRTarBase (Gene Ontology)	odontogenesis GO0042476	over-represented	2.32e-12	2.32e-12	6.29e-11	16.1792	46	hsa-let-7a-5p; hsa-let-7b-5p; hsa-let-7d-5p; hsa-let-7e-5p; hsa-let-7f-5p; hsa-let-7g-5p; hsa-let-7i-5p; hsa-miR-103a-3p; hsa-miR-107; hsa-miR-10b-5p; hsa-miR-125a-5p; hsa-miR-125b-5p; hsa-miR-130a-3p; hsa-miR-145-5p; hsa-miR-148a-3p; hsa-miR-148b-3p; hsa-miR-15a-5p; hsa-miR-15b-5p; hsa-miR-16-5p; hsa-miR-185-5p; hsa-miR-193a-3p; hsa-miR-195-5p; hsa-miR-199a-5p; hsa-miR-19a-3p; hsa-miR-19b-3p; hs…
Annotations derived over miRTarBase (Gene Ontology)	response to peptide hormone GO0043434	over-represented	2.32e-12	2.32e-12	6.29e-11	16.1792	46	hsa-let-7a-5p; hsa-let-7b-5p; hsa-let-7d-5p; hsa-let-7e-5p; hsa-let-7f-5p; hsa-let-7g-5p; hsa-let-7i-5p; hsa-miR-106b-5p; hsa-miR-10b-5p; hsa-miR-125a-5p; hsa-miR-125b-5p; hsa-miR-126-3p; hsa-miR-135a-5p; hsa-miR-140-5p; hsa-miR-145-5p; hsa-miR-148a-3p; hsa-miR-150-5p; hsa-miR-15a-5p; hsa-miR-15b-5p; hsa-miR-16-5p; hsa-miR-17-5p; hsa-miR-195-5p; hsa-miR-19a-3p; hsa-miR-19b-3p; hsa-miR-20a-5p; hsa…
Annotations derived over miRTarBase (Gene Ontology)	positive regulation of cell cycle arrest GO0071158	over-represented	2.38e-12	2.38e-12	6.43e-11	27.5094	62	hsa-let-7a-5p; hsa-let-7b-5p; hsa-let-7d-5p; hsa-let-7e-5p; hsa-let-7f-5p; hsa-let-7g-5p; hsa-let-7i-5p; hsa-miR-103a-3p; hsa-miR-106b-5p; hsa-miR-107; hsa-miR-10b-5p; hsa-miR-125a-5p; hsa-miR-125b-5p; hsa-miR-135a-5p; hsa-miR-140-5p; hsa-miR-145-5p; hsa-miR-150-5p; hsa-miR-151a-5p; hsa-miR-154-5p; hsa-miR-15a-5p; hsa-miR-16-5p; hsa-miR-17-3p; hsa-miR-17-5p; hsa-miR-181c-5p; hsa-miR-185-5p; hsa-m…
Pathways (KEGG)	Glucagon signaling pathway	over-represented	2.48e-12	2.48e-12	1.42e-11	64.6989	101	hsa-let-7a-5p; hsa-let-7b-5p; hsa-let-7e-5p; hsa-let-7f-5p; hsa-let-7g-5p; hsa-miR-100-5p; hsa-miR-101-3p; hsa-miR-103a-3p; hsa-miR-106b-5p; hsa-miR-107; hsa-miR-10b-5p; hsa-miR-125a-5p; hsa-miR-125b-5p; hsa-miR-126-3p; hsa-miR-130a-3p; hsa-miR-132-3p; hsa-miR-135a-5p; hsa-miR-136-3p; hsa-miR-136-5p; hsa-miR-140-5p; hsa-miR-143-3p; hsa-miR-143-5p; hsa-miR-145-3p; hsa-miR-145-5p; hsa-miR-148a-3p; …
Annotations derived over miRTarBase (Gene Ontology)	K63-linked polyubiquitin modification-dependent protein binding GO0070530	over-represented	2.52e-12	2.52e-12	6.79e-11	23.0445	56	hsa-let-7a-5p; hsa-let-7b-5p; hsa-let-7e-5p; hsa-let-7f-5p; hsa-miR-103a-3p; hsa-miR-106b-5p; hsa-miR-107; hsa-miR-10b-5p; hsa-miR-125a-5p; hsa-miR-125b-5p; hsa-miR-132-3p; hsa-miR-136-3p; hsa-miR-140-5p; hsa-miR-143-5p; hsa-miR-154-5p; hsa-miR-15a-5p; hsa-miR-15b-5p; hsa-miR-16-5p; hsa-miR-17-3p; hsa-miR-17-5p; hsa-miR-185-5p; hsa-miR-193a-3p; hsa-miR-195-5p; hsa-miR-199a-3p; hsa-miR-19a-3p; hsa…
Annotations derived over miRTarBase (Gene Ontology)	myelin sheath adaxonal region GO0035749	over-represented	2.56e-12	2.56e-12	6.84e-11	5.80913	27	hsa-miR-103a-3p; hsa-miR-106b-5p; hsa-miR-10b-5p; hsa-miR-130a-3p; hsa-miR-17-3p; hsa-miR-17-5p; hsa-miR-181c-5p; hsa-miR-193a-3p; hsa-miR-19a-3p; hsa-miR-19b-3p; hsa-miR-20a-5p; hsa-miR-20b-5p; hsa-miR-214-3p; hsa-miR-22-3p; hsa-miR-23a-3p; hsa-miR-23b-3p; hsa-miR-26a-5p; hsa-miR-26b-5p; hsa-miR-29a-3p; hsa-miR-29b-3p; hsa-miR-29c-3p; hsa-miR-301a-3p; hsa-miR-32-5p; hsa-miR-34a-3p; hsa-miR-377-3…
Annotations derived over miRTarBase (Gene Ontology)	negative regulation of keratinocyte migration GO0051548	over-represented	2.56e-12	2.56e-12	6.84e-11	5.80913	27	hsa-miR-103a-3p; hsa-miR-106b-5p; hsa-miR-10b-5p; hsa-miR-130a-3p; hsa-miR-17-3p; hsa-miR-17-5p; hsa-miR-181c-5p; hsa-miR-193a-3p; hsa-miR-19a-3p; hsa-miR-19b-3p; hsa-miR-20a-5p; hsa-miR-20b-5p; hsa-miR-214-3p; hsa-miR-22-3p; hsa-miR-23a-3p; hsa-miR-23b-3p; hsa-miR-26a-5p; hsa-miR-26b-5p; hsa-miR-29a-3p; hsa-miR-29b-3p; hsa-miR-29c-3p; hsa-miR-301a-3p; hsa-miR-32-5p; hsa-miR-34a-3p; hsa-miR-377-3…
Annotations derived over miRTarBase (Gene Ontology)	negative regulation of synaptic vesicle clustering GO2000808	over-represented	2.56e-12	2.56e-12	6.84e-11	5.80913	27	hsa-miR-103a-3p; hsa-miR-106b-5p; hsa-miR-10b-5p; hsa-miR-130a-3p; hsa-miR-17-3p; hsa-miR-17-5p; hsa-miR-181c-5p; hsa-miR-193a-3p; hsa-miR-19a-3p; hsa-miR-19b-3p; hsa-miR-20a-5p; hsa-miR-20b-5p; hsa-miR-214-3p; hsa-miR-22-3p; hsa-miR-23a-3p; hsa-miR-23b-3p; hsa-miR-26a-5p; hsa-miR-26b-5p; hsa-miR-29a-3p; hsa-miR-29b-3p; hsa-miR-29c-3p; hsa-miR-301a-3p; hsa-miR-32-5p; hsa-miR-34a-3p; hsa-miR-377-3…
Annotations derived over miRTarBase (Gene Ontology)	phosphatidylinositol-3,4-bisphosphate 3-phosphatase activity GO0051800	over-represented	2.56e-12	2.56e-12	6.84e-11	5.80913	27	hsa-miR-103a-3p; hsa-miR-106b-5p; hsa-miR-10b-5p; hsa-miR-130a-3p; hsa-miR-17-3p; hsa-miR-17-5p; hsa-miR-181c-5p; hsa-miR-193a-3p; hsa-miR-19a-3p; hsa-miR-19b-3p; hsa-miR-20a-5p; hsa-miR-20b-5p; hsa-miR-214-3p; hsa-miR-22-3p; hsa-miR-23a-3p; hsa-miR-23b-3p; hsa-miR-26a-5p; hsa-miR-26b-5p; hsa-miR-29a-3p; hsa-miR-29b-3p; hsa-miR-29c-3p; hsa-miR-301a-3p; hsa-miR-32-5p; hsa-miR-34a-3p; hsa-miR-377-3…
Annotations derived over miRTarBase (Gene Ontology)	regulation of cellular component size GO0032535	over-represented	2.56e-12	2.56e-12	6.84e-11	5.80913	27	hsa-miR-103a-3p; hsa-miR-106b-5p; hsa-miR-10b-5p; hsa-miR-130a-3p; hsa-miR-17-3p; hsa-miR-17-5p; hsa-miR-181c-5p; hsa-miR-193a-3p; hsa-miR-19a-3p; hsa-miR-19b-3p; hsa-miR-20a-5p; hsa-miR-20b-5p; hsa-miR-214-3p; hsa-miR-22-3p; hsa-miR-23a-3p; hsa-miR-23b-3p; hsa-miR-26a-5p; hsa-miR-26b-5p; hsa-miR-29a-3p; hsa-miR-29b-3p; hsa-miR-29c-3p; hsa-miR-301a-3p; hsa-miR-32-5p; hsa-miR-34a-3p; hsa-miR-377-3…
Annotations derived over miRTarBase (Gene Ontology)	microtubule minus-end GO0036449	over-represented	2.57e-12	2.57e-12	6.85e-11	7.6815	31	hsa-let-7a-5p; hsa-let-7e-5p; hsa-miR-103a-3p; hsa-miR-106b-5p; hsa-miR-10b-5p; hsa-miR-125a-5p; hsa-miR-130a-3p; hsa-miR-132-3p; hsa-miR-148b-3p; hsa-miR-15a-5p; hsa-miR-15b-5p; hsa-miR-16-5p; hsa-miR-17-5p; hsa-miR-181c-5p; hsa-miR-195-5p; hsa-miR-19a-3p; hsa-miR-19b-3p; hsa-miR-20a-5p; hsa-miR-20b-5p; hsa-miR-218-5p; hsa-miR-26b-5p; hsa-miR-301a-3p; hsa-miR-30a-3p; hsa-miR-30e-3p; hsa-miR-335-…
Gene Ontology (miRWalk)	GO0045944 positive regulation of transcription from rna polymerase ii promoter	over-represented	2.6e-12	2.6e-12	1.84e-10	54.138	86	hsa-let-7a-5p; hsa-let-7b-5p; hsa-let-7d-5p; hsa-let-7e-5p; hsa-let-7f-5p; hsa-let-7g-5p; hsa-let-7i-5p; hsa-miR-100-5p; hsa-miR-101-3p; hsa-miR-103a-3p; hsa-miR-106b-5p; hsa-miR-107; hsa-miR-10b-5p; hsa-miR-125a-5p; hsa-miR-125b-5p; hsa-miR-126-3p; hsa-miR-130a-3p; hsa-miR-132-3p; hsa-miR-135a-5p; hsa-miR-140-3p; hsa-miR-140-5p; hsa-miR-143-3p; hsa-miR-145-5p; hsa-miR-148a-3p; hsa-miR-148b-3p; h…
Gene Ontology (miRWalk)	GO0007507 heart development	over-represented	2.62e-12	2.62e-12	1.84e-10	30.9881	62	hsa-let-7a-5p; hsa-let-7b-5p; hsa-let-7d-5p; hsa-let-7e-5p; hsa-let-7f-5p; hsa-miR-100-5p; hsa-miR-101-3p; hsa-miR-103a-3p; hsa-miR-106b-5p; hsa-miR-107; hsa-miR-10b-5p; hsa-miR-125a-5p; hsa-miR-125b-5p; hsa-miR-126-3p; hsa-miR-130a-3p; hsa-miR-132-3p; hsa-miR-140-3p; hsa-miR-140-5p; hsa-miR-148a-3p; hsa-miR-148b-3p; hsa-miR-150-5p; hsa-miR-151a-5p; hsa-miR-15a-5p; hsa-miR-15b-5p; hsa-miR-16-5p; …
Annotations derived over miRTarBase (Gene Ontology)	receptor catabolic process GO0032801	over-represented	2.63e-12	2.63e-12	7e-11	7.20141	30	hsa-let-7b-5p; hsa-miR-100-5p; hsa-miR-106b-5p; hsa-miR-130a-3p; hsa-miR-140-5p; hsa-miR-15a-5p; hsa-miR-15b-5p; hsa-miR-16-5p; hsa-miR-17-5p; hsa-miR-185-5p; hsa-miR-195-5p; hsa-miR-199a-5p; hsa-miR-20a-5p; hsa-miR-20b-5p; hsa-miR-24-3p; hsa-miR-26a-5p; hsa-miR-26b-5p; hsa-miR-27b-3p; hsa-miR-29a-3p; hsa-miR-29b-3p; hsa-miR-29c-3p; hsa-miR-301a-3p; hsa-miR-30a-3p; hsa-miR-30b-5p; hsa-miR-30c-5p;…
Annotations derived over miRTarBase (Gene Ontology)	cell aging GO0007569	over-represented	2.64e-12	2.64e-12	7.02e-11	18.1956	49	hsa-miR-101-3p; hsa-miR-106b-5p; hsa-miR-10b-5p; hsa-miR-125a-5p; hsa-miR-125b-5p; hsa-miR-126-3p; hsa-miR-132-3p; hsa-miR-143-5p; hsa-miR-148b-3p; hsa-miR-150-5p; hsa-miR-151a-5p; hsa-miR-15a-5p; hsa-miR-15b-5p; hsa-miR-16-5p; hsa-miR-17-5p; hsa-miR-181c-5p; hsa-miR-185-5p; hsa-miR-195-5p; hsa-miR-199a-5p; hsa-miR-199b-5p; hsa-miR-19a-3p; hsa-miR-19b-3p; hsa-miR-204-5p; hsa-miR-20a-5p; hsa-miR-2…
Annotations derived over miRTarBase (Gene Ontology)	C2H2 zinc finger domain binding GO0070742	over-represented	2.66e-12	2.66e-12	7.06e-11	14.3548	43	hsa-let-7a-5p; hsa-let-7b-5p; hsa-let-7d-5p; hsa-let-7e-5p; hsa-let-7f-5p; hsa-let-7g-5p; hsa-let-7i-5p; hsa-miR-107; hsa-miR-125b-5p; hsa-miR-126-5p; hsa-miR-145-5p; hsa-miR-154-5p; hsa-miR-15a-5p; hsa-miR-16-5p; hsa-miR-17-3p; hsa-miR-17-5p; hsa-miR-181c-5p; hsa-miR-185-5p; hsa-miR-204-5p; hsa-miR-218-5p; hsa-miR-23b-3p; hsa-miR-24-3p; hsa-miR-26a-5p; hsa-miR-26b-5p; hsa-miR-27b-3p; hsa-miR-29b…
Annotations derived over miRTarBase (Gene Ontology)	protein insertion into mitochondrial membrane involved in apoptotic signaling pathway GO0001844	over-represented	2.73e-12	2.73e-12	7.22e-11	13.1546	41	hsa-let-7a-5p; hsa-let-7b-5p; hsa-let-7d-5p; hsa-let-7e-5p; hsa-let-7f-5p; hsa-let-7g-5p; hsa-let-7i-5p; hsa-miR-101-3p; hsa-miR-106b-5p; hsa-miR-10b-5p; hsa-miR-125b-5p; hsa-miR-140-5p; hsa-miR-148a-3p; hsa-miR-148b-3p; hsa-miR-15b-5p; hsa-miR-17-5p; hsa-miR-181c-5p; hsa-miR-193a-3p; hsa-miR-195-5p; hsa-miR-19a-3p; hsa-miR-19b-3p; hsa-miR-20a-5p; hsa-miR-20b-5p; hsa-miR-214-3p; hsa-miR-22-5p; hs…
Pathways (KEGG)	Relaxin signaling pathway	over-represented	2.88e-12	2.88e-12	1.62e-11	72.2511	107	hsa-let-7a-5p; hsa-let-7b-5p; hsa-let-7d-5p; hsa-let-7e-5p; hsa-let-7f-5p; hsa-let-7g-5p; hsa-let-7i-5p; hsa-miR-100-5p; hsa-miR-101-3p; hsa-miR-103a-3p; hsa-miR-106b-5p; hsa-miR-107; hsa-miR-10b-5p; hsa-miR-125a-5p; hsa-miR-125b-5p; hsa-miR-126-3p; hsa-miR-126-5p; hsa-miR-130a-3p; hsa-miR-132-3p; hsa-miR-135a-5p; hsa-miR-136-5p; hsa-miR-140-3p; hsa-miR-140-5p; hsa-miR-143-3p; hsa-miR-143-5p; hsa…
Annotations derived over miRTarBase (Gene Ontology)	modulation by virus of host process GO0019054	over-represented	2.9e-12	2.9e-12	7.66e-11	13.7787	42	hsa-let-7a-5p; hsa-let-7b-5p; hsa-let-7d-5p; hsa-let-7e-5p; hsa-let-7f-5p; hsa-let-7g-5p; hsa-let-7i-5p; hsa-miR-100-5p; hsa-miR-101-3p; hsa-miR-103a-3p; hsa-miR-106b-5p; hsa-miR-125b-5p; hsa-miR-132-3p; hsa-miR-143-5p; hsa-miR-148a-3p; hsa-miR-148b-3p; hsa-miR-154-3p; hsa-miR-15a-5p; hsa-miR-15b-5p; hsa-miR-16-5p; hsa-miR-17-3p; hsa-miR-17-5p; hsa-miR-181c-5p; hsa-miR-195-5p; hsa-miR-20a-5p; hsa…
Annotations derived over miRTarBase (Gene Ontology)	ATP-dependent chromatin remodeling GO0043044	over-represented	2.91e-12	2.91e-12	7.66e-11	34.0867	70	hsa-let-7a-5p; hsa-let-7b-5p; hsa-let-7d-5p; hsa-let-7e-5p; hsa-let-7f-5p; hsa-let-7g-5p; hsa-let-7i-5p; hsa-miR-100-5p; hsa-miR-101-3p; hsa-miR-103a-3p; hsa-miR-106b-5p; hsa-miR-107; hsa-miR-125b-5p; hsa-miR-126-5p; hsa-miR-136-3p; hsa-miR-140-5p; hsa-miR-143-3p; hsa-miR-143-5p; hsa-miR-145-5p; hsa-miR-148a-3p; hsa-miR-148b-3p; hsa-miR-150-5p; hsa-miR-151a-5p; hsa-miR-15a-5p; hsa-miR-16-5p; hsa-…
Annotations derived over miRTarBase (Gene Ontology)	Notch signaling pathway GO0007219	over-represented	2.92e-12	2.92e-12	7.67e-11	40.1838	77	hsa-let-7a-5p; hsa-let-7b-5p; hsa-let-7d-5p; hsa-let-7e-5p; hsa-let-7f-5p; hsa-let-7g-5p; hsa-let-7i-5p; hsa-miR-100-5p; hsa-miR-101-3p; hsa-miR-103a-3p; hsa-miR-106b-5p; hsa-miR-107; hsa-miR-10b-5p; hsa-miR-125a-5p; hsa-miR-125b-5p; hsa-miR-126-5p; hsa-miR-130a-3p; hsa-miR-135a-5p; hsa-miR-136-3p; hsa-miR-140-3p; hsa-miR-140-5p; hsa-miR-143-5p; hsa-miR-145-5p; hsa-miR-148a-3p; hsa-miR-148b-3p; h…
Gene Ontology (miRWalk)	GO0035556 intracellular signal transduction	over-represented	2.92e-12	2.92e-12	2.03e-10	26.9779	57	hsa-let-7a-5p; hsa-let-7b-5p; hsa-let-7d-5p; hsa-let-7e-5p; hsa-let-7f-5p; hsa-miR-100-5p; hsa-miR-101-3p; hsa-miR-103a-3p; hsa-miR-106b-5p; hsa-miR-107; hsa-miR-125a-5p; hsa-miR-125b-5p; hsa-miR-126-3p; hsa-miR-132-3p; hsa-miR-135a-5p; hsa-miR-140-5p; hsa-miR-143-3p; hsa-miR-145-5p; hsa-miR-148a-3p; hsa-miR-148b-3p; hsa-miR-151a-5p; hsa-miR-15b-5p; hsa-miR-16-5p; hsa-miR-17-3p; hsa-miR-17-5p; hs…
Annotations derived over miRTarBase (Gene Ontology)	positive regulation of fever generation GO0031622	over-represented	2.93e-12	2.93e-12	7.69e-11	2.11241	17	hsa-let-7b-5p; hsa-miR-101-3p; hsa-miR-125b-5p; hsa-miR-130a-3p; hsa-miR-132-3p; hsa-miR-143-3p; hsa-miR-16-5p; hsa-miR-17-5p; hsa-miR-199a-3p; hsa-miR-199a-5p; hsa-miR-19a-3p; hsa-miR-204-5p; hsa-miR-24-3p; hsa-miR-26a-5p; hsa-miR-26b-5p; hsa-miR-335-5p; hsa-miR-34a-5p
Gene Ontology (miRWalk)	GO0001822 kidney development	over-represented	2.99e-12	2.99e-12	2.05e-10	23.1499	52	hsa-let-7a-5p; hsa-let-7b-5p; hsa-let-7d-5p; hsa-let-7e-5p; hsa-let-7f-5p; hsa-miR-100-5p; hsa-miR-101-3p; hsa-miR-103a-3p; hsa-miR-106b-5p; hsa-miR-107; hsa-miR-10b-5p; hsa-miR-125a-5p; hsa-miR-125b-5p; hsa-miR-126-3p; hsa-miR-132-3p; hsa-miR-135a-5p; hsa-miR-140-3p; hsa-miR-140-5p; hsa-miR-145-5p; hsa-miR-148a-3p; hsa-miR-148b-3p; hsa-miR-150-5p; hsa-miR-15a-5p; hsa-miR-15b-5p; hsa-miR-16-5p; h…
Annotations derived over miRTarBase (Gene Ontology)	fatty acid binding GO0005504	over-represented	3e-12	3e-12	7.86e-11	15.6511	45	hsa-let-7a-5p; hsa-let-7b-5p; hsa-let-7d-5p; hsa-let-7e-5p; hsa-let-7f-5p; hsa-let-7g-5p; hsa-let-7i-5p; hsa-miR-106b-5p; hsa-miR-10b-5p; hsa-miR-130a-3p; hsa-miR-143-3p; hsa-miR-148a-3p; hsa-miR-148b-3p; hsa-miR-150-5p; hsa-miR-15a-5p; hsa-miR-15b-5p; hsa-miR-16-5p; hsa-miR-17-5p; hsa-miR-195-5p; hsa-miR-19a-3p; hsa-miR-19b-3p; hsa-miR-20a-5p; hsa-miR-20b-5p; hsa-miR-218-5p; hsa-miR-22-3p; hsa-m…
Annotations derived over miRTarBase (Gene Ontology)	vascular endothelial growth factor signaling pathway GO0038084	over-represented	3.03e-12	3.03e-12	7.94e-11	15.0269	44	hsa-miR-101-3p; hsa-miR-103a-3p; hsa-miR-106b-5p; hsa-miR-107; hsa-miR-125a-5p; hsa-miR-126-3p; hsa-miR-126-5p; hsa-miR-130a-3p; hsa-miR-140-5p; hsa-miR-145-5p; hsa-miR-150-5p; hsa-miR-15a-5p; hsa-miR-15b-5p; hsa-miR-16-5p; hsa-miR-17-5p; hsa-miR-185-5p; hsa-miR-195-5p; hsa-miR-199a-3p; hsa-miR-199a-5p; hsa-miR-19a-3p; hsa-miR-19b-3p; hsa-miR-204-5p; hsa-miR-20a-5p; hsa-miR-20b-5p; hsa-miR-218-5p…
Annotations derived over miRTarBase (Gene Ontology)	negative regulation of vascular smooth muscle cell differentiation involved in phenotypic switching GO1905931	over-represented	3.06e-12	3.06e-12	7.99e-11	3.0726	20	hsa-miR-100-5p; hsa-miR-126-3p; hsa-miR-140-5p; hsa-miR-148a-3p; hsa-miR-148b-3p; hsa-miR-17-5p; hsa-miR-185-5p; hsa-miR-19a-3p; hsa-miR-19b-3p; hsa-miR-20a-5p; hsa-miR-218-5p; hsa-miR-26a-5p; hsa-miR-26b-5p; hsa-miR-29a-3p; hsa-miR-29b-3p; hsa-miR-30b-5p; hsa-miR-30c-5p; hsa-miR-342-3p; hsa-miR-362-3p; hsa-miR-377-3p
Annotations derived over miRTarBase (Gene Ontology)	transmembrane receptor protein tyrosine kinase adaptor activity GO0005068	over-represented	3.09e-12	3.09e-12	8.06e-11	13.2026	41	hsa-let-7a-5p; hsa-let-7g-5p; hsa-miR-101-3p; hsa-miR-103a-3p; hsa-miR-106b-5p; hsa-miR-107; hsa-miR-125b-5p; hsa-miR-126-3p; hsa-miR-143-3p; hsa-miR-145-5p; hsa-miR-148a-3p; hsa-miR-15a-5p; hsa-miR-15b-5p; hsa-miR-16-5p; hsa-miR-17-5p; hsa-miR-195-5p; hsa-miR-19a-3p; hsa-miR-19b-3p; hsa-miR-204-5p; hsa-miR-20a-5p; hsa-miR-20b-5p; hsa-miR-218-5p; hsa-miR-23a-3p; hsa-miR-23b-3p; hsa-miR-26b-5p; hs…
Pathways (KEGG)	Graft-versus-host disease	over-represented	3.16e-12	3.16e-12	1.75e-11	18.9527	50	hsa-let-7a-5p; hsa-let-7e-5p; hsa-let-7f-5p; hsa-let-7i-5p; hsa-miR-106b-5p; hsa-miR-107; hsa-miR-10b-5p; hsa-miR-125a-5p; hsa-miR-125b-5p; hsa-miR-130a-3p; hsa-miR-132-3p; hsa-miR-136-5p; hsa-miR-143-3p; hsa-miR-143-5p; hsa-miR-145-5p; hsa-miR-148a-3p; hsa-miR-148b-3p; hsa-miR-15a-5p; hsa-miR-15b-5p; hsa-miR-16-5p; hsa-miR-17-5p; hsa-miR-181c-5p; hsa-miR-199a-3p; hsa-miR-19a-3p; hsa-miR-19b-3p; …
Annotations derived over miRTarBase (Gene Ontology)	phosphatidylinositol-3,4,5-trisphosphate 3-phosphatase activity GO0016314	over-represented	3.16e-12	3.16e-12	8.23e-11	5.85714	27	hsa-miR-103a-3p; hsa-miR-106b-5p; hsa-miR-10b-5p; hsa-miR-130a-3p; hsa-miR-17-3p; hsa-miR-17-5p; hsa-miR-181c-5p; hsa-miR-193a-3p; hsa-miR-19a-3p; hsa-miR-19b-3p; hsa-miR-20a-5p; hsa-miR-20b-5p; hsa-miR-214-3p; hsa-miR-22-3p; hsa-miR-23a-3p; hsa-miR-23b-3p; hsa-miR-26a-5p; hsa-miR-26b-5p; hsa-miR-29a-3p; hsa-miR-29b-3p; hsa-miR-29c-3p; hsa-miR-301a-3p; hsa-miR-32-5p; hsa-miR-34a-3p; hsa-miR-377-3…
Annotations derived over miRTarBase (Gene Ontology)	regulation of extrinsic apoptotic signaling pathway via death domain receptors GO1902041	over-represented	3.25e-12	3.25e-12	8.44e-11	18.9637	50	hsa-let-7a-5p; hsa-let-7b-5p; hsa-let-7d-5p; hsa-let-7e-5p; hsa-let-7g-5p; hsa-miR-106b-5p; hsa-miR-10b-5p; hsa-miR-125a-5p; hsa-miR-125b-5p; hsa-miR-130a-3p; hsa-miR-136-5p; hsa-miR-150-5p; hsa-miR-15b-5p; hsa-miR-16-5p; hsa-miR-17-3p; hsa-miR-17-5p; hsa-miR-19a-3p; hsa-miR-19b-3p; hsa-miR-204-5p; hsa-miR-20a-5p; hsa-miR-20b-5p; hsa-miR-214-5p; hsa-miR-218-5p; hsa-miR-22-3p; hsa-miR-224-3p; hsa-…
Pathways (KEGG)	Apoptosis - multiple species	over-represented	3.27e-12	3.27e-12	1.78e-11	45.8424	83	hsa-let-7a-5p; hsa-let-7b-5p; hsa-let-7d-5p; hsa-let-7e-5p; hsa-let-7f-5p; hsa-let-7g-5p; hsa-let-7i-5p; hsa-miR-100-5p; hsa-miR-101-3p; hsa-miR-103a-3p; hsa-miR-106b-5p; hsa-miR-10b-5p; hsa-miR-125a-5p; hsa-miR-125b-5p; hsa-miR-126-3p; hsa-miR-126-5p; hsa-miR-130a-3p; hsa-miR-132-3p; hsa-miR-135a-5p; hsa-miR-136-5p; hsa-miR-140-3p; hsa-miR-140-5p; hsa-miR-143-3p; hsa-miR-148a-3p; hsa-miR-148b-3p…
Pathways (miRWalk)	P00047 PDGF signaling pathway	over-represented	3.28e-12	3.28e-12	8.38e-11	32.6	63	hsa-let-7a-5p; hsa-let-7b-5p; hsa-let-7d-5p; hsa-let-7e-5p; hsa-let-7f-5p; hsa-let-7g-5p; hsa-miR-100-5p; hsa-miR-101-3p; hsa-miR-103a-3p; hsa-miR-106b-5p; hsa-miR-10b-5p; hsa-miR-125a-5p; hsa-miR-125b-5p; hsa-miR-126-3p; hsa-miR-132-3p; hsa-miR-135a-5p; hsa-miR-140-3p; hsa-miR-143-3p; hsa-miR-145-5p; hsa-miR-148a-3p; hsa-miR-148b-3p; hsa-miR-15a-5p; hsa-miR-15b-5p; hsa-miR-16-5p; hsa-miR-17-3p; …
Pathways (miRWalk)	WP1984 Integrated Breast Cancer Pathway	over-represented	3.28e-12	3.28e-12	8.38e-11	32.6	63	hsa-let-7a-5p; hsa-let-7b-5p; hsa-let-7e-5p; hsa-let-7f-5p; hsa-let-7g-5p; hsa-let-7i-5p; hsa-miR-100-5p; hsa-miR-101-3p; hsa-miR-103a-3p; hsa-miR-106b-5p; hsa-miR-107; hsa-miR-125a-5p; hsa-miR-125b-5p; hsa-miR-126-3p; hsa-miR-130a-3p; hsa-miR-132-3p; hsa-miR-140-5p; hsa-miR-143-3p; hsa-miR-145-5p; hsa-miR-148a-3p; hsa-miR-148b-3p; hsa-miR-150-5p; hsa-miR-15a-5p; hsa-miR-15b-5p; hsa-miR-16-5p; hs…
Annotations derived over miRTarBase (Gene Ontology)	positive regulation of protein secretion GO0050714	over-represented	3.33e-12	3.33e-12	8.62e-11	26.1651	60	hsa-let-7a-5p; hsa-let-7b-5p; hsa-let-7e-5p; hsa-let-7i-5p; hsa-miR-103a-3p; hsa-miR-106b-5p; hsa-miR-125a-5p; hsa-miR-126-3p; hsa-miR-126-5p; hsa-miR-130a-3p; hsa-miR-132-3p; hsa-miR-140-5p; hsa-miR-143-5p; hsa-miR-145-5p; hsa-miR-148a-3p; hsa-miR-148b-3p; hsa-miR-15a-5p; hsa-miR-15b-5p; hsa-miR-16-5p; hsa-miR-17-3p; hsa-miR-17-5p; hsa-miR-181c-5p; hsa-miR-185-5p; hsa-miR-193a-3p; hsa-miR-195-5p…
Annotations derived over miRTarBase (Gene Ontology)	collagen binding GO0005518	over-represented	3.38e-12	3.38e-12	8.73e-11	34.1827	70	hsa-let-7a-5p; hsa-let-7b-5p; hsa-let-7d-5p; hsa-let-7e-5p; hsa-let-7f-5p; hsa-let-7g-5p; hsa-let-7i-5p; hsa-miR-100-5p; hsa-miR-103a-3p; hsa-miR-106b-5p; hsa-miR-107; hsa-miR-10b-5p; hsa-miR-125a-5p; hsa-miR-125b-5p; hsa-miR-126-3p; hsa-miR-126-5p; hsa-miR-132-3p; hsa-miR-135a-5p; hsa-miR-140-3p; hsa-miR-140-5p; hsa-miR-143-3p; hsa-miR-145-5p; hsa-miR-148b-3p; hsa-miR-150-5p; hsa-miR-15a-5p; hsa…
Annotations derived over miRTarBase (Gene Ontology)	regulation of autophagy GO0010506	over-represented	3.38e-12	3.38e-12	8.73e-11	41.192	78	hsa-let-7a-5p; hsa-let-7b-5p; hsa-let-7d-5p; hsa-let-7e-5p; hsa-let-7f-5p; hsa-let-7g-5p; hsa-let-7i-5p; hsa-miR-100-5p; hsa-miR-101-3p; hsa-miR-103a-3p; hsa-miR-106b-5p; hsa-miR-107; hsa-miR-125a-5p; hsa-miR-125b-5p; hsa-miR-126-3p; hsa-miR-130a-3p; hsa-miR-135a-5p; hsa-miR-136-5p; hsa-miR-140-3p; hsa-miR-140-5p; hsa-miR-143-5p; hsa-miR-145-5p; hsa-miR-148a-3p; hsa-miR-148b-3p; hsa-miR-150-5p; h…
Gene Ontology (miRWalk)	GO0006355 regulation of transcription dna dependent	over-represented	3.47e-12	3.47e-12	2.35e-10	51.0392	83	hsa-let-7a-5p; hsa-let-7b-5p; hsa-let-7d-5p; hsa-let-7e-5p; hsa-let-7f-5p; hsa-let-7g-5p; hsa-miR-100-5p; hsa-miR-101-3p; hsa-miR-103a-3p; hsa-miR-106b-5p; hsa-miR-107; hsa-miR-10b-5p; hsa-miR-125a-5p; hsa-miR-125b-5p; hsa-miR-126-3p; hsa-miR-130a-3p; hsa-miR-132-3p; hsa-miR-140-3p; hsa-miR-140-5p; hsa-miR-143-3p; hsa-miR-145-5p; hsa-miR-148a-3p; hsa-miR-148b-3p; hsa-miR-150-5p; hsa-miR-151a-5p; …
Annotations derived over miRTarBase (Gene Ontology)	positive regulation of programmed cell death GO0043068	over-represented	3.55e-12	3.55e-12	9.13e-11	1.58431	15	hsa-miR-103a-3p; hsa-miR-10b-5p; hsa-miR-125b-5p; hsa-miR-130a-3p; hsa-miR-143-3p; hsa-miR-145-5p; hsa-miR-17-5p; hsa-miR-19a-3p; hsa-miR-214-3p; hsa-miR-23a-3p; hsa-miR-24-3p; hsa-miR-27b-3p; hsa-miR-30c-5p; hsa-miR-335-5p; hsa-miR-34a-5p
Annotations derived over miRTarBase (Gene Ontology)	positive regulation of interferon-beta production GO0032728	over-represented	3.55e-12	3.55e-12	9.13e-11	23.9567	57	hsa-let-7a-5p; hsa-let-7b-5p; hsa-let-7d-5p; hsa-let-7e-5p; hsa-let-7f-5p; hsa-let-7g-5p; hsa-let-7i-5p; hsa-miR-106b-5p; hsa-miR-10b-5p; hsa-miR-130a-3p; hsa-miR-136-3p; hsa-miR-140-5p; hsa-miR-143-3p; hsa-miR-143-5p; hsa-miR-150-5p; hsa-miR-154-5p; hsa-miR-15a-5p; hsa-miR-15b-5p; hsa-miR-16-5p; hsa-miR-17-5p; hsa-miR-181c-5p; hsa-miR-193a-3p; hsa-miR-195-5p; hsa-miR-199a-5p; hsa-miR-199b-5p; hs…
Annotations derived over miRTarBase (Gene Ontology)	negative regulation of cell adhesion mediated by integrin GO0033629	over-represented	3.58e-12	3.58e-12	9.2e-11	8.78571	33	hsa-let-7a-5p; hsa-let-7b-5p; hsa-let-7d-5p; hsa-let-7e-5p; hsa-let-7f-5p; hsa-let-7g-5p; hsa-let-7i-5p; hsa-miR-106b-5p; hsa-miR-125b-5p; hsa-miR-140-3p; hsa-miR-143-3p; hsa-miR-145-5p; hsa-miR-148a-3p; hsa-miR-148b-3p; hsa-miR-16-5p; hsa-miR-17-5p; hsa-miR-199a-3p; hsa-miR-204-5p; hsa-miR-20a-5p; hsa-miR-20b-5p; hsa-miR-218-5p; hsa-miR-23a-3p; hsa-miR-27b-3p; hsa-miR-29a-3p; hsa-miR-301a-3p; hs…
Annotations derived over miRTarBase (Gene Ontology)	positive regulation of DNA damage response, signal transduction by p53 class mediator GO0043517	over-represented	3.61e-12	3.61e-12	9.26e-11	18.3396	49	hsa-let-7a-5p; hsa-let-7b-5p; hsa-let-7d-5p; hsa-let-7e-5p; hsa-let-7f-5p; hsa-let-7g-5p; hsa-let-7i-5p; hsa-miR-100-5p; hsa-miR-101-3p; hsa-miR-103a-3p; hsa-miR-106b-5p; hsa-miR-125b-5p; hsa-miR-126-3p; hsa-miR-126-5p; hsa-miR-132-3p; hsa-miR-140-5p; hsa-miR-15a-5p; hsa-miR-15b-5p; hsa-miR-16-5p; hsa-miR-17-5p; hsa-miR-181c-5p; hsa-miR-185-5p; hsa-miR-193a-3p; hsa-miR-195-5p; hsa-miR-19a-3p; hsa…
Gene Ontology (miRWalk)	GO0030036 actin cytoskeleton organization	over-represented	3.62e-12	3.62e-12	2.42e-10	25.5196	55	hsa-let-7a-5p; hsa-let-7b-5p; hsa-let-7d-5p; hsa-let-7e-5p; hsa-let-7f-5p; hsa-let-7g-5p; hsa-let-7i-5p; hsa-miR-100-5p; hsa-miR-101-3p; hsa-miR-103a-3p; hsa-miR-106b-5p; hsa-miR-107; hsa-miR-10b-5p; hsa-miR-125a-5p; hsa-miR-125b-5p; hsa-miR-126-3p; hsa-miR-132-3p; hsa-miR-140-3p; hsa-miR-143-3p; hsa-miR-145-5p; hsa-miR-148b-3p; hsa-miR-16-5p; hsa-miR-17-3p; hsa-miR-17-5p; hsa-miR-181c-5p; hsa-mi…
Annotations derived over miRTarBase (Gene Ontology)	positive regulation of microtubule nucleation GO0090063	over-represented	3.64e-12	3.64e-12	9.31e-11	9.31382	34	hsa-let-7b-5p; hsa-miR-106b-5p; hsa-miR-10b-5p; hsa-miR-125b-5p; hsa-miR-130a-3p; hsa-miR-132-3p; hsa-miR-148b-3p; hsa-miR-15a-5p; hsa-miR-15b-5p; hsa-miR-16-5p; hsa-miR-17-5p; hsa-miR-181c-5p; hsa-miR-195-5p; hsa-miR-199a-3p; hsa-miR-199a-5p; hsa-miR-19a-3p; hsa-miR-19b-3p; hsa-miR-20a-5p; hsa-miR-20b-5p; hsa-miR-22-3p; hsa-miR-30a-3p; hsa-miR-324-5p; hsa-miR-331-3p; hsa-miR-335-5p; hsa-miR-340-…
Annotations derived over miRTarBase (Gene Ontology)	DNA binding, bending GO0008301	over-represented	3.64e-12	3.64e-12	9.31e-11	26.9813	61	hsa-let-7a-5p; hsa-let-7b-5p; hsa-let-7d-5p; hsa-let-7e-5p; hsa-let-7f-5p; hsa-let-7g-5p; hsa-let-7i-5p; hsa-miR-100-5p; hsa-miR-101-3p; hsa-miR-103a-3p; hsa-miR-106b-5p; hsa-miR-107; hsa-miR-125b-5p; hsa-miR-135a-5p; hsa-miR-145-5p; hsa-miR-148a-3p; hsa-miR-148b-3p; hsa-miR-150-5p; hsa-miR-154-5p; hsa-miR-15a-5p; hsa-miR-16-5p; hsa-miR-17-3p; hsa-miR-17-5p; hsa-miR-181c-5p; hsa-miR-185-5p; hsa-m…
Annotations derived over miRTarBase (Gene Ontology)	positive regulation of CREB transcription factor activity GO0032793	over-represented	3.74e-12	3.74e-12	9.53e-11	20.404	52	hsa-let-7b-5p; hsa-miR-101-3p; hsa-miR-106b-5p; hsa-miR-107; hsa-miR-125a-5p; hsa-miR-125b-5p; hsa-miR-126-3p; hsa-miR-126-5p; hsa-miR-130a-3p; hsa-miR-132-3p; hsa-miR-140-5p; hsa-miR-143-5p; hsa-miR-145-5p; hsa-miR-148a-3p; hsa-miR-148b-3p; hsa-miR-150-5p; hsa-miR-15a-5p; hsa-miR-15b-5p; hsa-miR-16-5p; hsa-miR-17-5p; hsa-miR-185-5p; hsa-miR-195-5p; hsa-miR-199a-3p; hsa-miR-199a-5p; hsa-miR-19a-3…
Annotations derived over miRTarBase (Gene Ontology)	negative regulation of chemokine C-X-C motif ligand 2 production GO2000342	over-represented	3.76e-12	3.76e-12	9.58e-11	1.34426	14	hsa-miR-103a-3p; hsa-miR-107; hsa-miR-10b-5p; hsa-miR-130a-3p; hsa-miR-135a-5p; hsa-miR-145-5p; hsa-miR-15a-5p; hsa-miR-214-3p; hsa-miR-29a-3p; hsa-miR-29c-3p; hsa-miR-30b-5p; hsa-miR-32-5p; hsa-miR-335-5p; hsa-miR-34a-5p
Annotations derived over miRTarBase (Gene Ontology)	extracellular matrix disassembly GO0022617	over-represented	3.77e-12	3.77e-12	9.58e-11	33.4145	69	hsa-let-7b-5p; hsa-let-7e-5p; hsa-miR-100-5p; hsa-miR-101-3p; hsa-miR-103a-3p; hsa-miR-106b-5p; hsa-miR-107; hsa-miR-10b-5p; hsa-miR-125a-5p; hsa-miR-125b-5p; hsa-miR-126-3p; hsa-miR-126-5p; hsa-miR-132-3p; hsa-miR-135a-5p; hsa-miR-140-3p; hsa-miR-140-5p; hsa-miR-143-3p; hsa-miR-143-5p; hsa-miR-145-3p; hsa-miR-145-5p; hsa-miR-148a-3p; hsa-miR-148b-3p; hsa-miR-150-5p; hsa-miR-151a-5p; hsa-miR-151b…
Annotations derived over miRTarBase (Gene Ontology)	chromosome breakage GO0031052	over-represented	3.79e-12	3.79e-12	9.59e-11	7.29742	30	hsa-let-7a-5p; hsa-let-7b-5p; hsa-let-7d-5p; hsa-let-7e-5p; hsa-let-7f-5p; hsa-let-7g-5p; hsa-let-7i-5p; hsa-miR-107; hsa-miR-125b-5p; hsa-miR-145-5p; hsa-miR-154-5p; hsa-miR-15a-5p; hsa-miR-16-5p; hsa-miR-17-3p; hsa-miR-181c-5p; hsa-miR-185-5p; hsa-miR-204-5p; hsa-miR-218-5p; hsa-miR-23b-3p; hsa-miR-26a-5p; hsa-miR-29b-3p; hsa-miR-30a-3p; hsa-miR-30e-3p; hsa-miR-32-5p; hsa-miR-340-5p; hsa-miR-34…
Annotations derived over miRTarBase (Gene Ontology)	regulation of RNA biosynthetic process GO2001141	over-represented	3.79e-12	3.79e-12	9.59e-11	7.29742	30	hsa-let-7a-5p; hsa-let-7b-5p; hsa-let-7d-5p; hsa-let-7e-5p; hsa-let-7f-5p; hsa-let-7g-5p; hsa-let-7i-5p; hsa-miR-101-3p; hsa-miR-106b-5p; hsa-miR-125b-5p; hsa-miR-126-5p; hsa-miR-17-3p; hsa-miR-17-5p; hsa-miR-181c-5p; hsa-miR-193a-3p; hsa-miR-19a-3p; hsa-miR-19b-3p; hsa-miR-20a-5p; hsa-miR-20b-5p; hsa-miR-214-3p; hsa-miR-218-5p; hsa-miR-29b-3p; hsa-miR-30b-5p; hsa-miR-30c-5p; hsa-miR-335-5p; hsa-…
Pathways (KEGG)	Long-term depression	over-represented	3.91e-12	3.91e-12	2.09e-11	50.8932	88	hsa-let-7a-5p; hsa-let-7b-5p; hsa-let-7d-5p; hsa-let-7e-5p; hsa-let-7f-5p; hsa-let-7g-5p; hsa-let-7i-5p; hsa-miR-100-5p; hsa-miR-101-3p; hsa-miR-103a-3p; hsa-miR-106b-5p; hsa-miR-107; hsa-miR-10b-5p; hsa-miR-125a-5p; hsa-miR-125b-5p; hsa-miR-126-3p; hsa-miR-130a-3p; hsa-miR-132-3p; hsa-miR-136-5p; hsa-miR-140-5p; hsa-miR-143-3p; hsa-miR-143-5p; hsa-miR-145-3p; hsa-miR-145-5p; hsa-miR-148b-3p; hsa…
Annotations derived over miRTarBase (Gene Ontology)	negative regulation of defense response to virus GO0050687	over-represented	4.01e-12	4.01e-12	1.01e-10	8.30562	32	hsa-let-7b-5p; hsa-let-7e-5p; hsa-miR-100-5p; hsa-miR-106b-5p; hsa-miR-10b-5p; hsa-miR-125b-5p; hsa-miR-132-3p; hsa-miR-143-5p; hsa-miR-15a-5p; hsa-miR-15b-5p; hsa-miR-16-5p; hsa-miR-17-5p; hsa-miR-185-5p; hsa-miR-193a-3p; hsa-miR-195-5p; hsa-miR-20a-5p; hsa-miR-20b-5p; hsa-miR-214-5p; hsa-miR-218-5p; hsa-miR-22-3p; hsa-miR-24-3p; hsa-miR-27b-3p; hsa-miR-301a-3p; hsa-miR-30a-3p; hsa-miR-30b-5p; h…
Annotations derived over miRTarBase (Gene Ontology)	cellular response to fibroblast growth factor stimulus GO0044344	over-represented	4.01e-12	4.01e-12	1.01e-10	22.5644	55	hsa-let-7a-5p; hsa-let-7b-5p; hsa-let-7d-5p; hsa-let-7e-5p; hsa-let-7f-5p; hsa-let-7g-5p; hsa-let-7i-5p; hsa-miR-101-3p; hsa-miR-106b-5p; hsa-miR-10b-5p; hsa-miR-125a-5p; hsa-miR-125b-5p; hsa-miR-126-5p; hsa-miR-130a-3p; hsa-miR-143-3p; hsa-miR-145-3p; hsa-miR-145-5p; hsa-miR-148a-3p; hsa-miR-150-5p; hsa-miR-15a-5p; hsa-miR-15b-5p; hsa-miR-16-5p; hsa-miR-17-3p; hsa-miR-17-5p; hsa-miR-181c-5p; hsa…
Annotations derived over miRTarBase (Gene Ontology)	translation initiation factor binding GO0031369	over-represented	4.01e-12	4.01e-12	1.01e-10	22.5644	55	hsa-let-7a-5p; hsa-let-7b-5p; hsa-let-7d-5p; hsa-let-7e-5p; hsa-let-7f-5p; hsa-let-7g-5p; hsa-let-7i-5p; hsa-miR-101-3p; hsa-miR-103a-3p; hsa-miR-106b-5p; hsa-miR-107; hsa-miR-130a-3p; hsa-miR-140-3p; hsa-miR-140-5p; hsa-miR-145-3p; hsa-miR-15a-5p; hsa-miR-15b-5p; hsa-miR-16-5p; hsa-miR-17-5p; hsa-miR-181c-5p; hsa-miR-195-5p; hsa-miR-199a-5p; hsa-miR-199b-5p; hsa-miR-19a-3p; hsa-miR-19b-3p; hsa-m…
Annotations derived over miRTarBase (Gene Ontology)	Atg12-Atg5-Atg16 complex GO0034274	over-represented	4.06e-12	4.06e-12	1.02e-10	3.84075	22	hsa-let-7a-5p; hsa-let-7b-5p; hsa-let-7d-5p; hsa-let-7e-5p; hsa-let-7f-5p; hsa-let-7g-5p; hsa-let-7i-5p; hsa-miR-101-3p; hsa-miR-103a-3p; hsa-miR-107; hsa-miR-17-3p; hsa-miR-181c-5p; hsa-miR-19a-3p; hsa-miR-19b-3p; hsa-miR-224-3p; hsa-miR-23b-3p; hsa-miR-299-5p; hsa-miR-30b-5p; hsa-miR-34a-5p; hsa-miR-455-3p; hsa-miR-543; hsa-miR-98-5p
Annotations derived over miRTarBase (Gene Ontology)	phosphatidylinositol 3-kinase complex, class IA GO0005943	over-represented	4.06e-12	4.06e-12	1.02e-10	3.84075	22	hsa-let-7a-5p; hsa-miR-103a-3p; hsa-miR-107; hsa-miR-10b-5p; hsa-miR-126-3p; hsa-miR-143-3p; hsa-miR-148b-3p; hsa-miR-15a-5p; hsa-miR-15b-5p; hsa-miR-16-5p; hsa-miR-17-5p; hsa-miR-195-5p; hsa-miR-19a-3p; hsa-miR-23a-3p; hsa-miR-23b-3p; hsa-miR-29a-3p; hsa-miR-29b-3p; hsa-miR-335-5p; hsa-miR-362-3p; hsa-miR-376a-3p; hsa-miR-455-5p; hsa-miR-497-5p
Annotations derived over miRTarBase (Gene Ontology)	cyclin A2-CDK2 complex GO0097124	over-represented	4.07e-12	4.07e-12	1.02e-10	5.47307	26	hsa-let-7b-5p; hsa-miR-103a-3p; hsa-miR-10b-5p; hsa-miR-130a-3p; hsa-miR-132-3p; hsa-miR-148a-3p; hsa-miR-148b-3p; hsa-miR-150-5p; hsa-miR-19a-3p; hsa-miR-19b-3p; hsa-miR-20b-5p; hsa-miR-22-3p; hsa-miR-23b-3p; hsa-miR-24-3p; hsa-miR-26b-5p; hsa-miR-27b-3p; hsa-miR-29a-3p; hsa-miR-29b-3p; hsa-miR-29c-3p; hsa-miR-301a-3p; hsa-miR-335-5p; hsa-miR-361-5p; hsa-miR-376a-3p; hsa-miR-532-3p; hsa-miR-660-…
Gene Ontology (miRWalk)	GO0005509 calcium ion binding	over-represented	4.1e-12	4.1e-12	2.71e-10	35.5451	67	hsa-let-7a-5p; hsa-let-7b-5p; hsa-let-7d-5p; hsa-let-7e-5p; hsa-let-7f-5p; hsa-let-7g-5p; hsa-miR-100-5p; hsa-miR-101-3p; hsa-miR-103a-3p; hsa-miR-106b-5p; hsa-miR-107; hsa-miR-10b-5p; hsa-miR-125a-5p; hsa-miR-125b-5p; hsa-miR-126-3p; hsa-miR-130a-3p; hsa-miR-132-3p; hsa-miR-140-5p; hsa-miR-143-3p; hsa-miR-145-5p; hsa-miR-148a-3p; hsa-miR-148b-3p; hsa-miR-150-5p; hsa-miR-15a-5p; hsa-miR-15b-5p; h…
Annotations derived over miRTarBase (Gene Ontology)	protein tetramerization GO0051262	over-represented	4.2e-12	4.2e-12	1.05e-10	31.0141	66	hsa-let-7a-5p; hsa-let-7b-5p; hsa-let-7d-5p; hsa-let-7e-5p; hsa-let-7f-5p; hsa-let-7g-5p; hsa-let-7i-5p; hsa-miR-100-5p; hsa-miR-101-3p; hsa-miR-103a-3p; hsa-miR-106b-5p; hsa-miR-10b-5p; hsa-miR-125a-5p; hsa-miR-125b-5p; hsa-miR-136-5p; hsa-miR-140-3p; hsa-miR-140-5p; hsa-miR-143-3p; hsa-miR-145-5p; hsa-miR-150-5p; hsa-miR-151a-5p; hsa-miR-15a-5p; hsa-miR-15b-5p; hsa-miR-16-5p; hsa-miR-17-5p; hsa…
Annotations derived over miRTarBase (Gene Ontology)	negative regulation of Notch signaling pathway GO0045746	over-represented	4.21e-12	4.21e-12	1.05e-10	31.8302	67	hsa-let-7a-5p; hsa-let-7b-5p; hsa-let-7e-5p; hsa-miR-100-5p; hsa-miR-101-3p; hsa-miR-103a-3p; hsa-miR-106b-5p; hsa-miR-107; hsa-miR-10b-5p; hsa-miR-125a-5p; hsa-miR-125b-5p; hsa-miR-126-3p; hsa-miR-126-5p; hsa-miR-130a-3p; hsa-miR-132-3p; hsa-miR-135a-5p; hsa-miR-136-3p; hsa-miR-143-3p; hsa-miR-145-5p; hsa-miR-148b-3p; hsa-miR-150-5p; hsa-miR-15a-5p; hsa-miR-15b-5p; hsa-miR-16-5p; hsa-miR-17-5p; …
Annotations derived over miRTarBase (Gene Ontology)	embryonic digestive tract development GO0048566	over-represented	4.25e-12	4.25e-12	1.06e-10	9.36183	34	hsa-let-7a-5p; hsa-let-7b-5p; hsa-let-7d-5p; hsa-let-7e-5p; hsa-let-7f-5p; hsa-let-7g-5p; hsa-let-7i-5p; hsa-miR-103a-3p; hsa-miR-107; hsa-miR-125b-5p; hsa-miR-130a-3p; hsa-miR-143-3p; hsa-miR-145-5p; hsa-miR-148a-3p; hsa-miR-148b-3p; hsa-miR-15a-5p; hsa-miR-15b-5p; hsa-miR-16-5p; hsa-miR-17-5p; hsa-miR-193a-3p; hsa-miR-195-5p; hsa-miR-199a-5p; hsa-miR-19a-3p; hsa-miR-204-5p; hsa-miR-218-5p; hsa-…
Annotations derived over miRTarBase (Gene Ontology)	primary miRNA binding GO0070878	over-represented	4.29e-12	4.29e-12	1.07e-10	11.5703	38	hsa-let-7e-5p; hsa-let-7g-5p; hsa-miR-101-3p; hsa-miR-106b-5p; hsa-miR-125a-5p; hsa-miR-132-3p; hsa-miR-143-3p; hsa-miR-145-3p; hsa-miR-145-5p; hsa-miR-148a-3p; hsa-miR-15a-5p; hsa-miR-15b-5p; hsa-miR-16-5p; hsa-miR-17-5p; hsa-miR-192-3p; hsa-miR-195-5p; hsa-miR-199a-5p; hsa-miR-20a-5p; hsa-miR-20b-5p; hsa-miR-23a-3p; hsa-miR-24-3p; hsa-miR-26a-5p; hsa-miR-26b-5p; hsa-miR-27b-3p; hsa-miR-28-5p; h…
Annotations derived over miRTarBase (Gene Ontology)	sprouting angiogenesis GO0002040	over-represented	4.31e-12	4.31e-12	1.07e-10	27.0773	61	hsa-let-7a-5p; hsa-let-7b-5p; hsa-let-7d-5p; hsa-let-7e-5p; hsa-let-7f-5p; hsa-let-7g-5p; hsa-let-7i-5p; hsa-miR-100-5p; hsa-miR-101-3p; hsa-miR-103a-3p; hsa-miR-106b-5p; hsa-miR-107; hsa-miR-125a-5p; hsa-miR-125b-5p; hsa-miR-126-3p; hsa-miR-126-5p; hsa-miR-132-3p; hsa-miR-140-5p; hsa-miR-145-5p; hsa-miR-148a-3p; hsa-miR-150-5p; hsa-miR-15a-5p; hsa-miR-15b-5p; hsa-miR-16-5p; hsa-miR-17-3p; hsa-mi…
Pathways (KEGG)	Longevity regulating pathway	over-represented	4.31e-12	4.31e-12	2.24e-11	71.289	106	hsa-let-7a-5p; hsa-let-7b-5p; hsa-let-7d-5p; hsa-let-7e-5p; hsa-let-7f-5p; hsa-let-7g-5p; hsa-let-7i-5p; hsa-miR-100-5p; hsa-miR-101-3p; hsa-miR-103a-3p; hsa-miR-106b-5p; hsa-miR-107; hsa-miR-10b-5p; hsa-miR-125a-5p; hsa-miR-125b-5p; hsa-miR-126-3p; hsa-miR-126-5p; hsa-miR-130a-3p; hsa-miR-132-3p; hsa-miR-135a-5p; hsa-miR-140-5p; hsa-miR-143-3p; hsa-miR-143-5p; hsa-miR-145-3p; hsa-miR-145-5p; hsa…
Pathways (KEGG)	Gastric cancer	over-represented	4.33e-12	4.33e-12	2.24e-11	88.991	118	hsa-let-7a-5p; hsa-let-7b-5p; hsa-let-7d-5p; hsa-let-7e-5p; hsa-let-7f-5p; hsa-let-7g-5p; hsa-let-7i-5p; hsa-miR-100-5p; hsa-miR-101-3p; hsa-miR-103a-3p; hsa-miR-106b-5p; hsa-miR-107; hsa-miR-10b-5p; hsa-miR-125a-5p; hsa-miR-125b-5p; hsa-miR-126-3p; hsa-miR-126-5p; hsa-miR-130a-3p; hsa-miR-132-3p; hsa-miR-135a-5p; hsa-miR-136-3p; hsa-miR-136-5p; hsa-miR-140-5p; hsa-miR-143-3p; hsa-miR-143-5p; hsa…
Gene Ontology (miRWalk)	GO0042803 protein homodimerization activity	over-represented	4.39e-12	4.39e-12	2.87e-10	43.0187	75	hsa-let-7a-5p; hsa-let-7b-5p; hsa-let-7d-5p; hsa-let-7e-5p; hsa-let-7f-5p; hsa-miR-100-5p; hsa-miR-101-3p; hsa-miR-103a-3p; hsa-miR-106b-5p; hsa-miR-107; hsa-miR-125a-5p; hsa-miR-125b-5p; hsa-miR-126-3p; hsa-miR-130a-3p; hsa-miR-132-3p; hsa-miR-135a-5p; hsa-miR-136-5p; hsa-miR-140-5p; hsa-miR-143-3p; hsa-miR-145-5p; hsa-miR-148a-3p; hsa-miR-148b-3p; hsa-miR-150-5p; hsa-miR-15a-5p; hsa-miR-15b-5p;…
Annotations derived over miRTarBase (Gene Ontology)	stress granule assembly GO0034063	over-represented	4.45e-12	4.45e-12	1.1e-10	24.8208	58	hsa-let-7a-5p; hsa-let-7b-5p; hsa-let-7d-5p; hsa-let-7e-5p; hsa-let-7f-5p; hsa-let-7g-5p; hsa-let-7i-5p; hsa-miR-101-3p; hsa-miR-106b-5p; hsa-miR-130a-3p; hsa-miR-143-3p; hsa-miR-145-5p; hsa-miR-148a-3p; hsa-miR-148b-3p; hsa-miR-15a-5p; hsa-miR-15b-5p; hsa-miR-16-5p; hsa-miR-17-5p; hsa-miR-181c-5p; hsa-miR-185-5p; hsa-miR-195-5p; hsa-miR-199a-5p; hsa-miR-199b-5p; hsa-miR-19a-3p; hsa-miR-19b-3p; h…
Pathways (KEGG)	Parathyroid hormone synthesis, secretion and action	over-represented	4.53e-12	4.53e-12	2.31e-11	67.5851	103	hsa-let-7a-5p; hsa-let-7b-5p; hsa-let-7d-5p; hsa-let-7e-5p; hsa-let-7f-5p; hsa-let-7g-5p; hsa-let-7i-5p; hsa-miR-100-5p; hsa-miR-101-3p; hsa-miR-103a-3p; hsa-miR-106b-5p; hsa-miR-107; hsa-miR-10b-5p; hsa-miR-125a-5p; hsa-miR-125b-5p; hsa-miR-126-3p; hsa-miR-130a-3p; hsa-miR-132-3p; hsa-miR-135a-5p; hsa-miR-136-5p; hsa-miR-140-5p; hsa-miR-143-3p; hsa-miR-143-5p; hsa-miR-145-3p; hsa-miR-145-5p; hsa…
Annotations derived over miRTarBase (Gene Ontology)	regulation of stem cell division GO2000035	over-represented	4.54e-12	4.54e-12	1.12e-10	7.34543	30	hsa-let-7a-5p; hsa-let-7b-5p; hsa-let-7d-5p; hsa-let-7e-5p; hsa-let-7f-5p; hsa-let-7g-5p; hsa-let-7i-5p; hsa-miR-106b-5p; hsa-miR-126-5p; hsa-miR-130a-3p; hsa-miR-132-3p; hsa-miR-17-3p; hsa-miR-17-5p; hsa-miR-181c-5p; hsa-miR-19b-3p; hsa-miR-20a-5p; hsa-miR-20b-5p; hsa-miR-214-3p; hsa-miR-218-5p; hsa-miR-26b-5p; hsa-miR-29a-3p; hsa-miR-29b-3p; hsa-miR-301a-3p; hsa-miR-30b-5p; hsa-miR-30c-5p; hsa-…
[truncated: 12,706 more rows]
