# Supplementary material for: Identification of characteristic genes and construction of regulatory network in gallbladder carcinoma
Source: BMC Med Genomics. 2023 Oct 11;16:240. doi: 10.1186/s12920-023-01663-z (PMC10566037; doi:10.1186/s12920-023-01663-z)
Supplement: Supplementary file 5 — Additional file 5: Table S4. The ceRNA network of GBC containing 211 mRNAs, 1 miRNA, 2 lncRNAs, and 48 circRNAs. [file 12920_2023_1663_MOESM5_ESM.xlsx]

## Sheet: Sheet1
Table S4. The ceRNA network of GBC containing 211 mRNAs, 1 miRNA, 2 lncRNAs, and 48 circRNAs
Source	Target
hsa-miR-4770	MIR205HG
hsa-miR-4770	PVT1
hsa-miR-4770	TUBA1B
hsa-miR-4770	TUBA1A
hsa-miR-4770	ARHGAP18
hsa-miR-4770	HMGA1
hsa-miR-4770	BICD1
hsa-miR-4770	S100A11
hsa-miR-4770	DNAJA4
hsa-miR-4770	TPM3
hsa-miR-4770	SLC7A11
hsa-miR-4770	CCDC97
hsa-miR-4770	SLC6A9
hsa-miR-4770	CDK1
hsa-miR-4770	COL1A1
hsa-miR-4770	TPM4
hsa-miR-4770	HK2
hsa-miR-4770	GALNT7
hsa-miR-4770	TFAP2A
hsa-miR-4770	FXYD3
hsa-miR-4770	MSI2
hsa-miR-4770	SYK
hsa-miR-4770	SRGAP1
hsa-miR-4770	GPD2
hsa-miR-4770	UBE2Z
hsa-miR-4770	DLG3
hsa-miR-4770	GOLM1
hsa-miR-4770	RPGRIP1L
hsa-miR-4770	MLLT3
hsa-miR-4770	PTBP3
hsa-miR-4770	PTPDC1
hsa-miR-4770	ZBTB26
hsa-miR-4770	KLC2
hsa-miR-4770	GFPT2
hsa-miR-4770	ZWILCH
hsa-miR-4770	BCAT1
hsa-miR-4770	BCAT2
hsa-miR-4770	CD44
hsa-miR-4770	PLAU
hsa-miR-4770	CTTNBP2NL
hsa-miR-4770	TTF2
hsa-miR-4770	KIF3A
hsa-miR-4770	AGR2
hsa-miR-4770	FMN1
hsa-miR-4770	MBOAT2
hsa-miR-4770	LIMS1
hsa-miR-4770	SLC36A1
hsa-miR-4770	LIMK1
hsa-miR-4770	UCK2
hsa-miR-4770	COG5
hsa-miR-4770	MARCKS
hsa-miR-4770	RBPJ
hsa-miR-4770	SLC41A1
hsa-miR-4770	ZNF207
hsa-miR-4770	CCP110
hsa-miR-4770	CEP135
hsa-miR-4770	RRM2
hsa-miR-4770	ANXA3
hsa-miR-4770	TMEM237
hsa-miR-4770	PLAGL2
hsa-miR-4770	MYBL2
hsa-miR-4770	CBL
hsa-miR-4770	COL12A1
hsa-miR-4770	IGF1R
hsa-miR-4770	GALNT6
hsa-miR-4770	COL5A2
hsa-miR-4770	CA12
hsa-miR-4770	LPAR2
hsa-miR-4770	ZC3H15
hsa-miR-4770	TAF4B
hsa-miR-4770	ITGA6
hsa-miR-4770	FHDC1
hsa-miR-4770	FAM111A
hsa-miR-4770	THY1
hsa-miR-4770	PLXNA4
hsa-miR-4770	XPR1
hsa-miR-4770	RNF24
hsa-miR-4770	NETO2
hsa-miR-4770	RFWD3
hsa-miR-4770	ZNF827
hsa-miR-4770	RHOBTB2
hsa-miR-4770	TC2N
hsa-miR-4770	SP4
hsa-miR-4770	FTSJ1
hsa-miR-4770	CASP8
hsa-miR-4770	VPS72
hsa-miR-4770	CCDC137
hsa-miR-4770	USP54
hsa-miR-4770	ANKS6
hsa-miR-4770	SLC26A6
hsa-miR-4770	STXBP5
hsa-miR-4770	CD47
hsa-miR-4770	AP2B1
hsa-miR-4770	FLVCR1
hsa-miR-4770	ASAP1
hsa-miR-4770	ABL2
hsa-miR-4770	SIX4
hsa-miR-4770	TTYH3
hsa-miR-4770	HILPDA
hsa-miR-4770	HDAC7
hsa-miR-4770	FGD6
hsa-miR-4770	TRPS1
hsa-miR-4770	PLEKHG2
hsa-miR-4770	ITGA11
hsa-miR-4770	CCDC6
hsa-miR-4770	PRKX
hsa-miR-4770	YWHAQ
hsa-miR-4770	DYRK2
hsa-miR-4770	SSH2
hsa-miR-4770	TANC2
hsa-miR-4770	DYNC2H1
hsa-miR-4770	TUBB6
hsa-miR-4770	CDR2L
hsa-miR-4770	COL24A1
hsa-miR-4770	LMO4
hsa-miR-4770	TROAP
hsa-miR-4770	LRP10
hsa-miR-4770	POLR1A
hsa-miR-4770	PACS1
hsa-miR-4770	RBL1
hsa-miR-4770	CTTN
hsa-miR-4770	SLC39A10
hsa-miR-4770	FUT4
hsa-miR-4770	PAPPA
hsa-miR-4770	MCU
hsa-miR-4770	GLS
hsa-miR-4770	RASGRP1
hsa-miR-4770	SYT11
hsa-miR-4770	CIT
hsa-miR-4770	QSER1
hsa-miR-4770	FSTL1
hsa-miR-4770	WIPF2
hsa-miR-4770	PHTF2
hsa-miR-4770	PHF6
hsa-miR-4770	MAP1A
hsa-miR-4770	SWAP70
hsa-miR-4770	ZNF100
hsa-miR-4770	LRP12
hsa-miR-4770	DAPP1
hsa-miR-4770	LAMC1
hsa-miR-4770	CNIH4
hsa-miR-4770	SGCB
hsa-miR-4770	NOP2
hsa-miR-4770	SMC2
hsa-miR-4770	IGFBP5
hsa-miR-4770	EME1
hsa-miR-4770	MXRA5
hsa-miR-4770	ZFHX2
hsa-miR-4770	PGK1
hsa-miR-4770	FAR1
hsa-miR-4770	CHEK2
hsa-miR-4770	WWC3
hsa-miR-4770	DRAM1
hsa-miR-4770	ANXA11
hsa-miR-4770	MEX3B
hsa-miR-4770	SMAD3
hsa-miR-4770	PDK1
hsa-miR-4770	BRCA1
hsa-miR-4770	CYBRD1
hsa-miR-4770	RB1
hsa-miR-4770	CASK
hsa-miR-4770	JPH1
hsa-miR-4770	ENAH
hsa-miR-4770	KRT80
hsa-miR-4770	PTPRE
hsa-miR-4770	TMEM8B
hsa-miR-4770	UACA
hsa-miR-4770	TPM1
hsa-miR-4770	SFMBT2
hsa-miR-4770	SESTD1
hsa-miR-4770	RAB11FIP1
hsa-miR-4770	RARG
hsa-miR-4770	CELSR2
hsa-miR-4770	GMPS
hsa-miR-4770	VASH1
hsa-miR-4770	BMP7
hsa-miR-4770	MYO5A
hsa-miR-4770	PM20D2
hsa-miR-4770	TMOD2
hsa-miR-4770	BAG3
hsa-miR-4770	MAP1B
hsa-miR-4770	GLI3
hsa-miR-4770	PDGFRB
hsa-miR-4770	USP46
hsa-miR-4770	IKZF2
hsa-miR-4770	LSAMP
hsa-miR-4770	GRHL2
hsa-miR-4770	STMN3
hsa-miR-4770	GPR63
hsa-miR-4770	SLC1A3
hsa-miR-4770	FSCN1
hsa-miR-4770	GFPT1
hsa-miR-4770	THRA
hsa-miR-4770	OR51E2
hsa-miR-4770	CELF2
hsa-miR-4770	LDLRAD3
hsa-miR-4770	C9orf40
hsa-miR-4770	NUAK2
hsa-miR-4770	THBS1
hsa-miR-4770	NPAS1
hsa-miR-4770	ZSCAN12
hsa-miR-4770	CKB
hsa-miR-4770	NEBL
hsa-miR-4770	PTGS2
hsa-miR-4770	PDE3A
hsa-miR-4770	DSC3
hsa-miR-4770	PNMA2
hsa-miR-4770	ZNF610
hsa-miR-4770	HLA-DPB1
hsa-miR-4770	SLCO2A1
hsa-miR-4770	CREB5
hsa-miR-4770	IGF2BP1
hsa-miR-4770	KCNJ12
hsa-miR-4770	KRT19
hsa-miR-4770	PEG10
hsa-miR-4770	BCAP31
hsa-miR-4770	TRIM16
hsa-miR-4770	SHROOM3
hsa-miR-4770	PDCD6
hsa-miR-4770	UBE2Z
hsa-miR-4770	SIPA1L3
hsa-miR-4770	TUBA4A
hsa-miR-4770	ASAP2
hsa-miR-4770	ITPR3
hsa-miR-4770	CFL1
hsa-miR-4770	HPS3
hsa-miR-4770	DAP
hsa-miR-4770	KYNU
hsa-miR-4770	CAPG
hsa-miR-4770	GAPDH
hsa-miR-4770	CALR
hsa-miR-4770	PSMD2
hsa-miR-4770	PLEKHA7
hsa-miR-4770	KLF5
hsa-miR-4770	WNT3
hsa-miR-4770	TNIP1
hsa-miR-4770	RAB22A
hsa-miR-4770	LMO7
hsa-miR-4770	TRIM25
hsa-miR-4770	LASP1
hsa-miR-4770	HERC4
hsa-miR-4770	EVPL
hsa-miR-4770	GPS1
hsa-miR-4770	FASN
hsa-miR-4770	OAS3
hsa-miR-4770	KRT17
hsa-miR-4770	NACC1
hsa-miR-4770	FAM111A
hsa-miR-4770	FAM83H
hsa-miR-4770	CARS2
hsa-miR-4770	CELSR3
hsa-miR-4770	NLRP2
hsa-miR-4770	GPRC5A
hsa-miR-4770	MYO1C
hsa-miR-4770	AHNAK2
hsa-miR-4770	MGAT4B
hsa-miR-4770	CD44
hsa-miR-4770	PSMD5
hsa-miR-4770	DOCK5
hsa-miR-4770	HSPBP1
hsa-miR-4770	GLTPD1
