# Supplementary material for: Identification of characteristic genes and construction of regulatory network in gallbladder carcinoma
Source: BMC Med Genomics. 2023 Oct 11;16:240. doi: 10.1186/s12920-023-01663-z (PMC10566037; doi:10.1186/s12920-023-01663-z)
Supplement: Supplementary file 6 — Additional file 6: Table S5. Eighty biological process entries analysis of ceRNA regulatory network. [file 12920_2023_1663_MOESM6_ESM.xlsx]

## Sheet: Sheet1
Table S5. Eighty biological process entries analysis of ceRNA regulatory network
ID	Description	GeneRatio	BgRatio	pvalue	p.adjust	qvalue	geneID
GO:0007015	actin filament organization	19/204	400/18670	8.9393e-08	0.000297232	0.000252653	ARHGAP18/TPM3/TPM4/FMN1/LIMK1/MARCKS/FHDC1/RHOBTB2/CD47/PLEKHG2/CTTN/CIT/SWAP70/SMAD3/ENAH/TPM1/TMOD2/FSCN1/NEBL
GO:0031589	cell-substrate adhesion	16/204	354/18670	1.85502e-06	0.00308398	0.00262144	COL1A1/CD44/PLAU/AGR2/FMN1/LIMS1/ITGA6/THY1/ITGA11/PRKX/CTTN/LAMC1/SMAD3/CASK/TMEM8B/THBS1
GO:0048736	appendage development	11/204	179/18670	4.52728e-06	0.0037633	0.00319888	SLC7A11/TFAP2A/RPGRIP1L/FMN1/ITGA6/FLVCR1/DYNC2H1/RARG/BMP7/GLI3/GRHL2
GO:0060173	limb development	11/204	179/18670	4.52728e-06	0.0037633	0.00319888	SLC7A11/TFAP2A/RPGRIP1L/FMN1/ITGA6/FLVCR1/DYNC2H1/RARG/BMP7/GLI3/GRHL2
GO:0032956	regulation of actin cytoskeleton organization	15/204	343/18670	5.85645e-06	0.00379489	0.00322573	ARHGAP18/FMN1/LIMK1/RHOBTB2/CD47/ABL2/PLEKHG2/CTTN/CIT/SWAP70/SMAD3/TPM1/TMOD2/PDGFRB/FSCN1
GO:0007160	cell-matrix adhesion	12/204	225/18670	7.15711e-06	0.00379489	0.00322573	CD44/PLAU/FMN1/LIMS1/ITGA6/THY1/ITGA11/CTTN/SMAD3/CASK/TMEM8B/THBS1
GO:1902903	regulation of supramolecular fiber organization	15/204	352/18670	7.98924e-06	0.00379489	0.00322573	ARHGAP18/FMN1/LIMK1/RHOBTB2/CD47/PLEKHG2/CTTN/CIT/MAP1A/SWAP70/SMAD3/RB1/TPM1/TMOD2/MAP1B
GO:0007044	cell-substrate junction assembly	8/204	97/18670	1.11375e-05	0.00436907	0.0037138	FMN1/LIMS1/ITGA6/THY1/CTTN/LAMC1/SMAD3/THBS1
GO:0060541	respiratory system development	11/204	198/18670	1.18261e-05	0.00436907	0.0037138	SLC7A11/RPGRIP1L/AGR2/RBPJ/SIX4/IGFBP5/RARG/GLI3/PDGFRB/GRHL2/THRA
GO:0048705	skeletal system morphogenesis	12/204	239/18670	1.31592e-05	0.00437543	0.0037192	COL1A1/TFAP2A/FMN1/COL12A1/FLVCR1/SIX4/SMAD3/RARG/BMP7/GLI3/GRHL2/THRA
GO:0032970	regulation of actin filament-based process	15/204	388/18670	2.51069e-05	0.00758912	0.0064509	ARHGAP18/FMN1/LIMK1/RHOBTB2/CD47/ABL2/PLEKHG2/CTTN/CIT/SWAP70/SMAD3/TPM1/TMOD2/PDGFRB/FSCN1
GO:0030705	cytoskeleton-dependent intracellular transport	10/204	180/18670	2.9658e-05	0.00804673	0.00683988	TUBA1B/TUBA1A/BICD1/KIF3A/DYNC2H1/RASGRP1/MAP1A/MYO5A/BAG3/MAP1B
GO:0110053	regulation of actin filament organization	12/204	261/18670	3.14609e-05	0.00804673	0.00683988	ARHGAP18/FMN1/LIMK1/RHOBTB2/CD47/PLEKHG2/CTTN/CIT/SWAP70/SMAD3/TPM1/TMOD2
GO:0035107	appendage morphogenesis	9/204	148/18670	3.68219e-05	0.00816218	0.00693802	TFAP2A/RPGRIP1L/FMN1/FLVCR1/DYNC2H1/RARG/BMP7/GLI3/GRHL2
GO:0035108	limb morphogenesis	9/204	148/18670	3.68219e-05	0.00816218	0.00693802	TFAP2A/RPGRIP1L/FMN1/FLVCR1/DYNC2H1/RARG/BMP7/GLI3/GRHL2
GO:2000377	regulation of reactive oxygen species metabolic process	10/204	195/18670	5.84806e-05	0.010239	0.00870334	HK2/TFAP2A/SYK/CD47/SMAD3/BRCA1/BMP7/PDGFRB/THBS1/PTGS2
GO:0001701	in utero embryonic development	14/204	373/18670	6.45501e-05	0.010239	0.00870334	RPGRIP1L/RBPJ/CASP8/FLVCR1/TANC2/PHF6/SMAD3/TPM1/VASH1/BMP7/GLI3/GRHL2/STMN3/DSC3
GO:0043062	extracellular structure organization	15/204	422/18670	6.5412e-05	0.010239	0.00870334	COL1A1/CD44/PLAGL2/COL12A1/COL5A2/ITGA6/CD47/ITGA11/COL24A1/LAMC1/SMAD3/RB1/BMP7/FSCN1/THBS1
GO:0031032	actomyosin structure organization	10/204	199/18670	6.93289e-05	0.010239	0.00870334	LIMK1/FHDC1/CD47/SIX4/CIT/SMAD3/TPM1/TMOD2/PDGFRB/NEBL
GO:0030326	embryonic limb morphogenesis	8/204	125/18670	6.9859e-05	0.010239	0.00870334	TFAP2A/RPGRIP1L/FLVCR1/DYNC2H1/RARG/BMP7/GLI3/GRHL2
GO:0035113	embryonic appendage morphogenesis	8/204	125/18670	6.9859e-05	0.010239	0.00870334	TFAP2A/RPGRIP1L/FLVCR1/DYNC2H1/RARG/BMP7/GLI3/GRHL2
GO:0048704	embryonic skeletal system morphogenesis	7/204	93/18670	7.18208e-05	0.010239	0.00870334	TFAP2A/FLVCR1/SIX4/SMAD3/BMP7/GLI3/GRHL2
GO:0034329	cell junction assembly	11/204	241/18670	7.19648e-05	0.010239	0.00870334	FMN1/LIMS1/ITGA6/THY1/HDAC7/CTTN/LAMC1/SMAD3/GRHL2/FSCN1/THBS1
GO:0048706	embryonic skeletal system development	8/204	126/18670	7.39055e-05	0.010239	0.00870334	COL1A1/TFAP2A/FLVCR1/SIX4/SMAD3/BMP7/GLI3/GRHL2
GO:1902905	positive regulation of supramolecular fiber organization	10/204	204/18670	8.52554e-05	0.0110957	0.00943158	FMN1/LIMK1/RHOBTB2/CD47/CTTN/SWAP70/SMAD3/RB1/TPM1/MAP1B
GO:0060487	lung epithelial cell differentiation	4/204	22/18670	8.67635e-05	0.0110957	0.00943158	AGR2/RBPJ/GRHL2/THRA
GO:0006541	glutamine metabolic process	4/204	23/18670	0.000104134	0.012366	0.0105113	GFPT2/GLS/GMPS/GFPT1
GO:0060479	lung cell differentiation	4/204	23/18670	0.000104134	0.012366	0.0105113	AGR2/RBPJ/GRHL2/THRA
GO:0010810	regulation of cell-substrate adhesion	10/204	215/18670	0.00013149	0.015076	0.0128149	COL1A1/PLAU/AGR2/FMN1/LIMS1/ITGA6/THY1/SMAD3/CASK/THBS1
GO:0060711	labyrinthine layer development	5/204	46/18670	0.00014124	0.0151953	0.0129163	RBPJ/CASP8/VASH1/BMP7/GRHL2
GO:0045785	positive regulation of cell adhesion	14/204	403/18670	0.000145916	0.0151953	0.0129163	SYK/CD44/AGR2/FMN1/LIMS1/ITGA6/THY1/CD47/RASGRP1/SMAD3/TPM1/BMP7/GLI3/HLA-DPB1
GO:0051894	positive regulation of focal adhesion assembly	4/204	25/18670	0.00014624	0.0151953	0.0129163	FMN1/LIMS1/THY1/SMAD3
GO:0009064	glutamine family amino acid metabolic process	6/204	74/18670	0.000157913	0.015911	0.0135246	SLC7A11/GFPT2/GLS/GMPS/SLC1A3/GFPT1
GO:0030198	extracellular matrix organization	13/204	368/18670	0.000214126	0.0209402	0.0177996	COL1A1/CD44/COL12A1/COL5A2/ITGA6/CD47/ITGA11/COL24A1/LAMC1/SMAD3/RB1/FSCN1/THBS1
GO:0021545	cranial nerve development	5/204	51/18670	0.000231579	0.022	0.0187004	TFAP2A/PLXNA4/SIX4/GLI3/SLC1A3
GO:1903829	positive regulation of cellular protein localization	12/204	324/18670	0.000243734	0.0225116	0.0191353	BICD1/CDK1/AGR2/CASP8/AP2B1/YWHAQ/SYT11/MAP1A/SMAD3/BAG3/GLI3/PTGS2
GO:0007045	cell-substrate adherens junction assembly	6/204	81/18670	0.000259699	0.0227236	0.0193155	FMN1/LIMS1/THY1/CTTN/SMAD3/THBS1
GO:0048041	focal adhesion assembly	6/204	81/18670	0.000259699	0.0227236	0.0193155	FMN1/LIMS1/THY1/CTTN/SMAD3/THBS1
GO:0051017	actin filament bundle assembly	8/204	153/18670	0.000283237	0.0241477	0.0205261	LIMK1/MARCKS/FHDC1/CD47/SWAP70/SMAD3/TPM1/FSCN1
GO:0001952	regulation of cell-matrix adhesion	7/204	119/18670	0.000334555	0.0267218	0.0227141	PLAU/FMN1/LIMS1/THY1/SMAD3/CASK/THBS1
GO:0061572	actin filament bundle organization	8/204	157/18670	0.000337147	0.0267218	0.0227141	LIMK1/MARCKS/FHDC1/CD47/SWAP70/SMAD3/TPM1/FSCN1
GO:0038065	collagen-activated signaling pathway	3/204	13/18670	0.000339114	0.0267218	0.0227141	COL1A1/SYK/ITGA11
GO:1903393	positive regulation of adherens junction organization	4/204	31/18670	0.000345576	0.0267218	0.0227141	FMN1/LIMS1/THY1/SMAD3
GO:0034330	cell junction organization	11/204	290/18670	0.000360937	0.0272754	0.0231846	FMN1/LIMS1/ITGA6/THY1/HDAC7/CTTN/LAMC1/SMAD3/GRHL2/FSCN1/THBS1
GO:0070482	response to oxygen levels	13/204	394/18670	0.000412098	0.0304495	0.0258827	COL1A1/HK2/PLAU/RBPJ/CBL/HILPDA/PGK1/SMAD3/PDK1/BMP7/PDGFRB/THBS1/PTGS2
GO:1901890	positive regulation of cell junction assembly	4/204	33/18670	0.000441815	0.0313885	0.0266809	FMN1/LIMS1/THY1/SMAD3
GO:0001503	ossification	13/204	398/18670	0.000453327	0.0313885	0.0266809	COL1A1/TPM4/TFAP2A/RBPJ/COL5A2/HDAC7/ITGA11/IGFBP5/SMAD3/BMP7/GLI3/THRA/PTGS2
GO:0034333	adherens junction assembly	6/204	90/18670	0.000459376	0.0313885	0.0266809	FMN1/LIMS1/THY1/CTTN/SMAD3/THBS1
GO:0007093	mitotic cell cycle checkpoint	8/204	165/18670	0.000470127	0.0313885	0.0266809	CDK1/ZWILCH/ZNF207/RFWD3/EME1/CHEK2/BRCA1/RB1
GO:0051893	regulation of focal adhesion assembly	5/204	60/18670	0.000497309	0.0313885	0.0266809	FMN1/LIMS1/THY1/SMAD3/THBS1
GO:0090109	regulation of cell-substrate junction assembly	5/204	60/18670	0.000497309	0.0313885	0.0266809	FMN1/LIMS1/THY1/SMAD3/THBS1
GO:0008154	actin polymerization or depolymerization	9/204	209/18670	0.000500328	0.0313885	0.0266809	ARHGAP18/FMN1/RHOBTB2/PLEKHG2/CTTN/CIT/SWAP70/ENAH/TMOD2
GO:0051216	cartilage development	9/204	209/18670	0.000500328	0.0313885	0.0266809	COL1A1/CD44/COL12A1/TRPS1/SMAD3/RARG/BMP7/GLI3/THRA
GO:0043584	nose development	3/204	15/18670	0.000530867	0.0318819	0.0271002	RPGRIP1L/SIX4/GLI3
GO:0072075	metanephric mesenchyme development	3/204	15/18670	0.000530867	0.0318819	0.0271002	SIX4/BMP7/PDGFRB
GO:0032233	positive regulation of actin filament bundle assembly	5/204	61/18670	0.000536958	0.0318819	0.0271002	LIMK1/CD47/SWAP70/SMAD3/TPM1
GO:0060993	kidney morphogenesis	6/204	94/18670	0.000579481	0.0338031	0.0287333	FMN1/SIX4/PRKX/BMP7/GLI3/PDGFRB
GO:0030324	lung development	8/204	172/18670	0.000618798	0.0349374	0.0296975	SLC7A11/AGR2/RBPJ/IGFBP5/GLI3/PDGFRB/GRHL2/THRA
GO:0060428	lung epithelium development	4/204	36/18670	0.000619943	0.0349374	0.0296975	AGR2/RBPJ/GRHL2/THRA
GO:0034504	protein localization to nucleus	10/204	262/18670	0.000634605	0.0351677	0.0298932	CDK1/COL1A1/SYK/SIX4/POLR1A/SMAD3/BMP7/BAG3/GLI3/PTGS2
GO:0034116	positive regulation of heterotypic cell-cell adhesion	3/204	16/18670	0.00064813	0.0352757	0.029985	CD44/THY1/BMP7
GO:0001654	eye development	12/204	362/18670	0.000657772	0.0352757	0.029985	SLC7A11/TFAP2A/GPD2/RPGRIP1L/COL5A2/THY1/SMAD3/RARG/BMP7/GLI3/PDGFRB/GRHL2
GO:0042307	positive regulation of protein import into nucleus	4/204	37/18670	0.000689192	0.036374	0.0309186	SMAD3/BAG3/GLI3/PTGS2
GO:0043010	camera-type eye development	11/204	314/18670	0.000700521	0.0363942	0.0309358	SLC7A11/TFAP2A/GPD2/RPGRIP1L/THY1/SMAD3/RARG/BMP7/GLI3/PDGFRB/GRHL2
GO:0030323	respiratory tube development	8/204	176/18670	0.000719486	0.0364787	0.0310076	SLC7A11/AGR2/RBPJ/IGFBP5/GLI3/PDGFRB/GRHL2/THRA
GO:0150063	visual system development	12/204	366/18670	0.000724088	0.0364787	0.0310076	SLC7A11/TFAP2A/GPD2/RPGRIP1L/COL5A2/THY1/SMAD3/RARG/BMP7/GLI3/PDGFRB/GRHL2
GO:1901605	alpha-amino acid metabolic process	9/204	222/18670	0.000770883	0.0377426	0.032082	SLC7A11/GFPT2/BCAT1/BCAT2/GLS/GMPS/SLC1A3/GFPT1/CKB
GO:1904888	cranial skeletal system development	5/204	66/18670	0.00077188	0.0377426	0.032082	TFAP2A/SIX4/SMAD3/GLI3/GRHL2
GO:0032535	regulation of cellular component size	12/204	370/18670	0.000795919	0.0379146	0.0322281	ARHGAP18/FMN1/LIMK1/PLXNA4/RHOBTB2/PLEKHG2/CTTN/CIT/SWAP70/RARG/TMOD2/MAP1B
GO:0008064	regulation of actin polymerization or depolymerization	8/204	179/18670	0.000803341	0.0379146	0.0322281	ARHGAP18/FMN1/RHOBTB2/PLEKHG2/CTTN/CIT/SWAP70/TMOD2
GO:0048880	sensory system development	12/204	371/18670	0.00081478	0.0379146	0.0322281	SLC7A11/TFAP2A/GPD2/RPGRIP1L/COL5A2/THY1/SMAD3/RARG/BMP7/GLI3/PDGFRB/GRHL2
GO:1903391	regulation of adherens junction organization	5/204	67/18670	0.000826819	0.0379146	0.0322281	FMN1/LIMS1/THY1/SMAD3/THBS1
GO:0030832	regulation of actin filament length	8/204	180/18670	0.000832977	0.0379146	0.0322281	ARHGAP18/FMN1/RHOBTB2/PLEKHG2/CTTN/CIT/SWAP70/TMOD2
GO:1904591	positive regulation of protein import	4/204	39/18670	0.000843813	0.0379146	0.0322281	SMAD3/BAG3/GLI3/PTGS2
GO:0061448	connective tissue development	10/204	273/18670	0.000869762	0.0382705	0.0325307	COL1A1/CD44/COL12A1/TRPS1/SMAD3/RARG/BMP7/GLI3/PDGFRB/THRA
GO:0051495	positive regulation of cytoskeleton organization	9/204	226/18670	0.000874755	0.0382705	0.0325307	FMN1/LIMK1/RHOBTB2/CD47/CTTN/SWAP70/SMAD3/TPM1/MAP1B
GO:0007229	integrin-mediated signaling pathway	6/204	103/18670	0.000938463	0.0405245	0.0344466	SYK/LIMS1/ITGA6/THY1/CD47/ITGA11
GO:0001655	urogenital system development	11/204	330/18670	0.00104992	0.0447562	0.0380437	TFAP2A/RPGRIP1L/FMN1/ITGA6/SIX4/PRKX/SMAD3/RARG/BMP7/GLI3/PDGFRB
GO:0072074	kidney mesenchyme development	3/204	19/18670	0.00109473	0.0460758	0.0391654	SIX4/BMP7/PDGFRB
GO:0072593	reactive oxygen species metabolic process	10/204	284/18670	0.00117229	0.0487233	0.0414158	HK2/TFAP2A/SYK/CD47/SMAD3/BRCA1/BMP7/PDGFRB/THBS1/PTGS2
GO(CC)
ID	Description	GeneRatio	BgRatio	pvalue	p.adjust	qvalue	geneID
GO:0005925	focal adhesion	16/206	405/19717	5.91547e-06	0.000926864	0.00082119	HMGA1/TPM4/CD44/PLAU/LIMS1/LIMK1/MARCKS/CBL/ITGA6/THY1/ITGA11/YWHAQ/CTTN/CASK/ENAH/PDGFRB
GO:0005924	cell-substrate adherens junction	16/206	408/19717	6.49118e-06	0.000926864	0.00082119	HMGA1/TPM4/CD44/PLAU/LIMS1/LIMK1/MARCKS/CBL/ITGA6/THY1/ITGA11/YWHAQ/CTTN/CASK/ENAH/PDGFRB
GO:0030055	cell-substrate junction	16/206	412/19717	7.33665e-06	0.000926864	0.00082119	HMGA1/TPM4/CD44/PLAU/LIMS1/LIMK1/MARCKS/CBL/ITGA6/THY1/ITGA11/YWHAQ/CTTN/CASK/ENAH/PDGFRB
GO:0030426	growth cone	10/206	171/19717	1.30432e-05	0.0010119	0.000896532	DLG3/CBL/THY1/CTTN/MYO5A/TMOD2/MAP1B/STMN3/FSCN1/IGF2BP1
GO:0032432	actin filament bundle	7/206	75/19717	1.33496e-05	0.0010119	0.000896532	TPM3/TPM4/MARCKS/TPM1/BAG3/FSCN1/NEBL
GO:0030427	site of polarized growth	10/206	176/19717	1.67619e-05	0.00101905	0.000902868	DLG3/CBL/THY1/CTTN/MYO5A/TMOD2/MAP1B/STMN3/FSCN1/IGF2BP1
GO:0042641	actomyosin	7/206	79/19717	1.88215e-05	0.00101905	0.000902868	TPM3/TPM4/TPM1/MYO5A/BAG3/FSCN1/NEBL
GO:0001725	stress fiber	6/206	67/19717	7.10057e-05	0.00299013	0.00264922	TPM3/TPM4/TPM1/BAG3/FSCN1/NEBL
GO:0097517	contractile actin filament bundle	6/206	67/19717	7.10057e-05	0.00299013	0.00264922	TPM3/TPM4/TPM1/BAG3/FSCN1/NEBL
GO:0005874	microtubule	14/206	416/19717	0.000128294	0.00486232	0.00430796	TUBA1B/TUBA1A/BICD1/CDK1/RPGRIP1L/KLC2/KIF3A/ZNF207/FHDC1/DYNC2H1/TUBB6/MAP1A/MYO5A/MAP1B
GO:0005884	actin filament	7/206	111/19717	0.000166459	0.00573526	0.00508137	TPM3/TPM4/FMN1/CTTN/WIPF2/TPM1/MYO5A
GO:0033267	axon part	13/206	382/19717	0.00020045	0.00622414	0.00551451	DLG3/KIF3A/CBL/THY1/CTTN/SYT11/MAP1A/MYO5A/TMOD2/MAP1B/STMN3/FSCN1/IGF2BP1
GO:0150034	distal axon	11/206	285/19717	0.000213493	0.00622414	0.00551451	DLG3/CBL/THY1/CTTN/SYT11/MYO5A/TMOD2/MAP1B/STMN3/FSCN1/IGF2BP1
GO:0002102	podosome	4/206	30/19717	0.000256306	0.00693856	0.00614749	TPM4/ASAP1/CTTN/FSCN1
GO:0005865	striated muscle thin filament	4/206	31/19717	0.000291884	0.00737494	0.00653411	TPM3/TPM4/TPM1/TMOD2
GO:0036379	myofilament	4/206	32/19717	0.00033087	0.00748433	0.00663103	TPM3/TPM4/TPM1/TMOD2
GO:0031252	cell leading edge	13/206	403/19717	0.000335709	0.00748433	0.00663103	S100A11/CD44/LIMK1/THY1/FGD6/LMO4/CTTN/SWAP70/ENAH/TPM1/MYO5A/FSCN1/IGF2BP1
GO:0005881	cytoplasmic microtubule	5/206	69/19717	0.000774851	0.0163149	0.0144548	TUBA1B/TUBA1A/BICD1/RPGRIP1L/FHDC1
GO:0030027	lamellipodium	8/206	193/19717	0.000983457	0.0196174	0.0173808	CD44/LIMK1/FGD6/CTTN/SWAP70/ENAH/FSCN1/IGF2BP1
GO:0005788	endoplasmic reticulum lumen	10/206	309/19717	0.00158063	0.029953	0.026538	COL1A1/GOLM1/COL12A1/COL5A2/COL24A1/FSTL1/LAMC1/IGFBP5/THBS1/PTGS2
GO:0044420	extracellular matrix component	4/206	51/19717	0.00197005	0.0355547	0.031501	COL1A1/COL12A1/COL5A2/LAMC1
