# Supplementary material for: Identification of characteristic genes and construction of regulatory network in gallbladder carcinoma
Source: BMC Med Genomics. 2023 Oct 11;16:240. doi: 10.1186/s12920-023-01663-z (PMC10566037; doi:10.1186/s12920-023-01663-z)
Supplement: Supplementary file 7 — Additional file 7: Table S6. Twenty-one cellular components analysis of ceRNA regulatory network. [file 12920_2023_1663_MOESM7_ESM.xlsx]

## Sheet: Sheet1
Table S6. Twenty-one cellular components analysis of ceRNA regulatory network
ID	Description	GeneRatio	BgRatio	pvalue	p.adjust	qvalue	geneID
GO:0005925	focal adhesion	16/206	405/19717	5.91547e-06	0.000926864	0.00082119	HMGA1/TPM4/CD44/PLAU/LIMS1/LIMK1/MARCKS/CBL/ITGA6/THY1/ITGA11/YWHAQ/CTTN/CASK/ENAH/PDGFRB
GO:0005924	cell-substrate adherens junction	16/206	408/19717	6.49118e-06	0.000926864	0.00082119	HMGA1/TPM4/CD44/PLAU/LIMS1/LIMK1/MARCKS/CBL/ITGA6/THY1/ITGA11/YWHAQ/CTTN/CASK/ENAH/PDGFRB
GO:0030055	cell-substrate junction	16/206	412/19717	7.33665e-06	0.000926864	0.00082119	HMGA1/TPM4/CD44/PLAU/LIMS1/LIMK1/MARCKS/CBL/ITGA6/THY1/ITGA11/YWHAQ/CTTN/CASK/ENAH/PDGFRB
GO:0030426	growth cone	10/206	171/19717	1.30432e-05	0.0010119	0.000896532	DLG3/CBL/THY1/CTTN/MYO5A/TMOD2/MAP1B/STMN3/FSCN1/IGF2BP1
GO:0032432	actin filament bundle	7/206	75/19717	1.33496e-05	0.0010119	0.000896532	TPM3/TPM4/MARCKS/TPM1/BAG3/FSCN1/NEBL
GO:0030427	site of polarized growth	10/206	176/19717	1.67619e-05	0.00101905	0.000902868	DLG3/CBL/THY1/CTTN/MYO5A/TMOD2/MAP1B/STMN3/FSCN1/IGF2BP1
GO:0042641	actomyosin	7/206	79/19717	1.88215e-05	0.00101905	0.000902868	TPM3/TPM4/TPM1/MYO5A/BAG3/FSCN1/NEBL
GO:0001725	stress fiber	6/206	67/19717	7.10057e-05	0.00299013	0.00264922	TPM3/TPM4/TPM1/BAG3/FSCN1/NEBL
GO:0097517	contractile actin filament bundle	6/206	67/19717	7.10057e-05	0.00299013	0.00264922	TPM3/TPM4/TPM1/BAG3/FSCN1/NEBL
GO:0005874	microtubule	14/206	416/19717	0.000128294	0.00486232	0.00430796	TUBA1B/TUBA1A/BICD1/CDK1/RPGRIP1L/KLC2/KIF3A/ZNF207/FHDC1/DYNC2H1/TUBB6/MAP1A/MYO5A/MAP1B
GO:0005884	actin filament	7/206	111/19717	0.000166459	0.00573526	0.00508137	TPM3/TPM4/FMN1/CTTN/WIPF2/TPM1/MYO5A
GO:0033267	axon part	13/206	382/19717	0.00020045	0.00622414	0.00551451	DLG3/KIF3A/CBL/THY1/CTTN/SYT11/MAP1A/MYO5A/TMOD2/MAP1B/STMN3/FSCN1/IGF2BP1
GO:0150034	distal axon	11/206	285/19717	0.000213493	0.00622414	0.00551451	DLG3/CBL/THY1/CTTN/SYT11/MYO5A/TMOD2/MAP1B/STMN3/FSCN1/IGF2BP1
GO:0002102	podosome	4/206	30/19717	0.000256306	0.00693856	0.00614749	TPM4/ASAP1/CTTN/FSCN1
GO:0005865	striated muscle thin filament	4/206	31/19717	0.000291884	0.00737494	0.00653411	TPM3/TPM4/TPM1/TMOD2
GO:0036379	myofilament	4/206	32/19717	0.00033087	0.00748433	0.00663103	TPM3/TPM4/TPM1/TMOD2
GO:0031252	cell leading edge	13/206	403/19717	0.000335709	0.00748433	0.00663103	S100A11/CD44/LIMK1/THY1/FGD6/LMO4/CTTN/SWAP70/ENAH/TPM1/MYO5A/FSCN1/IGF2BP1
GO:0005881	cytoplasmic microtubule	5/206	69/19717	0.000774851	0.0163149	0.0144548	TUBA1B/TUBA1A/BICD1/RPGRIP1L/FHDC1
GO:0030027	lamellipodium	8/206	193/19717	0.000983457	0.0196174	0.0173808	CD44/LIMK1/FGD6/CTTN/SWAP70/ENAH/FSCN1/IGF2BP1
GO:0005788	endoplasmic reticulum lumen	10/206	309/19717	0.00158063	0.029953	0.026538	COL1A1/GOLM1/COL12A1/COL5A2/COL24A1/FSTL1/LAMC1/IGFBP5/THBS1/PTGS2
GO:0044420	extracellular matrix component	4/206	51/19717	0.00197005	0.0355547	0.031501	COL1A1/COL12A1/COL5A2/LAMC1
