# Supplementary material for: Identification of characteristic genes and construction of regulatory network in gallbladder carcinoma
Source: BMC Med Genomics. 2023 Oct 11;16:240. doi: 10.1186/s12920-023-01663-z (PMC10566037; doi:10.1186/s12920-023-01663-z)
Supplement: Supplementary file 8 — Additional file 8: Table S7. Five molecular functions entries analysis of ceRNA regulatory network. [file 12920_2023_1663_MOESM8_ESM.xlsx]

## Sheet: Sheet1
Table S7. Five molecular functions entries analysis of ceRNA regulatory network
ID	Description	GeneRatio	BgRatio	pvalue	p.adjust	qvalue	geneID
GO:0003779	actin binding	18/207	431/17697	3.33372e-06	0.00158018	0.00142122	TPM3/TPM4/FMN1/MARCKS/FHDC1/ABL2/SSH2/CTTN/WIPF2/MAP1A/ENAH/TPM1/VASH1/MYO5A/TMOD2/MAP1B/FSCN1/NEBL
GO:0008483	transaminase activity	4/207	21/17697	9.30984e-05	0.016026	0.0144138	GFPT2/BCAT1/BCAT2/GFPT1
GO:0051015	actin filament binding	10/207	198/17697	0.00011612	0.016026	0.0144138	TPM3/TPM4/MARCKS/ABL2/CTTN/WIPF2/TPM1/MYO5A/FSCN1/NEBL
GO:0016769	transferase activity, transferring nitrogenous groups	4/207	23/17697	0.00013524	0.016026	0.0144138	GFPT2/BCAT1/BCAT2/GFPT1
GO:0031994	insulin-like growth factor I binding	3/207	12/17697	0.000321009	0.0304317	0.0273702	IGF1R/ITGA6/IGFBP5
