# Supplementary material for: Identification of characteristic genes and construction of regulatory network in gallbladder carcinoma
Source: BMC Med Genomics. 2023 Oct 11;16:240. doi: 10.1186/s12920-023-01663-z (PMC10566037; doi:10.1186/s12920-023-01663-z)
Supplement: Supplementary file 9 — Additional file 9: Table S8. One KEGG pathway analysis of ceRNA regulatory network. [file 12920_2023_1663_MOESM9_ESM.xlsx]

## Sheet: Sheet1
Table S8. One KEGG pathway analysis of ceRNA regulatory network
ID	Description	GeneRatio	BgRatio	pvalue	p.adjust	qvalue	geneID
hsa04512	ECM-receptor interaction	7/79	88/6065	0.000132344	0.0120433	0.0104482	1277/960/3655/961/22801/3915/7057
