# Supplementary material for: Identification of characteristic genes and construction of regulatory network in gallbladder carcinoma
Source: BMC Med Genomics. 2023 Oct 11;16:240. doi: 10.1186/s12920-023-01663-z (PMC10566037; doi:10.1186/s12920-023-01663-z)
Supplement: Supplementary file 10 — Additional file 10: Table S9. The potential effects of EOMES, FOXA1, FOXH1, OTX2, REST on GBC by regulating hsa-miR-4770. [file 12920_2023_1663_MOESM10_ESM.xlsx]

## Sheet: Sheet1
Table S9. The potential effects of EOMES, FOXA1, FOXH1, OTX2, REST on GBC by regulating hsa-miR-4770
TF name	miRNA name	TSS	Binding site	Action type	SRAID/PMID	Evidence	Tissue	Species
EOMES	hsa-mir-4770	chrX: 6383963	chrX: 6383678-6383890(score=782)	Regulation	SRX035159	level 1	Pluripotent stem cell	H.sapiens
EOMES	hsa-mir-4770	chrX: 6383963	chrX: 6383942-6384169(score=599)	Regulation	SRX035159	level 1	Pluripotent stem cell	H.sapiens
FOXA1	hsa-mir-4770	chrX: 6383963	chrX: 6383643-6383943(score=763)	Regulation	SRX701973	level 1	Pluripotent stem cell	H.sapiens
FOXA1	hsa-mir-4770	chrX: 6383963	chrX: 6384013-6384231(score=483)	Regulation	SRX701973	level 1	Pluripotent stem cell	H.sapiens
FOXH1	hsa-mir-4770	chrX: 6383963	chrX: 6383702-6383813(score=391)	Regulation	SRX064493	level 1	Pluripotent stem cell	H.sapiens
FOXH1	hsa-mir-4770	chrX: 6383963	chrX: 6384011-6384180(score=661)	Regulation	SRX064493	level 1	Pluripotent stem cell	H.sapiens
OTX2	hsa-mir-4770	chrX: 6383963	chrX: 6383583-6383811(score=446)	Regulation	SRX702045	level 1	Pluripotent stem cell	H.sapiens
REST	hsa-mir-4770	chrX: 6383963	chrX: 6386897-6387169(score=1000)	Regulation	SRX475775	level 1	Blood	H.sapiens
REST	hsa-mir-4770	chrX: 6383963	chrX: 6386918-6387192(score=904)	Regulation	SRX475776	level 1	Blood	H.sapiens
REST	hsa-mir-4770	chrX: 6383963	chrX: 6386925-6387164(score=938)	Regulation	SRX475773	level 1	Blood	H.sapiens
REST	hsa-mir-4770	chrX: 6383963	chrX: 6386933-6387143(score=502)	Regulation	SRX475774	level 1	Blood	H.sapiens
REST	hsa-mir-4770	chrX: 6383963	chrX: 6386934-6387122(score=1000)	Regulation	SRX475784	level 1	Blood	H.sapiens
REST	hsa-mir-4770	chrX: 6383963	chrX: 6386943-6387135(score=1000)	Regulation	SRX190210	level 1	Blood	H.sapiens
REST	hsa-mir-4770	chrX: 6383963	chrX: 6386947-6387134(score=1000)	Regulation	SRX475780	level 1	Blood	H.sapiens
REST	hsa-mir-4770	chrX: 6383963	chrX: 6386955-6387115(score=791)	Regulation	SRX190200	level 1	Blood	H.sapiens
REST	hsa-mir-4770	chrX: 6383963	chrX: 6386963-6387135(score=1000)	Regulation	SRX475782	level 1	Blood	H.sapiens
REST	hsa-mir-4770	chrX: 6383963	chrX: 6386965-6387129(score=1000)	Regulation	SRX475785	level 1	Blood	H.sapiens
REST	hsa-mir-4770	chrX: 6383963	chrX: 6386979-6387135(score=1000)	Regulation	SRX475779	level 1	Blood	H.sapiens
REST	hsa-mir-4770	chrX: 6383963	chrX: 6386982-6387113(score=750)	Regulation	SRX475778	level 1	Blood	H.sapiens
REST	hsa-mir-4770	chrX: 6383963	chrX: 6386984-6387116(score=1000)	Regulation	SRX475777	level 1	Blood	H.sapiens
REST	hsa-mir-4770	chrX: 6383963	chrX: 6386991-6387106(score=528)	Regulation	SRX475781	level 1	Blood	H.sapiens
REST	hsa-mir-4770	chrX: 6383963	chrX: 6386991-6387116(score=849)	Regulation	SRX475747	level 1	Blood	H.sapiens
REST	hsa-mir-4770	chrX: 6383963	chrX: 6386993-6387099(score=913)	Regulation	SRX392780	level 1	Blood	H.sapiens
REST	hsa-mir-4770	chrX: 6383963	chrX: 6386994-6387117(score=1000)	Regulation	SRX392781	level 1	Blood	H.sapiens
REST	hsa-mir-4770	chrX: 6383963	chrX: 6386995-6387095(score=910)	Regulation	SRX392796	level 1	Blood	H.sapiens
REST	hsa-mir-4770	chrX: 6383963	chrX: 6386999-6387084(score=500)	Regulation	SRX392790	level 1	Blood	H.sapiens
REST	hsa-mir-4770	chrX: 6383963	chrX: 6387000-6387093(score=644)	Regulation	SRX100394	level 1	Blood	H.sapiens
REST	hsa-mir-4770	chrX: 6383963	chrX: 6387000-6387101(score=771)	Regulation	SRX392782	level 1	Blood	H.sapiens
REST	hsa-mir-4770	chrX: 6383963	chrX: 6387005-6387096(score=782)	Regulation	SRX392803	level 1	Blood	H.sapiens
REST	hsa-mir-4770	chrX: 6383963	chrX: 6387005-6387103(score=644)	Regulation	SRX475786	level 1	Blood	H.sapiens
REST	hsa-mir-4770	chrX: 6383963	chrX: 6387007-6387090(score=558)	Regulation	SRX392785	level 1	Blood	H.sapiens
REST	hsa-mir-4770	chrX: 6383963	chrX: 6387007-6387097(score=498)	Regulation	SRX392784	level 1	Blood	H.sapiens
REST	hsa-mir-4770	chrX: 6383963	chrX: 6387009-6387090(score=504)	Regulation	SRX392783	level 1	Blood	H.sapiens
REST	hsa-mir-4770	chrX: 6383963	chrX: 6387009-6387104(score=701)	Regulation	SRX392797	level 1	Blood	H.sapiens
REST	hsa-mir-4770	chrX: 6383963	chrX: 6387010-6387084(score=527)	Regulation	SRX392802	level 1	Blood	H.sapiens
REST	hsa-mir-4770	chrX: 6383963	chrX: 6387010-6387100(score=810)	Regulation	SRX392800	level 1	Blood	H.sapiens
REST	hsa-mir-4770	chrX: 6383963	chrX: 6387018-6387091(score=455)	Regulation	SRX475788	level 1	Blood	H.sapiens
REST	hsa-mir-4770	chrX: 6383963	chrX: 6387019-6387093(score=500)	Regulation	SRX392799	level 1	Blood	H.sapiens
REST	hsa-mir-4770	chrX: 6383963	chrX: 6387021-6387098(score=435)	Regulation	SRX475783	level 1	Blood	H.sapiens
REST	hsa-mir-4770	chrX: 6383963	chrX: 6387022-6387085(score=360)	Regulation	SRX475787	level 1	Blood	H.sapiens
REST	hsa-mir-4770	chrX: 6383963	chrX: 6387028-6387095(score=404)	Regulation	SRX392789	level 1	Blood	H.sapiens
REST	hsa-mir-4770	chrX: 6383963	chrX: 6386972-6387124(score=1000)	Regulation	SRX190347	level 1	Breast	H.sapiens
REST	hsa-mir-4770	chrX: 6383963	chrX: 6386939-6387117(score=874)	Regulation	SRX190242	level 1	Neural	H.sapiens
REST	hsa-mir-4770	chrX: 6383963	chrX: 6386945-6387140(score=1000)	Regulation	SRX100410	level 1	Pluripotent stem cell	H.sapiens
REST	hsa-mir-4770	chrX: 6383963	chrX: 6386973-6387120(score=881)	Regulation	SRX100523	level 1	Uterus	H.sapiens
